# Supplementary material for: The quantitative trait locus GWY10 controls rice grain width and yield
Source: Plant Physiol. 2024 Aug 29;196(4):2286–90. doi: 10.1093/plphys/kiae456 (PMC11637765; doi:10.1093/plphys/kiae456)
Supplement: kiae456_Supplementary_Data [file kiae456_supplementary_data.zip]

Archive with 2 entries (2 files):
- suppdatafinal.docx
- supptables.xlsx
