# Supplementary material for: The quantitative trait locus GWY10 controls rice grain width and yield
Source: Plant Physiol. 2024 Aug 29;196(4):2286–90. doi: 10.1093/plphys/kiae456 (PMC11637765; doi:10.1093/plphys/kiae456)
Supplement: kiae456_Supplementary_Data [file kiae456_supplementary_data.zip › supptables.xlsx]

## Sheet: Supplementary Table S1
Supplementary Table S1. Mini-core collection of 533 rice accessions data representing natural variation, 1mm and 4 cm panicle expression of ORF1, ORF2 and ORF3.
533 Accessions	ORF1- LOC_Os10g36626			ORF2- LOC_Os10g36650			ORF3- LOC_Os10g36660			Grain width (mm)
	Haplotype	Expression		Haplotype	Expression		Haplotype	Expression
	ZH11/HX354	1mm panicle	4 cm panicle	ZH11/HX354	1 mm panicle	4 cm panicle	ZH11/HX354	1 mm panicle	4 cm panicle
C001 (Sadu-cho)	AT	1.816	31.384	C	35.365	896.499	T	0	0	2.90
C002 (Dom_Sufid)	A			CTTCGGGCATA			T			2.63
C003 (Gerdeh)	A	1.642	21.041	CTTCGGGCATA	18.582	698.082	T	0	0	3.32
C004 (Li-Jiang-Xin-Tuan-Hei-Gu_)	A	1.177	22.809	CTTCGGGCATA	8.024	82.388	TC	0.538	0.538	3.22
C005 (AZUCENA)	AT	0.489	15.476	C	10.434	520.641	T	0	0	3.00
C006 (Shan-Huang_Zhan-2-1_)	A			CTTCGGGCATA			T			2.47
C007 (Shan-Huang_Zhan-2-2_)	A	2.368	41.8	CTTCGGGCATA	36.901	532.378	T	0	0	2.47
C008 (Swarna)	AT	2.201	22.296	C	125.662	961.551	T	1.32	1.32	2.83
C009 (MOROBEREKAN)	AT			C			T			3.20
C010 (CYPRESS)	AT	0.387	18.652	C	26.319	564.36	T	0	0	2.63
C011 (MILYANG_23)	AT			C			T			2.82
C012 (Tainong67)	A			CTTCGGGCATA			TC			3.63
C013 (N_22)	A	0.839	35.329	CTTCGGGCATA	14.08	405.588	T	0	0	3.02
C014 (M202)	AT	1.372	27.042	C	15.395	803.715	T	0.33	0.33	3.45
C015 (Dular)	A	0.881	44.952	CTTCGGGCATA	8.056	519.29	T	0.955	0.955	2.98
C016 (Laoguangtou83)	A			CTTCGGGCATA			TC			3.48
C017 (AnnongwangengB-1)	A			CTTCGGGCATA			TC			3.52
C018 (AnnongwangengB-2)	A			CTTCGGGCATA			TC			3.72
C019 (Aijiaonante)	AT	0.872	21.476	C	34.261	524.958	T	0.117	0.117	3.27
C020 (Guangluai-4-1)	AT			C			T			3.52
C021 (xiangaizao10)	AT			C			T			3.07
C022 (JinnanteB)	AT	2.234	23.455	C	49.751	620.348	T	0	0	2.70
C023 (Funingzipi)	A			CTTCGGGCATA			TC			3.58
C024 (zhenshan97B-1)	AT			C			T			3.33
C025 (Qingsiai16B)	AT	1.67	11.557	C	72.94	241.361	T	0.249	0.249	3.08
C026 (Weiguo)	A			CTTCGGGCATA			TC			3.65
C027 (Dianrui409B)	A	2.374	40.089	CTTCGGGCATA	40.153	579.87	T	0	0	2.85
C028 (Liaogeng287)	A			CTTCGGGCATA			TC			3.52
C029 (Huhui628)	A	0.639	16.635	CTTCGGGCATA	40.506	569.594	TC	0.123	0.123	4.02
C030 (88B-1)	AT	1.623	14.637	C	80.746	500.787	T	0	0	2.93
C031 (88B-2)	AT			C			T			2.78
C032 (Longhuamaohu)	A			CTTCGGGCATA			TC			3.72
C033 (Lucaihao)	AT			C			T			3.37
C034 (Zhonglouyihao1)	A			CTTCGGGCATA			TC			3.45
C035 (Yelicanghua)	A			CTTCGGGCATA			TC			3.65
C036 (Shufeng101)	AT	1.908	22.588	C	49.629	525.008	T	0	0	3.13
C037 (Chengduai3hao)	AT			C			T			3.23
C038 (Sankecui)	AT	0	12.884	C	8.869	382.228	T	0	0	2.83
C039 (Gongju73)	AT			C			T			3.33
C040 (Jiabala)	AT			C			T			3.05
C041 (Taishannuo)	AT	2.127	27.1	C	49.772	655.829	T	0.327	0.327	3.32
C042 (Guichao2hao)	AT	1.515	40.719	C	41.419	749.651	T	0	0	3.47
C043 (Huke3hao)	AT			C			T			3.20
C044 (Teqingxuanhui)	AT	1.117	14.35	C	57.635	324.366	T	0.389	0.389	3.18
C045 (Huangsiguizhan)	AT	1.193	20.216	C	32.153	202.468	T	0	0	2.47
C046 (Xiangwanxian3hao)	AT	2.32	40.091	C	31.122	593.553	T	0.274	0.274	2.60
C047 (Hanmadao-2)	AT			C			T			3.28
C048 (Zaoshunonghu6)	A			CTTCGGGCATA			TC			3.70
C049 (Jinyou1hao)	AT	1.603	13.279	C	62.389	668.546	T	0.212	0.212	3.05
C050 (Chengnongshuijing)	AT			C			T			2.77
C051 (PeiC122)	A		46.406	CTTCGGGCATA		653.805	T	0	0	3.15
C052 (Guihuahuang)	A			CTTCGGGCATA			TC			3.62
C053 (Momi)	AT			C			T			3.02
C054 (Xiushui115)	A			CTTCGGGCATA			TC			3.50
C055 (Sanbaili)	AT			C			T			3.15
C056 (Jindao1hao)	A			CTTCGGGCATA			TC			3.88
C057 (Dandongludao)	A	1.543	30.365	CTTCGGGCATA	30.537	636.877	TC	0.602	0.602	3.73
C058 (Liusha1hao)	AT			C			T			3.10
C059 (Bawangbian1)	AT			C			T			3.27
C060 (Dongtingwanxian)	AT			C			T			2.72
C061 (Yangdao2hao)	A			CTTCGGGCATA			T			2.85
C062 (WH62)	AT			C			T			3.57
C063 (Geng87-304)	A			CTTCGGGCATA			TC			3.50
C064 (Sugeng2hao)	A			CTTCGGGCATA			TC			3.53
C065 (Hongwan1hao)	AT	0.956	69.945	C	33.963	995.38	T	0	0	3.22
C066 (Liushizao)	AT	2.333	19.825	C	49.99	652.212	T	0.198	0.198	3.22
C067 (Muxiqiu)	A			CTTCGGGCATA			TC			3.85
C068 (Taizhongxianxuan2)	AT			C			T			2.72
C069 (Dangyu5hao)	A	1.861	38.412	CTTCGGGCATA	18.865	526.777	T	0	0	2.90
C070 (Youmangzaogeng)	A			CTTCGGGCATA			TC			3.78
C071 (Laohuzhong)	A			CTTCGGGCATA			TC			3.90
C072 (Nantehao)	AT	0.646	32.905	C	12.134	1074.7	T	0.265	0.265	3.28
C073 (Esiniu)	AT	0.682		C	31.332		T			2.90
C074 (cunsanli)	A	0.703	17.587	CTTCGGGCATA	20.212	616.476	TC	0.095	0.095	3.50
C075 (Huangkezaonian)	A			CTTCGGGCATA			TC			3.80
C076 (Benbanggu-1)	AT	0.605	23.213	C	19.927	705.293	T	0	0	3.65
C077 (Benbanggu-2)	AT			C			T			3.13
C078 (Qitoubaigu)	AT	0.312	30.382	C	3.088	834.505	T	0.393	0.393	3.55
C079 (Muguanuo-1)	A			CTTCGGGCATA			TC			3.57
C080 (Hanmadao-1)	AT			C			T			3.25
C081 (Heidu4)	AT			C			T			3.12
C082 (Gaoyangdiandao)	A			CTTCGGGCATA			TC			3.92
C083 (chikenuo)	AT	0.958	22.928	C	48.592	629.952	T	0.123	0.123	3.35
C084 (Haobuka)	A	1.132	25.935	CTTCGGGCATA	11.733	776.276	TC	0.228	0.228	4.30
C085 (Shanjiugu)	A			CTTCGGGCATA			TC			3.98
C086 (Fanhaopi)	A	1.22	54.43	CTTCGGGCATA	11.961	576.686	T	0	0	2.87
C087 (Lixingeng)	A	0.17	24.6	CTTCGGGCATA	9.547	413.77	TC	0.119	0.119	3.88
C088 (Nangaogu-2)	AT			C			T			3.62
C089 (Tieganwu)	A	1.992	32.714	CTTCGGGCATA	80.115	540.81	TC	0.097	0.097	3.42
C090 (Sanlicun)	AT	1.159		C	55.988		T			3.55
C091 (Meihuanuo-1)	AT			C			T			3.02
C092 (Meihuanuo-2)	AT			C			T			3.00
C093 (Xiangnuo-2)	A			CTTCGGGCATA			TC			3.63
C094 (Menjiagao1)	AT	1.406	27.688	CTTCGGGCATA	25.131	544.394	T	0	0	3.10
C095 (Xiaohonggu)	AT			C			T			3.23
C096 (Jinxibai-1)	AT	1.473	76.678	C	20.621	894.581	T	0.206	0.206	3.08
C097 (Jinbaoyin)	AT	2.221	27.562	C	42.752	1110.09	T	0.119	0.119	3.10
C098 (Hongainuo)	AT	2.256	42.824	CTTCGGGCATA	39.993	568.922	T	0	0	3.27
C099 (WH099)	AT	6.242	78.45	C	163.304	1235.36	TC	0.246	0.246	3.27
C100 (WH100)	AT			C			T			3.03
C101 (Babaili)	A	1.649	32.387	CTTCGGGCATA	40.981	462.974	TC	0.183	0.183	3.75
C102 (Qiyuexian)	AT	2.922	73.284	C	91.618	921.556	T	0.511	0.511	3.05
C103 (Yuyannuo-1)	A	2.618	26.852	CTTCGGGCATA	30.283	258.161	TC	0	0	3.92
C104 (Mamagu-1)	AT			C			T			3.17
C105 (WH105)	AT		18.245	C		541.197	T	0	0	3.03
C106 (Hongkezhenuo)	A			CTTCGGGCATA			TC			3.40
C107 (Mowanggunei-2)	AT			C			T			3.47
C108 (Mamagu-2)	AT			C			T			3.60
C109 (WH109)	AT			C			T			3.12
C110 (Xianggu)	AT			C			T			3.22
C111 (Ximaxian)	A			CTTCGGGCATA			TC			3.67
C112 (Jinnante43B)	AT			C			T			2.77
C113 (Xiangzaoxian7hao)	A	2.705	73.614	CTTCGGGCATA	37.74	410.117	T	0.267	0.267	2.83
C114 (80B)	AT	2.436	24.723	C	77.001	740.198	T	0.395	0.395	2.85
C115 (WH115)	AT	0.715	28.325	C	73.996	670.093	T	0.096	0.096	2.87
C116 (LimingB)	A			CTTCGGGCATA			TC			3.48
C117 (Jiangnongzao1hao)	AT			C			T			3.08
C118 (Gu154)	A			CTTCGGGCATA			T			2.65
C119 (Ninghui21)	A	1.218	37.409	CTTCGGGCATA	31.51	305.81	T	0.12	0.12	3.48
C120 (Shuiyuan300li)	A			CTTCGGGCATA			TC			3.78
C121 (XiangaiB)	AT	0.77	34.028	C	25.369	765.066	T	0	0	3.18
C122 (Aituogu151)	AT			C			T			3.27
C123 (Taidongludao)	A	1.501	21.426	CTTCGGGCATA	22.138	565.787	TC	0.221	0.221	4.03
C124 (menjiading2)	A	0.794	18.366	CTTCGGGCATA	20.277	444.604	TC	0	0	3.23
C125 (Jiefangxian)	AT	2.635	44.336	C	36.606	513.437	T	0.072	0.072	3.37
C126 (Hongqi5hao)	A			CTTCGGGCATA			TC			3.63
C127 (Baikehualuo)	AT			C			T			3.15
C128 (Liuyezhan)	AT			C			T			3.03
C129 (Aihechi)	AT			C			T			3.33
C130 (Xiangnuo-1)	A			CTTCGGGCATA			TC			3.53
C131 (Xuanenchangtan)	AT	1.17	13.682	C	26.926	978.071	T	1.81	1.81	3.08
C132 (Jinzhinuo)	AT	1.838	22.454	C	22.53	767.581	T	0.373	0.373	3.68
C133 (Muguanuo-2)	A			CTTCGGGCATA			TC			3.68
C134 (Wuzidui)	A			CTTCGGGCATA			TC			3.62
C135 (Xibaizhan)	AT	0.557	13.014	C	25.235	356.438	T	0	0	3.20
C136 (Zegu)	AT	1.578	32.964	C	20.8	668.714	T	0	0	3.07
C137 (Cungunuo)	A	0.776	15.172	CTTCGGGCATA	5.862	485.797	TC	0.564	0.564	3.60
C138 (Lengshuigu)	A	1.646	25.57	CTTCGGGCATA	10.505	506.072	TC	0	0	3.55
C139 (WH139)	A	1.447	39.395	CTTCGGGCATA	24.937	425.428	TC	0	0	3.28
C140 (Wuzuhonggu)	AT			C			T			3.12
C141 (Nangaogu-1)	AT			C			T			3.23
C142 (Mowanggunei-1)	AT			C			T			3.35
C143 (Qitougu)	AT		34.381	C		657.582	T	0.133	0.133	3.23
C144 (Huangpinuo)	A			CTTCGGGCATA			TC			4.08
C145 (Zhenshan97B)	AT	3.271	20.667	C	144.189	462.238	T	0	0	3.37
C146 (Nipponbare)	A	1.683	18.319	CTTCGGGCATA	21.549	212.793	TC	0	0	3.42
C147 (Minghui63)	AT	0.18	12.172	C	11.809	651.566	T	0	0	2.95
C148 (9311)	AT	1.198	52.197	C	27.617	622.279	T	0	0	2.87
C149 (Zhonghua11)	A			CTTCGGGCATA			TC			3.37
C150 (Balilla)	A			CTTCGGGCATA			TC			3.88
C151 (Nanjing11)	AT	1.721	20.501	C	35.709	315.888	T	0	0	3.07
C152 (02428)	A	0.512		CTTCGGGCATA	12.513		TC			3.87
C153 (IRAT109)	A	0.812	27.049	CTTCGGGCATA	28.084	636.987	TC	0	0	3.97
C154 (Heigeng2hao)	A			CTTCGGGCATA			TC			3.65
C155 (Erjiunan1hao)	AT			C			T			3.05
C156 (ChaoyangyihaoB)	AT			C			T			3.13
C157 (L301B)	AT			C			T			2.67
C158 (Guangluai15)	AT			C			T			3.12
C159 (ZhuzhenB)	AT			C			T			3.30
C160 (Baoxie-7B)	A	2.638	39.357	CTTCGGGCATA	74.549	470.402	T	0	0	2.77
C161 (Gzhenshan97B)	AT			C			T			3.33
C162 (Nanxiongzaoyou)	AT	0.847	26.619	C	16.831	805.874	T	0.262	0.262	3.13
C163 (Zaoshuxianghei)	AT	1.587	57.882	C	46.653	871.306	T	0.12	0.12	2.88
C164 (IR661-1)	AT	2.457	44.777	C	72.893	607.987	T	0.211	0.211	3.37
C165 (Nanjing11-2)	AT			C			T			3.15
C166 (Gui630)	AT	1.149		C	46.374		T			2.95
C167 (76--1)	AT			C			T			3.38
C168 (Xugunuo)	AT			C			T			3.50
C169 (Taizhongzailai1)	AT	0.184	14.396	C	17.671	425.593	T	0.091	0.091	2.92
C170 (Xiangwanxian1hao)	AT			C			T			3.17
C171 (Xingguo)	A	1.742	12.082	CTTCGGGCATA	39.452	38.251	TC	0.314	0.314	3.42
C172 (Zhonghua8hao)	A			CTTCGGGCATA			TC			3.55
C173 (Aimakang)	AT			C			T			3.22
C174 (JWR221)	AT			C			T			2.92
C175 (Zhengxian232)	AT	0.214	25.998	C	6.951	533.026	T	0.235	0.235	2.75
C176 (Chenwan3hao)	AT	2.253	9.742	C	98.432	576.326	T	1.47	1.47	3.45
C177 (Maguzi)	A			CTTCGGGCATA			TC			3.30
C178 (Aimi)	AT	0.31	22.588	C	13.523	558.042	T	0	0	3.03
C179 (Haobayong1)	A	0	21.852	CTTCGGGCATA	31.266	754.081	TC	0	0	3.83
C180 (Wanlixian)	AT			C			T			3.10
C181 (Feidongtangdao)	A	1.963	23.799	CTTCGGGCATA	31.573	809.966	TC	0.49	0.49	3.73
C182 (Hengxianliangchun)	AT			C			TC			3.30
C183 (Leihuozhan)	AT	1.574	24.808	C	73.636	717.598	T	0.095	0.095	2.95
C184 (Baikezaohe)	AT	0.725	25.197	C	40.313	949.154	T	0.347	0.347	3.18
C185 (Haomake(K))	A	0.344	24.332	CTTCGGGCATA	12.725	444.861	TC	0.301	0.301	3.88
C186 (Sanbangqishiluo)	A	1.645	15.63	CTTCGGGCATA	20.879	477.527	TC	0	0	4.07
C187 (Niankenuo)	A			CTTCGGGCATA			TC			3.60
C188 (Yangkenuo)	A			CTTCGGGCATA			TC			3.52
C189 (Putaohuang)	A			CTTCGGGCATA			TC			3.73
C190 (Xiangdao)	AT	0.823	20.819	C	9.482	648.364	T	0	0	3.12
C191 (Younian)	AT	1.606	22.045	C	45.181	512.855	T	0.139	0.139	3.28
C192 (Wukezhan)	AT	2.786	15.508	C	158.428	740.509	T	2.913	2.913	3.05
C193 (Zhongnong4hao)	AT	0.68	25.838	C	57.11	370.355	T	0.11	0.11	3.15
C194 (Minbeiwanxian)	AT	1.296		C	40.82		T			3.20
C195 (Hongmisandan)	A	1.537	32.738	CTTCGGGCATA	67.733	586.753	TC	0.907	0.907	3.62
C196 (Yuyannuo-2)	A			CTTCGGGCATA			TC			3.95
C197 (Maweinian)	AT	0.613	19.28	C	15.095	613.491	T	0	0	3.15
C198 (Zinuo)	AT	0.772		C	17.479		T			3.13
C199 (Beizinuo)	AT	0.103	24.037	C	2.023	843.969	TC	0	0	3.00
C200 (Biwusheng)	AT	3.495	26.074	C	122.446	830.97	T	0	0	3.28
C201 (Yizhixiang)	AT		50	C		677.982	T	0.169	0.169	3.08
C202 (Xiaobaimi)	AT	2.361	24.658	C	36.519	814.156	T	0.096	0.096	3.15
C203 (Zaoxian240)	A			CTTCGGGCATA			TC			3.03
W001 (Mayang_Khang)	AT	1.613	18.809	C	48.863	751.075	T	0.549	0.549	3.63
W002 (E_B_Gopher)	AT	0.427	19.04	C	9.789	717.969	T	0.213	0.213	3.24
W003 (C_5560)	A	0.419	20.914	CTTCGGGCATA	19.907	742.386	TC	1.029	1.029	3.59
W004 (Quinimpol)	AT			C			T			3.71
W005 (TAICHU_MOCHI_59)	AT		20.218	C		680.485	T	0.124	0.124	2.93
W006 (WC_2811)	AT			C			T			3.23
W007 (Criollo_Chivacoa_2)	AT			C			T			2.87
W008 (Secano_do_Brazil)	AT	1.02	26.844	C	23.754	469.029	T	0	0	3.04
W009 (BERLIN)	AT	1.145	72.012	C	16.605	834.497	T	0.231	0.231	2.83
W010 (Sel._No._388)	A	0.278	17.16	CTTCGGGCATA	14.126	527.797	TC	0.638	0.638	3.38
W011 (SHIMIZU_MOCHI)	A			CTTCGGGCATA			TC			3.49
W012 (KRASNODARSKIJ_424)	A			CTTCGGGCATA			TC			3.82
W013 (Pergonil_15)	A			CTTCGGGCATA			TC			3.85
W014 (Red_Khosha_Cerma)	A		17.618	CTTCGGGCATA		689.991	T	0.494	0.494	2.90
W015 (Safut_Khosha)	A		35.408	CTTCGGGCATA		458.78	T	0	0	3.50
W016 (NORIN_11)	A			CTTCGGGCATA			TC			3.55
W017 (R_75)	AT			C			T			3.47
W018 (UZ_ROSZ_M38)	A	1.425	18.684	CTTCGGGCATA	34.941	303.375	TC	0.334	0.334	3.39
W019 (H57-3-1)	A		14.029	CTTCGGGCATA		400.031	TC	0.938	0.938	2.99
W020 (IARI_6626)	AT			C			T			3.15
W021 (Khao_Luang)	A			CTTCGGGCATA			TC			4.09
W022 (C_8429)	AT	0.437		C	8.669		T			3.60
W023 (Warrangal_Culture_1252)	AT			C			T			2.82
W024 (Padi_Pohon_Batu)	AT		23.088	C		728.684	T	0	0	2.86
W025 (NC_1/536)	AT	0.376	45.364	C	7.952	820.218	T	0.095	0.095	2.88
W026 (Won_Son_Zo_No._11)	AT	1.054	19.667	C	30.063	604.526	T	0	0	3.28
W027 (Chacareiro_Uruguay)	A	0.32	12.955	CTTCGGGCATA	26.662	92.353	TC	0.4	0.4	3.29
W028 (Doble_Carolina)	AT	0.213	53.616	C	5.942	785.629	T	0.766	0.766	2.71
W029 (Ai_Chueh_Ta_Pai_Ku)	AT	1.222	8.271	C	34.934	238.514	T	0	0	2.96
W030 (Thang_10)	AT	1.909	43.895	C	18.23	668.195	T	0.208	0.208	2.84
W031 (Sipirasikkam)	AT	2.065	28.578	C	48.815	750.893	T	0	0	2.79
W032 (TJ)	AT			C			T			2.78
W033 (PD_46)	AT	2.258	25.972	C	66.357	732.462	T	0.248	0.248	3.18
W034 (PATNAI_6)	A	1.42	51.783	CTTCGGGCATA	13.93	569.085	T	0	0	2.79
W035 (K8C-263-3)	AT	1.191	16.328	C	22.031	502.449	T	0	0	2.97
W036 (Chun_118-33)	AT	1.127	49.218	C	25.594	765.192	T	0.137	0.137	3.02
W037 (Manga_Kely_694)	A	3.251	16.871	CTTCGGGCATA	15.633	506.686	T	0	0	3.06
W038 (BLUE_STICK)	A			CTTCGGGCATA			TC			3.32
W039 (Nam_Dawk_Mai)	AT	1.737	15.525	C	48.714	603.753	T	0.114	0.114	3.24
W040 (INIAP_7)	AT	0.413	16.649	C	26.982	572.619	T	0	0	2.80
W041 (Onu_B)	A	0.412	15.997	CTTCGGGCATA	10.101	243.987	TC	0.952	0.952	3.05
W042 (Red)	AT			C			T			3.15
W043 (Dichroa_Alef_Uslkij)	A	0.625		CTTCGGGCATA	32.421		T			2.68
W044 (BKN_6987-68-14)	AT	1.111	15.678	C	24.199	609.991	T	0.583	0.583	3.08
W045 (KUBANETS_508)	A			CTTCGGGCATA			TC			3.66
W046 (IR_9660-48-1-1-2)	AT			C			T			3.02
W047 (Jumli_dhan)	A	0.817	22.023	CTTCGGGCATA	14.963	545.634	TC	0	0	3.11
W048 (N-2703)	A	0.995	32.178	CTTCGGGCATA	5.379	364.51	T	0	0	3.24
W049 (PHUDUGEY)	AT	0.103	32.526	C	20.721	434.125	T	0	0	2.09
W050 (Ak_Tokhum)	A	1.781		CTTCGGGCATA	11.238		T			3.46
W051 (RP2151-173-1-8)	AT	1.355	16.806	C	87.695	644.145	T	0.538	0.538	2.72
W052 (HB-6-2)	A			CTTCGGGCATA			TC			3.43
W053 (GPNO_1106)	AT			C			T			3.20
W054 (Toga)	AT	0	12.884	C	0.158	492.627	T	0.461	0.461	2.98
W055 (Ragasu)	A	1.46	19.959	CTTCGGGCATA	65.637	479.457	TC	0.352	0.352	3.40
W056 (Tamanishiki)	A			CTTCGGGCATA			TC			3.44
W057 (Grassy)	AT			C			T			3.28
W058 (Kao_Chio_Lin_Chou)	AT	1.138	67.409	C	17.774	711.319	T	0.225	0.225	3.27
W059 (Niwahutaw_Mochi)	A			CTTCGGGCATA			TC			3.51
W060 (Somewake)	A			CTTCGGGCATA			TC			3.47
W061 (Ardito)	A	1.158	17.413	CTTCGGGCATA	20.933	93.676	TC	0	0	4.38
W062 (NANTON_NO._131)	AT	1.996	17.496	C	91.268	855.337	T	0	0	3.14
W063 (Vary_Tarva_Osla)	A			CTTCGGGCATA			TC			3.64
W064 (CSORNUJ)	A			CTTCGGGCATA			TC			3.42
W065 (R_67)	AT	0.357	22.719	C	19.092	633.292	T	0.256	0.256	3.24
W066 (IR_238)	AT	0.458	14.59	C	4.693	552.232	T	0	0	2.74
W067 (Mitak)	AT	0.283	23.949	C	14.805	679.342	T	0	0	2.99
W068 (Gazan)	A	1.209	10.992	CTTCGGGCATA	25.024	54.276	TC	0.185	0.185	3.53
W069 (99216)	A			CTTCGGGCATA			T			2.19
W070 (Shui_Ya_Jien)	AT			CTTCGGGCATA			T			2.78
W071 (AKP_4)	AT		22.395	C		407.442	T	0	0	3.29
W072 (SORNAVARI)	AT	2.544	53.115	C	33.95	663.894	T	0	0	2.69
W073 (IR_2061-214-2-3)	AT	0.876	18.831	C	8.859	152.653	T	0.129	0.129	2.34
W074 (TAINUNG_45)	AT	1.246	29.988	C	45.417	1049.05	T	0.112	0.112	3.21
W075 (Sapundali_Local)	A	1.074	49.464	CTTCGGGCATA	14.762	644.34	T	0.226	0.226	3.05
W076 (Tauli)	A			CTTCGGGCATA			T			3.31
W077 (79)	A	2.283	15.69	CTTCGGGCATA	48.479	852.121	T	0.201	0.201	2.73
W078 (B805D-MR-16-8-3)	AT	2.311		C	32.939		T			3.10
W079 (A_152)	AT	0.888	16.702	C	14.743	485.9	T	0	0	2.92
W080 (UZ_ROS_59)	AT			C			T			3.11
W081 (Gasym_Hany)	A		16.066	CTTCGGGCATA		288.823	T	0.37	0.37	3.03
W082 (Celiaj)	A			CTTCGGGCATA			TC			3.71
W083 (CNTLR80076-44-1-1-1)	AT	0	26.298	C	17.172	632.549	T	0	0	2.77
W084 (IR_58614-B-B-8-2)	AT	1.605	43.796	C	52.026	477.511	T	0	0	3.09
W085 (KECHENGNUO_NO._4)	AT	2.008	23.013	C	39.374	491.851	T	0	0	3.50
W086 (4484)	AT	0.707	27.516	C	15.162	807.507	T	0	0	2.81
W087 (YOU-I_B)	AT			C			T			2.85
W088 (CHUNJIANGZAO_NO._1)	A	0.948	23.997	CTTCGGGCATA	15.921	695.953	TC	0.407	0.407	3.38
W089 (Egyptian_Wild_Type)	AT	3.642	19.507	C	75.536	379.288	T	0	0	2.50
W090 (C.B._II)	AT			C			T			3.02
W091 (Gallawa)	A	0.195	24.486	CTTCGGGCATA	4.363	313.13	T	0.431	0.431	3.12
W092 (Karayal)	A			CTTCGGGCATA			T			3.17
W093 (Srav_Prapay)	AT			C			T			2.67
W094 (Nang_Bang_Bentre)	A	0.086	53.758	CTTCGGGCATA	8.032	532.445	T	0	0	3.54
W095 (DJ_24)	AT			C			T			3.06
W096 (DJ_102)	A			CTTCGGGCATA			T			3.58
W097 (Santhi_990)	A	2.532	25.703	CTTCGGGCATA	30.935	817.655	T	0.197	0.197	3.63
W098 (UZ_ROS_7-13)	AT			C			T			2.93
W099 (SL_22-620)	A			CTTCGGGCATA			T			2.90
W100 (Spin_Mere)	A	0	28.812	CTTCGGGCATA	2.816	354.032	T	0	0	2.90
W101 (AMANE)	AT	0.567	15.597	C	14.067	469.159	T	0	0	3.34
W102 (Padi_Tarab_Arab)	AT	1.724	39.304	C	40.942	709.573	T	0.116	0.116	3.48
W103 (P_35)	A	0.521	32.42	CTTCGGGCATA	17.762	564.758	T	0.216	0.216	3.24
W104 (CAROLINO_164)	A	1.249	49.781	CTTCGGGCATA	9.086	580.63	T	0	0	3.09
W105 (HKG_98)	A	3.652	21.024	CTTCGGGCATA	59.315	267.105	T	0	0	3.20
W106 (Daudzai_Field_Mix)	AT	1.717	22.45	C	17.798	629.724	T	0	0	3.03
W107 (JP_5)	AT	3.796	34.882	C	142.167	964.539	T	0.37	0.37	3.34
W108 (Hi_Muke)	A			CTTCGGGCATA			T			2.75
W109 (WIR_911)	A			CTTCGGGCATA			TC			3.51
W110 (Lua_Chua_Chan)	AT	1.434	46.655	C	28.964	709.712	T	0	0	3.13
W111 (Sereno)	AT			C			T			2.90
W112 (ARC_10633)	AT	0.997	28.111	C	30.764	897.34	T	0.884	0.884	3.12
W113 (Simpor)	AT	0.35	18.724	C	28.506	531.064	T	0.423	0.423	2.90
W114 (Heo_Trang)	AT	0.958	67.825	CTTCGGGCATA	12.354	880.203	T	0.105	0.105	2.67
W115 (THAVALU)	AT		23.794	C		832.28	T	0	0	3.11
W116 (WC_10253)	A		19.509	CTTCGGGCATA		945.584	TC	0	0	3.67
W117 (KRASNODARSKIJ_3352)	A			CTTCGGGCATA			TC			3.77
W118 (EMBRAPA_1200)	AT	0.291	15.457	C	54.527	704.211	T	0.291	0.291	2.69
W119 (WAB462-10-3-1)	AT	0.633	23.242	C	12.503	774.458	T	0.112	0.112	2.64
W120 (Bombilla)	AT	1.128	16.57	C	17.28	460.869	T	0.098	0.098	3.90
W121 (TCHAMPA)	A	0.316	19.791	CTTCGGGCATA	6.257	333.993	T	0	0	3.13
W122 (BHIM_DHAN)	A	0.09	25.402	CTTCGGGCATA	1.62	594.579	TC	0.209	0.209	3.12
W123 (WC_3532)	AT			C			T			3.33
W124 (Kin_Shan_Zim)	AT	0.897	25.826	C	46.073	626.872	T	0	0	2.80
W125 (Yong_Chal_Byo)	A			CTTCGGGCATA			TC			3.02
W126 (Pan_Ju)	AT			C			T			2.96
W127 (Buphopa)	A	3.256	27.533	CTTCGGGCATA	106.327	649.431	TC	0.543	0.543	3.18
W128 (TAINO_38)	A	1.351		CTTCGGGCATA	60.105		TC			3.23
W129 (2)	A	0.723	16.868	CTTCGGGCATA	18.673	687.96	T	0	0	2.50
W130 (LUSITANO)	A			CTTCGGGCATA			TC			3.62
W131 (IARI_6621)	A		14.046	CTTCGGGCATA		237.887	T	0.278	0.278	2.79
W132 (Hsin_Hsing_Pai_Ku)	AT	3.237	42.756	CTTCGGGCATA	37.359	861.53	T	0	0	3.07
W133 (TD_70)	AT	1.141	21.303	C	25.368	536.552	T	0.096	0.096	2.82
W134 (Dara)	A	0.274	57.356	CTTCGGGCATA	1.76	816.963	T	0	0	2.59
W135 (Shimla_Early)	AT	0.099		C	4.65		T			3.01
W136 (LA_PLATA_GENA_F.A.)	A		19.109	CTTCGGGCATA		440.229	T	0	0	2.57
W137 (CM1;_HAIPONG)	AT	0.354	21.626	C	13.669	386.358	T	0.121	0.121	3.31
W138 (4595)	AT	2.096	31.968	C	58.222	683.255	T	0.241	0.241	2.72
W139 (A_5)	A			CTTCGGGCATA			TC			3.60
W140 (Ittikulama)	A	0.261		CTTCGGGCATA	6.479		T			3.08
W141 (DNJ_179)	AT			C			T			3.45
W142 (DNJ_121)	A	2.89	35.794	CTTCGGGCATA	39.453	474.191	T	0	0	3.13
W143 (Jyanak)	A		16.972	CTTCGGGCATA		342.506	TC	0.332	0.332	3.15
W144 (Ao_Chiu_2_Hao)	AT			C			T			2.96
W145 (GUYANE_1)	A	1.598	39.112	CTTCGGGCATA	19.759	559.426	T	0	0	3.13
W146 (10340)	AT	1.408	46.978	C	21.237	674.594	T	0.262	0.262	3.29
W147 (BR11)	AT	0.11	32.816	C	8.698	622.058	T	0.102	0.102	2.66
W148 (BR24)	AT	0	15.824	C	5.871	671.391	T	0.106	0.106	3.45
W149 (93072)	AT	0.92		C	62.349		T			3.03
W150 (108S)	AT	1.003		C	26.638		T			2.85
W151 (C418)	AT	3.284		C	68.026		T			2.82
W152 (CDR22)	AT			C			T			2.65
W153 (Chenghui448)	AT			C			T			2.73
W154 (Fengaizhan)	AT			C			T			2.85
W155 (Gang46B)	AT	2.645	61.49	C	62.588	750.728	T	0	0	2.80
W156 (Gumei2hao)	AT			C			T			3.17
W157 (Huajingxian74)	AT	0.72	24.881	C	64.332	587.541	T	0.221	0.221	2.85
W158 (M3122)	A		25.865	CTTCGGGCATA		447.906	TC	0	0	2.91
W159 (R644)	AT	0.833	49.373	C	42.418	651.324	T	0.097	0.097	2.88
W160 (Shennong265)	A			CTTCGGGCATA			TC			3.63
W161 (Y134)	AT	3.722	39.497	C	97.952	618.112	T	0	0	2.87
W162 (Yuanjing7)	A	0.507	18.801	CTTCGGGCATA	6.676	462.455	TC	0.11	0.11	3.43
W163 (Yuexiangzhan)	AT	1.867	50.999	C	27.207	610.859	T	0.461	0.461	2.56
W164 (Zaoxian14)	AT	2.49	26.917	C	102.465	687.555	T	0	0	2.63
W165 (Zhong413)	AT			C			T			3.19
W166 (Zhongyouzao81)	A	1.237	42.039	CTTCGGGCATA	12.009	568.22	T	0	0	3.03
W167 (Zihui100)	A			CTTCGGGCATA			T			2.91
W168 (Bg90-2)	A			CTTCGGGCATA			T			2.96
W169 (IR72)	A	0.814		CTTCGGGCATA	28.689		T			2.74
W170 (PR106)	AT			C			T			2.87
W171 (TKM9)	A	1.801		CTTCGGGCATA	25.952		T			3.03
W172 (Amo13_(Sana))	AT			C			T			2.50
W173 (Khazar)	A	0.276	16.335	CTTCGGGCATA	8.852	333.249	TC	0	0	2.60
W174 (Gayabyeo)	AT	2.644	30.96	C	52.285	504.038	T	0.217	0.217	2.85
W175 (Iksan438)	AT	0.452	20.236	C	5.109	615.969	T	0	0	2.76
W176 (Milyang23)	AT			C			T			2.86
W177 (MR185)	AT		53.91	C		696.098	T	0	0	2.86
W178 (Manawthukha)	AT			C			T			2.61
W179 (Shwe_Thwe_Yin_Hyv)	AT			C			T			2.45
W180 (Bg300)	A			CTTCGGGCATA			T			2.98
W181 (Bg94-1)	AT	1.025	27.944	C	30.864	675.621	T	0.125	0.125	2.73
W182 (CR203)	A			CTTCGGGCATA			T			2.87
W183 (OM997)	AT			C			T			2.62
W184 (PSB_RC_28)	A			CTTCGGGCATA			T			2.65
W185 (PSB_RC_66)	A	0.526		CTTCGGGCATA	14.353		T			2.64
W186 (TEQING)	AT			C			T
W187 (IR68552-55-3-2)	AT			C			T
W188 (IR66897B)	AT	4.068		C	69.607		T			2.51
W189 (IR58025B)	AT			C			T			2.72
W190 (Dhan4)	A			CTTCGGGCATA			T			2.98
W191 (Pusa_(Basmatil))	AT			C			T			2.43
W192 (ASD16)	AT	3.292	18.284	C	135.332	650.278	T	0	0	2.89
W193 (Dianjing)	A			CTTCGGGCATA			TC			3.02
W194 (F6)	AT	1.712	16.355	C	73.649	497.536	T	0	0	2.55
W195 (452)	AT	0.111	22.552	C	4.395	475.288	T	0	0	2.37
W196 (NAN-29-2)	AT			C			T			3.62
W197 (Ai-Zi-DAO)	AT	0.829	22.603	C	55.833	637.566	T	0	0	2.54
W198 (Babaomi)	AT	1.593	34.495	C	51.093	1029.99	T	0.31	0.31	3.31
W199 (Diantun502)	AT	0.449	28.936	C	25.518	665.917	T	0.555	0.555	2.96
W200 (Heiheaihui)	AT	2.082		C	48.714		T			2.58
W201 (Jiangxisimiao)	AT			C			T			2.60
W202 (Laohudao)	AT			C			T			2.72
W203 (Linjintangdao)	AT	0		C	3.051		T			2.87
W204 (Mengguandamagu)	AT			C			T			3.02
W205 (Pengshantieganzhan)	AT			C			T			3.05
W206 (Wumanggaonuo)	AT			C			T			3.05
W207 (Yunguang8hao)	A			CTTCGGGCATA			TC			3.56
W208 (Zhongchao123)	A	0.99	40.759	CTTCGGGCATA	10.048	974.499	T	0	0	3.71
W209 (Gizal159)	A			CTTCGGGCATA			TC			3.51
W210 (Khao_Daeng)	AT			C			T			3.00
W211 (Basmati370)	AT			C			T			2.47
W212 (Bhavani)	AT	0.335	38.449	C	7.784	468.82	T	0	0	3.25
W213 (IR50)	AT	1.321	37.649	C	27.415	762.462	T	0.134	0.134	2.53
W214 (Jhona349)	A			CTTCGGGCATA			T			2.61
W215 (Karnal_Local)	A	1.45	39.831	CTTCGGGCATA	14.311	506.619	T	0.257	0.257	2.73
W216 (Type3)	AT			C			T			2.75
W217 (IRAT352)	AT			C			T			3.15
W218 (TB154E-TB-2)	AT	1.653	47.974	C	20.199	630.419	T	0	0	3.09
W219 (Domsiah)	A			CTTCGGGCATA			T			2.46
W220 (Tarommolai1)	A			CTTCGGGCATA			T			2.38
W221 (MR77_(seberang))	AT			C			T			2.67
W222 (ir6)	A			CTTCGGGCATA			T			2.79
W223 (At354)	A	3.643	29.149	CTTCGGGCATA	95.857	555.151	T	0	0	3.17
W224 (BG304)	AT	2.166	17.587	C	63.143	714.263	T	0.411	0.411	2.52
W225 (Lemont)	AT			C			T			2.82
W226 (M401)	AT			C			T			3.30
W227 (OM1706)	A	1.91	46.769	CTTCGGGCATA	35.343	533.186	T	0	0	2.68
W228 (OM1723)	AT			C			T			2.73
W229 (X21)	AT		14.924	C		499.859	T	0.201	0.201	2.57
W230 (X22)	AT	0.666		C	28.11		T			2.71
W231 (X23)	AT			C			T			2.83
W232 (C71)	A			CTTCGGGCATA			T			2.88
W233 (C70)	AT			C			T			2.94
W234 (Q5)	AT			C			T			3.02
W235 (Suiyangnian)	AT			C			T			3.10
W236 (Pokhreli)	AT			C			T			2.81
W237 (Govnd)	AT	1.003	49.961	C	23.859	804.941	T	0	0	2.42
W238 (UPR191-66)	AT	0.1	39.344	C	9.182	463.805	T	0.287	0.287	2.65
W239 (ASD18)	AT	0.294	31.359	C	14.71	676.603	T	0	0	2.69
W240 (TGMS29)	AT			C			T			2.78
W241 (Phalguna)	A			CTTCGGGCATA			T			3.05
W242 (Ajaya)	AT			C			T			3.01
W243 (Dodda)	AT	2.523	25.8	C	49.998	720.778	T	0	0	2.75
W244 (Palung_2)	AT			C			T			2.97
W245 (TKM6)	A	4.244		CTTCGGGCATA	123.513		T			2.70
W246 (RUSTYLATE/Zhong_413)	AT	0.504	60.956	C	5.642	884.631	T	0	0	2.81
W247 (Yenfangghu)	AT			C			T			3.09
W248 (Heimichut)	AT	1.465	16.49	C	53.039	379.091	T	0.523	0.523	3.14
W249 (Teksichut)	A	0.722	22.076	CTTCGGGCATA	13.395	447.361	TC	0.117	0.117	3.64
W250 (Eiko)	A			CTTCGGGCATA			TC			3.78
W251 (RUBIO)	AT	0.352	24.288	C	12.811	736.322	T	0.106	0.106	3.08
W252 (SADRI_RICE_1)	A			CTTCGGGCATA			TC			2.49
W253 (Sereendan_Kuning)	AT			C			T			3.08
W254 (SAI-BUI-BAO)	AT			C			T			3.11
W255 (ZIRI)	A		29.937	CTTCGGGCATA		629.849	TC	0	0	1.96
W256 (Dacca6)	A	3.109	21.358	CTTCGGGCATA	80.085	660.499	T	0.181	0.181	2.75
W257 (Latisai1)	AT	0.205	16.923	C	27.168	375.718	T	0.109	0.109	3.43
W258 (Amareles)	A			CTTCGGGCATA			T			2.76
W259 (Up15)	AT			C			T			2.83
W260 (Uz-Rosz_275)	AT			C			T			3.16
W261 (Ginga)	A	0.717	24.825	CTTCGGGCATA	3.437	304.158	TC	0	0	3.46
W262 (Bintapan)	AT			C			T			3.33
W263 (SADAJIRA-19-303)	A			CTTCGGGCATA			T			2.96
W264 (CHOROFA)	AT			C			T			3.13
W265 (La110)	A	1.43	21.711	CTTCGGGCATA	19.644	556.428	T	0.126	0.126	2.99
W266 (Yunjiang35)	AT	5.803	76.165	C	124.122	978.442	T	0.113	0.113	2.49
W267 (Yunhui72)	AT	2.222	24.376	C	83.947	714.655	T	0	0	2.68
W268 (Wudadaozhong)	AT	2.604	21.854	C	60.623	434.671	T	0.262	0.262	3.03
W269 (IR65600-27-1-2-2)	A	2.695	47.538	CTTCGGGCATA	38.357	351.558	T	0	0	2.99
W270 (Yetuozai)	AT	1.863	20.487	C	77.88	293.166	T	0	0	2.84
W271 (P59279)	AT	1.368	28.341	C	47.369	698.588	T	0.274	0.274	2.97
W272 (Tsao_wan_ching)	AT	1.046	17.38	C	31.305	551.874	T	0.3	0.3	3.22
W273 (Anambae_ndanggalasi)	AT		16.125	C		603.659	T	0.092	0.092	2.67
W274 (Er_chiu_ching)	AT			C			T			3.18
W275 (Heen_goda_wee)	AT	0.449	29.286	C	9.663	620.967	T	0	0	3.17
W276 (Pathma_wee)	AT	0.935		C	31.852		T			3.12
W277 (Lakkhi_kajal)	A			CTTCGGGCATA			T			3.31
W278 (Moisdol)	A			CTTCGGGCATA			T			3.06
W279 (Jabor_sail)	AT	0.425	50.653	C	8.051	574.597	T	0	0	3.20
W280 (Sada_solay)	AT	1.035	42.357	C	18.369	690.313	T	0	0	3.31
W281 (Sholay)	A	0		CTTCGGGCATA	5.015		TC			3.73
W282 (Ma_ba_you_zhan)	AT	2.289	62.836	C	63.818	963.421	T	0.094	0.094	2.71
W283 (Daegujo)	A			CTTCGGGCATA			TC			3.71
W284 (Paikasa)	AT		33.947	C		727.631	T	0.676	0.676	2.46
W285 (Uwi)	AT	0.685	21.744	C	35.292	603.418	T	0.681	0.681	2.93
W286 (Garia)	A	0.506	33.915	CTTCGGGCATA	9.234	400.823	T	0	0	2.94
W287 (AUS_449)	A	0.887	15.679	CTTCGGGCATA	15.862	218.966	T	0.089	0.089	3.07
W288 (Dourado_Precoce)	AT			C			T			3.05
W289 (IR_661-1-140-3-117)	AT			C			T			2.73
W290 (Aichi_Asahi)	A			CTTCGGGCATA			TC			3.42
W291 (IR_2071-625-1-252)	A			CTTCGGGCATA			T
W292 (Khoia_boro)	A			CTTCGGGCATA			T			2.76
W293 (IR_8)	AT	3.118	38.147	C	53.692	447.066	T	0.101	0.101	3.16
W294 (LABELLE)	A			CTTCGGGCATA			T			2.40
W295 (LEBONNET)	AT			C			T			2.70
W296 (AUS_371)	A	0.112	27.249	CTTCGGGCATA	6.799	449.256	T	0.209	0.209	3.00
W297 (AUS_373)	A			CTTCGGGCATA			T			2.67
W298 (IR_36)	A	1.255	28.512	CTTCGGGCATA	44.668	279.069	T	0	0	2.53
W299 (JAYA)	A	2.421	28.964	CTTCGGGCATA	48.193	441.511	T	0	0	2.95
W300 (NEW_BONNET)	AT			C			T			2.35
W301 (IR_64)	AT		15.108	C		534.409	T	0.084	0.084	2.74
W302 (KUNTLAN)	AT	1.95	15.092	C	28.758	588.569	T	0.111	0.111	3.16
W303 (British_Honduras_Creole)	AT			C			T			3.23
W304 (CPSLO_17)	AT	0.522	20.664	C	9.02	324.919	T	0.919	0.919	2.64
W305 (AKITAKOMACHI)	A			CTTCGGGCATA			TC			3.42
W306 (BASMATI_385)	A	2.245	19.764	CTTCGGGCATA	17.242	508.257	T	0.076	0.076	2.37
W307 (AGNO_(PSBRC28))	A			CTTCGGGCATA			T			2.67
W308 (PSBRC82)	A	1.168		CTTCGGGCATA	9.511		T			2.66
W309 (NSICRC122)	AT	1.21		C	18.331		T			2.64
W310 (BRRI_DHAN_29)	A	5.524	46.91	CTTCGGGCATA	56.939	718.348	T	0	0	2.51
W311 (PR_116)	A			CTTCGGGCATA			T			2.72
W312 (CIGEULIS)	AT			C			T			2.68
W313 (OM_2517)	AT	1.356	31.458	C	33.563	508.387	T	0.301	0.301	2.56
W314 (BRRI_DHAN_28)	AT	0.671	19.29	C	19.963	735.719	T	0	0	2.41
W315 (CIBOGO)	AT			C			T			2.68
W316 (NEDA)	AT	2.085	16.786	C	23.899	650.053	T	0	0	2.52
W317 (CIHERANG)	AT			C			T			2.76
W318 (Qiuqianbai)	AT	1.107	49.005	C	36.095	654.317	T	0	0	2.87
W319 (Guangkexiangnuo)	A			CTTCGGGCATA			TC			3.58
W320 (Wenxiangnuo)	AT	3.555	28.891	C	70.775	952.824	T	0.204	0.204	3.17
W321 (Laozaogu)	AT	2.415	5.043	C	78.644	576.21	T	2.743	2.743	3.31
W322 (Lengshuinuo)	AT	1.484	41.785	C	41.409	443.937	T	0.09	0.09	2.68
W323 (Feienuo2)	A			CTTCGGGCATA			TC			3.76
W324 (Zimangfeie)	A			CTTCGGGCATA			TC			3.76
W325 (Guantuibaihe)	A	2.918	21.958	CTTCGGGCATA	75.319	441.894	TC	0.258	0.258	3.61
W326 (Haolvguangnian)	A	2.717	26.246	CTTCGGGCATA	79.601	514.083	TC	0.865	0.865	3.82
W327 (JinghuB)	A			CTTCGGGCATA			TC			3.27
W328 (Sibeitichao6)	AT	0.998	16.456	C	16.013	606.975	TC	0.243	0.243	3.70
W329 (GPNO_5055)	AT	1.05		C	11.231		T			3.44
W330 (ASWINA_330)	A	0.819	34.646	CTTCGGGCATA	30.975	532.022	T	0	0	3.04

## Sheet: Supplementary Table 2
Supplementary Table S2. Agronomic traits, geographical distribution and natural variations GWY10 from the rice mini-core collection with 4726 diverse accessions across the world.
Accession ID (Name)/Traits	Subpopulation	Location	vg1019604947	vg1019604999	vg1019605218	vg1019605302	vg1019605309	vg1019605347	vg1019605354	vg1019605386	vg1019605400	vg1019605410	vg1019605448	vg1019605453	vg1019605462	vg1019605474	vg1019605510	vg1019606113	vg1019606125	vg1019606145	vg1019606155	vg1019606178	vg1019606384	vg1019606422	vg1019606483	vg1019606593	vg1019606730	vg1019607019	vg1019607093	vg1019607219	vg1019607381	vg1019607451	vg1019607470	vg1019607507	vg1019607538	vg1019607551	vg1019607561	vg1019607584	vg1019607653	vg1019607677	vg1019607712	vg1019607715	vg1019607805	vg1019608128	vg1019609577	vg1019609978	vg1019610712	vg1019610750	vg1019610755
B001 (Heibiao)	Temperate Japonica	China	A	G	A	GT	CTTCGGGCATA	C	A	C	T	A	G	G	G	T	A	A	G	C	T	TTC	T	C	T	C	A	C	A	G	C	A	G	G	G	T	C	A	CT	C	ACC	A	C	A	G	C	A	A	C
B002 (Sansuijin)	Temperate Japonica	China	A	G	A	GT	CTTCGGGCATA	C	A	C	T	A	G	G	G	T	A	A	G	C	T	TTC	T	C	T	C	A	C	A	G	C	A	G	G	G	T	C	A	CT	C	ACC	A	C	A	G	C	A	A	C
B003 (Zaoshengbai__)	Japonica Intermediate	China	A	G	A	GT	CTTCGGGCATA	C	A	C	T	A	G	G	G	T	A	A	G	C	T	TTC	T	C	T	C	A	C	A	G	C	A	G	G	G	C	C	A	CT	C	ACC	A	C	A	G	C	A	A	C
B004 (Qiuguangtengxi_104_)	Temperate Japonica	Japan	A	G	A	GT	CTTCGGGCATA	C	A	C	T	A	G	G	G	T	A	A	G	C	T	TTC	T	C	T	C	A	C	A	G	C	A	G	G	G	T	C	A	CT	C	ACC	A	C	A	G	C	A	A	C
B005 (Wanshi)	Temperate Japonica	Japan	A	G	A	GT	CTTCGGGCATA	C	A	C	T	A	G	G	G	T	A	A	G	C	T	TTC	T	C	T	C	A	C	A	G	C	A	G	G	G	T	C	A	CT	C	ACC	A	C	A	G	C	A	A	C
B006 (Yikong)	Indica Intermediate	Vietnam	G	A	C	G	C	T	G	T	C	G	A	A	A	C	G	ATGG	A	G	C	T	C	T	C	T	AT	A	C	A	T	T	A	A	A	C	A	G	AT	T	A	AG	T	AAATTTTCCAAAGAGAAGGGTAACATATTA TGGAGAACTAG	A	T	G	T	T
B007 (Tianhandao)	Indica III	Vietnam	G	A	C	G	C	T	G	T	C	G	A	A	A	C	G	ATGG	A	G	C	T	C	T	C	T	AT	A	C	A	T	T	A	A	A	C	A	G	AT	T	A	AG	T	AAATTTTCCAAAGAGAAGGGTAACATATTA TGGAGAACTAG	A	T	G	T	T
B008 (Baxiang_)	Temperate Japonica	Vietnam	A	G	A	GT	CTTCGGGCATA	C	A	C	T	A	G	G	G	T	A	A	G	C	T	TTC	T	C	T	C	A	C	A	G	C	A	G	G	G	T	C	A	CT	C	ACC	A	C	A	G	C	A	A	C
B009 (Vietnam_Zaodao)	Indica I	Vietnam	G	A	C	G	C	T	G	T	C	G	A	A	A	C	G	ATGG	A	G	C	T	C	T	C	T	AT	A	C	A	T	T	A	A	A	C	A	G	AT	T	A	AG	T	AAATTTTCCAAAGAGAAGGGTAACATATTA TGGAGAACTAG	A	T	G	T	T
B010 (Malaihong_)	Indica I	Malaysia	G	A	C	G	C	T	G	T	C	G	A	A	A	C	G	ATGG	A	G	C	T	C	T	C	T	AT	A	C	A	T	T	A	A	A	C	A	G	AT	T	A	AG	T	AAATTTTCCAAAGAGAAGGGTAACATATTA TGGAGAACTAG	A	T	G	T	T
B011 (CO_22)	Indica Intermediate	India	G	G	C	GT	CTTCGGGCATA	T	G	C	T	G	G	A	G	T	G	G	G	C	T	TTC	C	T	T	C	A	C	C	G	C	A	G	G	G	C	C	A	CT	C	ACC	A	C	AAATTTTCCAAAGAGAAGGGTAACATATTA TGGAGAACTAG	A	C	G	T	C
B012 (2037(Rajahamsal))	Indica Intermediate	India	G	A	C	G	C	T	G	T	C	G	A	A	A	C	G	ATGG	A	G	C	T	C	T	C	T	AT	A	C	A	T	T	A	A	A	C	A	G	AT	T	A	AG	T	AAATTTTCCAAAGAGAAGGGTAACATATTA TGGAGAACTAG	A	T	G	T	T
B013 (Sri_Lanka_1_)	Indica Intermediate	Sri lanka	G	G	C	GT	CTTCGGGCATA	T	G	C	T	G	G	A	G	T	N	G	G	C	T	TTC	C	T	T	C	A	C	C	G	C	A	G	G	G	C	C	A	CT	C	ACC	A	C	AAATTTTCCAAAGAGAAGGGTAACATATTA TGGAGAACTAG	A	C	G	T	C
B014 (Wuziluosi_215)	Temperate Japonica	Soviet Union	A	G	A	GT	CTTCGGGCATA	C	A	C	T	A	G	G	G	T	A	A	G	C	T	TTC	T	C	T	C	A	C	A	G	C	A	G	G	G	T	C	A	CT	C	ACC	A	C	A	G	C	A	A	C
B015 (Kahamu)	Indica I	Romania	G	A	C	G	C	T	G	T	C	G	A	A	A	C	G	ATGG	A	G	C	T	C	T	C	T	AT	A	C	A	T	T	A	A	A	C	A	G	AT	T	A	AG	T	AAATTTTCCAAAGAGAAGGGTAACATATTA TGGAGAACTAG	A	T	G	T	T
B016 (Aomierte_168)	Temperate Japonica	Hungary	A	G	A	GT	CTTCGGGCATA	C	A	C	T	A	G	G	G	T	A	A	G	C	T	TTC	T	C	T	C	A	C	A	G	C	A	G	G	G	C	C	A	CT	C	ACC	A	C	A	G	C	A	A	C
B017 (Aerjituo)	Temperate Japonica	Bulgaria	A	G	A	GT	CTTCGGGCATA	C	A	C	T	A	G	G	G	T	A	A	G	C	T	TTC	T	C	T	C	A	C	A	G	C	A	G	G	G	T	C	A	CT	C	ACC	A	C	A	G	C	A	A	C
B018 (American_Huangkedao_)	Tropical Japonica	United States	G	A	C	G	C	T	G	T	C	G	A	A	A	C	G	ATGG	A	G	C	T	C	T	C	T	AT	A	C	A	T	T	A	A	A	C	A	G	AT	T	A	AG	T	AAATTTTCCAAAGAGAAGGGTAACATATTA TGGAGAACTAG	A	T	G	T	T
B019 (Buleida_A-75)	Indica Intermediate	Mexico	G	A	C	G	C	T	G	T	C	G	G	G	G	C	G	ATGG	G	G	C	T	C	T	T	C	AT	C	C	A	C	A	G	A	A	C	A	A	AT	T	A	AG	C	AAATTTTCCAAAGAGAAGGGTAACATATTA TGGAGAACTAG	A	C	G	T	C
B020 (Jineiyadao_)	Intermediate	Guinea	G	A	C	G	C	T	G	T	C	G	A	A	A	C	DEL	ATGG	A	G	C	T	C	T	C	T	AT	A	C	A	T	T	A	A	A	C	A	G	AT	T	A	AG	T	AAATTTTCCAAAGAGAAGGGTAACATATTA TGGAGAACTAG	A	T	G	T	T
B021 (Seln_244A6-20)	Indica Intermediate	Australia	G	A	C	G	C	T	G	T	C	G	A	A	A	C	G	ATGG	A	G	C	T	C	T	C	T	AT	A	C	A	T	T	A	A	A	C	A	G	AT	T	A	AG	T	AAATTTTCCAAAGAGAAGGGTAACATATTA TGGAGAACTAG	A	T	G	T	T
B023 (Gaoliqiu)	Temperate Japonica	North Korea	A	G	A	GT	CTTCGGGCATA	C	A	C	T	A	G	G	G	T	A	A	G	C	T	TTC	T	C	T	C	A	C	A	G	C	A	G	G	G	T	C	A	CT	C	ACC	A	C	A	G	C	A	A	C
B024 (Xianluosichi)	Indica I	Thailand	G	A	C	G	C	T	G	T	C	G	A	A	A	C	G	ATGG	A	G	C	T	C	T	C	T	AT	A	C	A	T	T	A	A	A	C	A	G	AT	T	A	AG	T	AAATTTTCCAAAGAGAAGGGTAACATATTA TGGAGAACTAG	A	T	G	T	T
B025 (Djanda_Mandja)	Tropical Japonica	Indonesia	G	A	C	GT	C	T	G	T	C	G	A	A	A	C	A	ATGG	A	G	C	T	C	T	C	T	AT	A	C	A	T	T	A	A	A	C	A	G	AT	T	A	AG	T	AAATTTTCCAAAGAGAAGGGTAACATATTA TGGAGAACTAG	A	T	G	T	T
B026 (Padi_Ladang_Ase_Polo_Komek)	Indica Intermediate	Indonesia	G	G	C	GT	CTTCGGGCATA	T	G	C	T	G	G	A	G	T	N	G	G	C	T	TTC	C	T	T	C	A	C	C	G	C	A	G	G	G	C	C	A	CT	C	ACC	A	C	AAATTTTCCAAAGAGAAGGGTAACATATTA TGGAGAACTAG	A	C	G	T	C
B027 (C_894-21)	Indica III	Philippines	G	A	C	G	C	T	G	T	C	G	G	G	G	C	G	ATGG	G	G	C	T	C	T	T	C	AT	C	C	A	C	A	G	A	A	C	A	A	AT	T	A	AG	C	AAATTTTCCAAAGAGAAGGGTAACATATTA TGGAGAACTAG	A	C	G	T	C
B028 (IR_10179-23-1-3)	Indica Intermediate	Philippines	G	A	C	G	C	T	G	T	C	G	A	A	A	C	G	ATGG	A	G	C	T	C	T	C	T	AT	A	C	A	T	T	A	A	A	C	A	G	AT	T	A	AG	T	AAATTTTCCAAAGAGAAGGGTAACATATTA TGGAGAACTAG	A	T	G	T	T
B029 (Dumai)	Indica II	India	G	G	C	GT	CTTCGGGCATA	T	G	C	T	G	G	A	G	T	G	G	G	C	T	TTC	C	T	T	C	A	C	C	G	C	A	G	G	G	C	C	A	CT	C	ACC	A	C	AAATTTTCCAAAGAGAAGGGTAACATATTA TGGAGAACTAG	A	C	G	T	C
B030 (Jaibattey)	Indica III	India	G	A	C	G	C	T	G	T	C	G	A	A	A	C	N	ATGG	A	G	C	T	C	T	C	T	AT	A	C	A	T	T	A	A	A	C	A	G	AT	T	A	AG	T	AAATTTTCCAAAGAGAAGGGTAACATATTA TGGAGAACTAG	A	T	G	T	T
B031 (Ngatsin)	Indica III	India	G	A	C	G	C	T	G	T	C	G	A	A	A	C	N	ATGG	A	G	C	T	C	T	C	T	AT	A	C	A	T	T	A	A	A	C	A	G	AT	T	A	AG	T	AAATTTTCCAAAGAGAAGGGTAACATATTA TGGAGAACTAG	A	T	G	T	T
B032 (Rohini)	Indica II	India	G	G	C	GT	CTTCGGGCATA	T	G	C	T	G	G	A	G	T	G	G	G	C	T	TTC	C	T	T	C	A	C	C	G	C	A	G	G	G	C	C	A	CT	C	ACC	A	C	AAATTTTCCAAAGAGAAGGGTAACATATTA TGGAGAACTAG	A	C	G	T	C
B033 (BW_293-2)	Indica II	Sri lanka	G	A	C	G	C	T	G	T	C	G	A	A	A	C	G	ATGG	A	G	C	T	C	T	C	T	AT	A	C	A	T	T	A	A	A	C	A	G	AT	T	A	AG	T	AAATTTTCCAAAGAGAAGGGTAACATATTA TGGAGAACTAG	A	T	G	T	T
B034 (Albania_Rice)	Temperate Japonica	Albania	A	G	A	GT	CTTCGGGCATA	C	A	C	T	A	G	G	G	T	A	A	G	C	T	TTC	T	C	T	C	A	C	A	G	C	A	G	G	G	T	C	A	CT	C	ACC	A	C	A	G	C	A	A	C
B035 (American_Rice_)	Indica Intermediate	United States	G	G	C	GT	CTTCGGGCATA	T	G	C	T	G	G	A	G	T	N	G	G	C	T	TTC	C	T	T	C	A	C	C	G	C	A	G	G	G	C	C	A	CT	C	ACC	A	C	AAATTTTCCAAAGAGAAGGGTAACATATTA TGGAGAACTAG	A	C	G	T	C
B036 (Jijucas_Claro)	Japonica Intermediate	Brazil	A	G	A	GT	CTTCGGGCATA	C	A	C	T	A	G	G	G	T	A	A	G	C	T	TTC	T	C	T	C	A	C	A	G	C	A	G	G	G	C	C	A	CT	C	ACC	A	C	A	G	C	A	A	C
B037 (Nanoay_P.A)	Tropical Japonica	Argentina	G	A	C	G	C	T	G	T	C	G	A	A	A	C	G	ATGG	A	G	C	T	C	T	C	T	AT	A	C	A	T	T	A	A	A	C	A	G	AT	T	A	AG	T	AAATTTTCCAAAGAGAAGGGTAACATATTA TGGAGAACTAG	A	T	G	T	T
B038 (Nabated_A_Smar)	Temperate Japonica	Egypt	A	G	A	GT	CTTCGGGCATA	C	A	C	T	A	G	G	G	T	A	A	G	C	T	TTC	T	C	T	C	A	C	A	G	C	A	G	G	G	T	C	A	CT	C	ACC	A	C	A	G	C	A	A	C
B039 (IRAT_10)	Indica II	Ivory Coast	G	G	C	GT	CTTCGGGCATA	C	G	T	C	A	G	A	G	T	N	G	G	C	C	TTC	C	T	T	C	A	C	C	G	C	A	G	G	G	C	C	A	CT	C	ACC	A	C	AAATTTTCCAAAGAGAAGGGTAACATATTA TGGAGAACTAG	A	C	G	T	C
B040 (K_24)	Indica Intermediate	Uganda	G	A	C	G	C	T	G	T	C	G	A	A	A	C	DEL	ATGG	A	G	C	T	C	T	C	T	AT	A	C	A	T	T	A	A	A	C	A	G	AT	T	A	AG	T	AAATTTTCCAAAGAGAAGGGTAACATATTA TGGAGAACTAG	A	T	G	T	T
B043 (YR_83-23-11)	Tropical Japonica	Australia	G	A	C	G	C	T	G	T	C	G	A	A	A	C	G	ATGG	A	G	C	T	C	T	C	T	AT	A	C	A	T	T	A	A	A	C	A	G	AT	T	A	AG	T	AAATTTTCCAAAGAGAAGGGTAACATATTA TGGAGAACTAG	A	T	G	T	T
B044 (Santiannuo)	Indica Intermediate	Japan	G	A	C	G	CTTCGGGCATA	T	G	T	C	G	G	G	G	C	G	ATGG	G	G	C	T	C	T	T	C	A	A	C	A	C	A	G	A	A	C	A	G	CT	T	A	AG	C	AAATTTTCCAAAGAGAAGGGTAACATATTA TGGAGAACTAG	A	C	G	T	T
B045 (Gongchengxiang_)	Temperate Japonica	Japan	A	G	A	GT	CTTCGGGCATA	C	A	C	T	A	G	G	G	T	A	A	G	C	T	TTC	T	C	T	C	A	C	A	G	C	A	G	G	G	T	C	A	CT	C	ACC	A	C	A	G	C	A	A	C
B046 (Qiutianxiaoting)	Temperate Japonica	Japan	A	G	A	GT	CTTCGGGCATA	C	A	C	T	A	G	G	G	T	A	A	G	C	T	TTC	T	C	T	C	A	C	A	G	C	A	G	G	G	T	C	A	CT	C	ACC	A	C	A	G	C	A	A	C
B047 (Zhenfu_8)	Temperate Japonica	Japan	A	G	A	GT	CTTCGGGCATA	C	A	C	T	A	G	G	G	T	A	A	G	C	T	TTC	T	C	T	C	A	C	A	G	C	A	G	G	G	T	C	A	CT	C	ACC	A	C	A	G	C	A	A	C
B048 (CISOKAN)	Indica Intermediate	Indonesia	G	A	C	G	C	T	G	T	C	G	G	G	G	C	G	ATGG	G	G	C	T	C	T	T	C	AT	C	C	A	C	A	G	A	A	C	A	A	AT	T	A	AG	C	AAATTTTCCAAAGAGAAGGGTAACATATTA TGGAGAACTAG	A	C	G	T	C
B049 (Zacaodao_13)	Aus	Nepal	G	G	C	GT	CTTCGGGCATA	T	G	C	T	G	G	A	G	T	G	G	G	C	T	TTC	C	T	T	C	A	C	C	G	C	A	G	G	G	C	C	A	CT	C	ACC	A	C	AAATTTTCCAAAGAGAAGGGTAACATATTA TGGAGAACTAG	A	C	G	T	C
B051 (GZ_1368-5-4)	Indica Intermediate	Egypt	G	A	C	G	C	T	G	T	C	G	A	A	A	C	DEL	ATGG	A	G	C	T	C	T	C	T	AT	A	C	A	T	T	A	A	A	C	A	G	AT	T	A	AG	T	AAATTTTCCAAAGAGAAGGGTAACATATTA TGGAGAACTAG	A	T	G	T	T
B052 (J34)	Indica Intermediate	Madagascar	G	A	C	G	C	T	G	T	C	G	A	A	A	C	G	ATGG	A	G	C	T	C	T	C	T	AT	A	C	A	T	T	A	A	A	C	A	G	AT	T	A	AG	T	AAATTTTCCAAAGAGAAGGGTAACATATTA TGGAGAACTAG	A	T	G	T	T
B053 (80A97YR303-304-1-3)	Tropical Japonica	Australia	G	A	C	G	C	T	G	T	C	G	A	A	A	C	DEL	ATGG	A	G	C	T	C	T	C	T	AT	A	C	A	T	T	A	A	A	C	A	G	AT	T	A	AG	T	AAATTTTCCAAAGAGAAGGGTAACATATTA TGGAGAACTAG	A	T	G	T	T
B054 (80050YR72136-43)	Tropical Japonica	Australia	G	A	C	G	C	T	G	T	C	G	A	A	A	C	DEL	ATGG	A	G	C	T	C	T	C	T	AT	A	C	A	T	T	A	A	A	C	A	G	AT	T	A	AG	T	AAATTTTCCAAAGAGAAGGGTAACATATTA TGGAGAACTAG	A	T	G	T	T
B055 (YR196)	Temperate Japonica	Australia	G	A	C	G	C	T	G	T	C	G	A	A	A	C	G	ATGG	A	G	C	T	C	T	C	T	AT	A	C	A	T	T	A	A	A	C	A	G	AT	T	A	AG	T	AAATTTTCCAAAGAGAAGGGTAACATATTA TGGAGAACTAG	A	T	G	T	T
B056 (Tieganwu_)	Temperate Japonica	China	A	G	A	GT	CTTCGGGCATA	C	A	C	T	A	G	G	G	T	A	A	G	C	T	TTC	T	C	T	C	A	C	A	G	C	A	G	G	G	T	C	A	CT	C	ACC	A	C	A	G	C	A	A	C
B057 (Xiushui_115)	Temperate Japonica	China	A	G	A	GT	CTTCGGGCATA	C	A	C	T	A	G	G	G	T	A	A	G	C	T	TTC	T	C	T	C	A	C	A	G	C	A	G	G	G	T	C	A	CT	C	ACC	A	C	A	G	C	A	A	C
B058 (Erjiunan_1)	Indica II	China	G	A	C	G	C	T	G	T	C	G	A	A	A	C	DEL	ATGG	A	G	C	T	C	T	C	T	AT	A	C	A	T	T	A	A	A	C	A	G	AT	T	A	AG	T	AAATTTTCCAAAGAGAAGGGTAACATATTA TGGAGAACTAG	A	T	G	T	T
B059 (Nanjing_11)	Indica I	China	G	A	C	G	C	T	G	T	C	G	A	A	A	C	DEL	ATGG	A	G	C	T	C	T	C	T	AT	A	C	A	T	T	A	A	A	C	A	G	AT	T	A	AG	T	AAATTTTCCAAAGAGAAGGGTAACATATTA TGGAGAACTAG	A	T	G	T	T
B060 (Aijiaonante)	Indica I	China	G	A	C	G	C	T	G	T	C	G	A	A	A	C	G	ATGG	A	G	C	T	C	T	C	T	AT	A	C	A	T	T	A	A	A	C	A	G	AT	T	A	AG	T	AAATTTTCCAAAGAGAAGGGTAACATATTA TGGAGAACTAG	A	T	G	T	T
B061 (Guangluai_4)	Indica I	China	G	A	C	G	C	T	G	T	C	G	A	A	A	C	DEL	ATGG	A	G	C	T	C	T	C	T	AT	A	C	A	T	T	A	A	A	C	A	G	AT	T	A	AG	T	AAATTTTCCAAAGAGAAGGGTAACATATTA TGGAGAACTAG	A	T	G	T	T
B062 (Nantehao_)	Indica I	China	G	A	C	G	C	T	G	T	C	G	A	A	A	C	DEL	ATGG	A	G	C	T	C	T	C	T	AT	A	C	A	T	T	A	A	A	C	A	G	AT	T	A	AG	T	AAATTTTCCAAAGAGAAGGGTAACATATTA TGGAGAACTAG	A	T	G	T	T
B063 (Guizhao_2)	Indica Intermediate	China	G	A	C	G	C	T	G	T	C	G	A	A	A	C	N	ATGG	A	G	C	T	C	T	C	T	AT	A	C	A	T	T	A	A	A	C	A	G	AT	T	A	AG	T	AAATTTTCCAAAGAGAAGGGTAACATATTA TGGAGAACTAG	A	T	G	T	T
B064 (Xiangzaoxian_7)	Indica Intermediate	China	G	G	C	GT	CTTCGGGCATA	T	G	C	T	G	G	A	G	T	G	G	G	C	T	TTC	C	T	T	C	A	C	C	G	C	A	G	G	G	C	C	A	CT	C	ACC	A	C	AAATTTTCCAAAGAGAAGGGTAACATATTA TGGAGAACTAG	A	C	G	T	C
B065 (Huangsiguizhan)	Indica Intermediate	China	G	A	C	G	C	T	G	T	C	G	G	G	G	C	N	ATGG	G	G	C	T	C	T	T	C	AT	C	C	A	C	A	G	A	A	C	A	A	AT	T	A	AG	C	AAATTTTCCAAAGAGAAGGGTAACATATTA TGGAGAACTAG	A	C	G	T	C
B066 (Guangkexiangnuo)	Temperate Japonica	China	A	G	A	GT	CTTCGGGCATA	C	A	C	T	A	G	G	G	T	A	A	G	C	T	TTC	T	C	T	C	A	C	A	G	C	A	G	G	G	T	C	A	CT	C	ACC	A	C	A	G	C	A	A	C
B067 (Funingzipigengzi)	Indica I	China	G	A	C	G	C	T	G	T	C	G	A	A	A	C	G	ATGG	A	G	C	T	C	T	C	T	AT	A	C	A	T	T	A	A	A	C	A	G	AT	T	A	AG	T	AAATTTTCCAAAGAGAAGGGTAACATATTA TGGAGAACTAG	A	T	G	T	T
B068 (Gaoyangdiandao_dahongmang)	Temperate Japonica	China	A	G	A	GT	CTTCGGGCATA	C	A	C	T	A	G	G	G	T	A	A	G	C	T	TTC	T	C	T	C	A	C	A	G	C	A	G	G	G	C	C	A	CT	C	ACC	A	C	A	G	C	A	A	C
B069 (Dandongludao_)	Japonica Intermediate	China	A	G	A	GT	CTTCGGGCATA	C	A	C	T	A	G	G	G	T	A	A	G	C	T	TTC	T	C	T	C	A	C	A	G	C	A	G	G	G	C	C	A	CT	C	ACC	A	C	A	G	C	A	A	C
B070 (Laoguangtou_83)	Japonica Intermediate	China	A	G	A	GT	CTTCGGGCATA	C	A	C	T	A	G	G	G	T	A	A	G	C	T	TTC	T	C	T	C	A	C	A	G	C	A	G	G	G	C	C	A	CT	C	ACC	A	C	A	G	C	A	A	C
B071 (Muxiqiu)	Temperate Japonica	China	A	G	A	GT	CTTCGGGCATA	C	A	C	T	A	G	G	G	T	A	A	G	C	T	TTC	T	C	T	C	A	C	A	G	C	A	G	G	G	T	C	A	CT	C	ACC	A	C	A	G	C	A	A	C
B072 (Qiuqianbai_)	Indica I	China	G	A	C	G	C	T	G	T	C	G	G	A	A	C	N	ATGG	A	G	C	T	C	T	C	T	AT	A	C	A	T	T	A	A	A	C	A	G	AT	T	A	AG	T	AAATTTTCCAAAGAGAAGGGTAACATATTA TGGAGAACTAG	A	T	G	T	T
B073 (Jinxibai2_)	Indica Intermediate	China	G	A	C	G	C	T	G	T	C	G	A	A	A	C	G	ATGG	A	G	C	T	C	T	C	T	AT	A	C	A	T	T	A	A	A	C	A	G	AT	T	A	AG	T	AAATTTTCCAAAGAGAAGGGTAACATATTA TGGAGAACTAG	A	T	G	T	T
B074 (Taishannuo)	Indica I	China	A	G	A	GT	CTTCGGGCATA	C	A	C	T	A	G	G	G	T	A	A	G	C	T	TTC	T	C	T	C	A	C	A	G	C	A	G	G	G	T	C	A	CT	C	ACC	A	C	A	G	C	A	A	C
B075 (Jinbaoyin_)	Indica Intermediate	China	G	A	C	G	C	T	G	T	C	G	G	G	G	C	G	ATGG	G	G	C	T	C	T	T	C	AT	C	C	A	C	A	G	A	A	C	A	A	AT	T	A	AG	C	AAATTTTCCAAAGAGAAGGGTAACATATTA TGGAGAACTAG	A	C	G	T	C
B076 (Minbeiwanxian)	Indica Intermediate	China	G	A	C	G	C	T	G	T	C	G	G	G	G	C	G	ATGG	G	G	C	T	C	T	T	C	AT	C	C	A	C	A	G	A	A	C	A	A	AT	T	A	AG	C	AAATTTTCCAAAGAGAAGGGTAACATATTA TGGAGAACTAG	A	C	G	T	C
B077 (Yizhixiang)	Temperate Japonica	China	A	G	A	GT	CTTCGGGCATA	C	A	C	T	A	G	G	G	T	A	A	G	C	T	TTC	T	C	T	C	A	C	A	G	C	A	G	G	G	T	C	A	CT	C	ACC	A	C	A	G	C	A	A	C
B079 (Esiniu_)	Indica I	China	G	A	C	G	C	T	G	T	C	G	A	A	A	C	DEL	ATGG	A	G	C	T	C	T	C	T	AT	A	C	A	T	T	A	A	A	C	A	G	AT	T	A	AG	T	AAATTTTCCAAAGAGAAGGGTAACATATTA TGGAGAACTAG	A	T	G	T	T
B081 (Heidu_4)	Indica I	China	G	A	C	G	C	T	G	T	C	G	A	A	A	C	DEL	ATGG	A	G	C	T	C	T	C	T	AT	A	C	A	T	T	A	A	A	C	A	G	AT	T	A	AG	T	AAATTTTCCAAAGAGAAGGGTAACATATTA TGGAGAACTAG	A	T	G	T	T
B082 (Qiyuexian)	Indica Intermediate	China	G	A	C	G	C	T	G	T	C	G	A	A	A	C	DEL	ATGG	A	G	C	T	C	T	C	T	AT	A	C	A	T	T	A	A	A	C	A	G	AT	T	A	AG	T	AAATTTTCCAAAGAGAAGGGTAACATATTA TGGAGAACTAG	A	T	G	T	T
B083 (Dongtingwanxian)	Indica I	China	G	A	C	G	C	T	G	T	C	G	A	A	A	C	DEL	ATGG	A	G	C	T	C	T	C	T	AT	A	C	A	T	T	A	A	A	C	A	G	AT	T	A	AG	T	AAATTTTCCAAAGAGAAGGGTAACATATTA TGGAGAACTAG	A	T	G	T	T
B084 (Bawangbian_1)	Intermediate	China	G	G	C	GT	CTTCGGGCATA	T	G	C	T	G	G	A	G	T	G	G	G	C	T	TTC	C	T	T	C	A	C	C	G	C	A	G	G	G	C	C	A	CT	C	ACC	A	C	AAATTTTCCAAAGAGAAGGGTAACATATTA TGGAGAACTAG	A	C	G	T	C
B085 (Xugunuo)	Indica Intermediate	China	G	A	C	G	C	T	G	T	C	G	A	A	A	C	DEL	ATGG	A	G	C	T	C	T	C	T	AT	A	C	A	T	T	A	A	A	C	A	G	AT	T	A	AG	T	AAATTTTCCAAAGAGAAGGGTAACATATTA TGGAGAACTAG	A	T	G	T	T
B086 (Muguanuo_)	Intermediate	China	A	G	A	GT	CTTCGGGCATA	C	A	C	T	A	G	G	G	T	A	A	G	C	T	TTC	T	C	T	C	A	C	A	G	C	A	G	G	G	C	C	A	CT	C	ACC	A	C	A	G	C	A	A	C
B087 (Zhongnong_4_)	Indica III	China	G	G	C	GT	CTTCGGGCATA	T	G	N	N	G	G	A	G	T	N	G	G	C	T	TTC	C	T	T	C	A	C	C	G	C	A	G	G	G	C	N	A	CT	C	N	N	C	AAATTTTCCAAAGAGAAGGGTAACATATTA TGGAGAACTAG	A	N	G	T	C
B088 (San**Qishiluo)	Indica Intermediate	China	G	G	C	GT	CTTCGGGCATA	T	G	C	T	G	G	A	G	T	G	G	G	C	T	TTC	C	T	T	C	A	C	C	G	C	A	G	G	G	C	C	A	CT	C	ACC	A	C	AAATTTTCCAAAGAGAAGGGTAACATATTA TGGAGAACTAG	A	C	G	T	C
B089 (Qitoubaigu3)	Indica Intermediate	China	G	A	C	G	C	T	G	T	C	G	A	A	A	C	DEL	ATGG	A	G	C	T	C	T	C	T	AT	A	C	A	T	T	A	A	A	C	A	G	AT	T	A	AG	T	AAATTTTCCAAAGAGAAGGGTAACATATTA TGGAGAACTAG	A	T	G	T	T
B090 (Zimi)	Indica Intermediate	China	G	A	C	G	C	T	G	T	C	G	A	A	A	C	N	ATGG	A	G	C	T	C	T	C	T	AT	A	C	A	T	T	A	A	A	C	A	G	AT	T	A	AG	T	AAATTTTCCAAAGAGAAGGGTAACATATTA TGGAGAACTAG	A	T	G	T	T
B091 (Xiaohonggu)	Indica Intermediate	China	G	A	C	G	C	T	G	T	C	G	A	A	A	C	G	ATGG	A	G	C	T	C	T	C	T	AT	A	C	A	T	T	A	A	A	C	A	G	AT	T	A	AG	T	AAATTTTCCAAAGAGAAGGGTAACATATTA TGGAGAACTAG	A	T	G	T	T
B092 (Gongju_73)	Indica I	China	G	A	C	G	C	T	G	T	C	G	A	A	A	C	DEL	ATGG	A	G	C	T	C	T	C	T	AT	A	C	A	T	T	A	A	A	C	A	G	AT	T	A	AG	T	AAATTTTCCAAAGAGAAGGGTAACATATTA TGGAGAACTAG	A	T	G	T	T
B093 (Qitougu)	Indica I	China	G	A	C	G	C	T	G	T	C	G	A	A	A	C	G	ATGG	A	G	C	T	C	T	C	T	AT	A	C	A	T	T	A	A	A	C	A	G	AT	T	A	AG	T	AAATTTTCCAAAGAGAAGGGTAACATATTA TGGAGAACTAG	A	T	G	T	T
B094 (Zinuo)	Indica I	China	G	A	C	G	C	T	G	T	C	G	A	A	A	C	G	ATGG	A	G	C	T	C	T	C	T	AT	A	C	A	T	T	A	A	A	C	A	G	AT	T	A	AG	T	AAATTTTCCAAAGAGAAGGGTAACATATTA TGGAGAACTAG	A	T	G	T	T
B095 (Mowangguneiza)	Indica III	China	G	A	C	G	C	T	G	T	C	G	A	A	A	C	G	ATGG	A	G	C	T	C	T	C	T	AT	A	C	A	T	T	A	A	A	C	A	G	AT	T	A	AG	T	AAATTTTCCAAAGAGAAGGGTAACATATTA TGGAGAACTAG	A	T	G	T	T
B096 (Jinzhinuo4_)	Indica Intermediate	China	G	A	C	G	C	T	G	T	C	G	G	G	G	C	G	ATGG	G	G	C	T	C	T	T	C	AT	C	C	A	C	A	G	A	A	C	A	A	AT	T	A	AG	C	AAATTTTCCAAAGAGAAGGGTAACATATTA TGGAGAACTAG	A	C	G	T	C
B097 (Jiienuo)	Indica Intermediate	China	G	A	C	G	C	T	G	T	C	G	A	A	A	C	G	ATGG	A	G	C	T	C	T	C	T	AT	A	C	A	T	T	A	A	A	C	A	G	AT	T	A	AG	T	AAATTTTCCAAAGAGAAGGGTAACATATTA TGGAGAACTAG	A	T	G	T	T
B100 (Hongkezhenuo_)	Temperate Japonica	China	A	G	A	GT	CTTCGGGCATA	C	A	C	T	A	G	G	G	T	A	A	G	C	T	TTC	T	C	T	C	A	C	A	G	C	A	G	G	G	T	C	A	CT	C	ACC	A	C	A	G	C	A	A	C
B101 (Yangkenuo)	Temperate Japonica	China	A	G	A	GT	CTTCGGGCATA	C	A	C	T	A	G	G	G	T	A	A	G	C	T	TTC	T	C	T	C	A	C	A	G	C	A	G	G	G	T	C	A	CT	C	ACC	A	C	A	G	C	A	A	C
B102 (Maguzi_)	Temperate Japonica	China	A	G	A	GT	CTTCGGGCATA	C	A	C	T	A	G	G	G	T	A	A	G	C	T	TTC	T	C	T	C	A	C	A	G	C	A	G	G	G	T	C	A	CT	C	ACC	A	C	A	G	C	A	A	C
B103 (Laohongdao)	Temperate Japonica	China	A	G	A	GT	CTTCGGGCATA	C	A	C	T	A	G	G	G	T	A	A	G	C	T	TTC	T	C	T	C	A	C	A	G	C	A	G	G	G	C	C	A	CT	C	ACC	A	C	A	G	C	A	A	C
B104 (Jiabala)	Indica I	India	G	A	C	G	C	T	G	T	C	G	A	A	A	C	G	ATGG	A	G	C	T	C	T	C	T	AT	A	C	A	T	T	A	A	A	C	A	G	AT	T	A	AG	T	AAATTTTCCAAAGAGAAGGGTAACATATTA TGGAGAACTAG	A	T	G	T	T
B105 (Baoxuan_21)	Indica Intermediate	China	G	A	C	G	C	T	G	T	C	G	A	A	A	C	DEL	ATGG	A	G	C	T	C	T	C	T	AT	A	C	A	T	T	A	A	A	C	A	G	AT	T	A	AG	T	AAATTTTCCAAAGAGAAGGGTAACATATTA TGGAGAACTAG	A	T	G	T	T
B106 (Wenxiangnuo)	Indica Intermediate	China	G	A	C	G	C	T	G	T	C	G	A	A	A	C	DEL	ATGG	A	G	C	T	C	T	C	T	AT	A	C	A	T	T	A	A	A	C	A	G	AT	T	A	AG	T	AAATTTTCCAAAGAGAAGGGTAACATATTA TGGAGAACTAG	A	T	G	T	T
B107 (Dawannuo)	Indica Intermediate	China	G	A	C	G	C	T	G	T	C	G	A	A	A	C	G	ATGG	A	G	C	T	C	T	C	T	AT	A	C	A	T	T	A	A	A	C	A	G	AT	T	A	AG	T	AAATTTTCCAAAGAGAAGGGTAACATATTA TGGAGAACTAG	A	T	G	T	T
B108 (Xianggu)	Indica I	China	G	A	C	G	C	T	G	T	C	G	A	A	A	C	G	ATGG	A	G	C	T	C	T	C	T	AT	A	C	A	T	T	A	A	A	C	A	G	AT	T	A	AG	T	AAATTTTCCAAAGAGAAGGGTAACATATTA TGGAGAACTAG	A	T	G	T	T
B109 (Lengshuigu_2)	Temperate Japonica	China	A	G	A	GT	CTTCGGGCATA	C	A	C	T	A	G	G	G	T	A	A	G	C	T	TTC	T	C	T	C	A	C	A	G	C	A	G	G	G	C	C	A	CT	C	ACC	A	C	A	G	C	A	A	C
B110 (Huangpinuo)	Temperate Japonica	China	A	G	A	GT	CTTCGGGCATA	C	A	C	T	A	G	G	G	T	A	A	G	C	T	TTC	T	C	T	C	A	C	A	G	C	A	G	G	G	C	C	A	CT	C	ACC	A	C	A	G	C	A	A	C
B111 (Zimangfeie_)	Temperate Japonica	China	A	G	A	GT	CTTCGGGCATA	C	A	C	T	A	G	G	G	T	A	A	G	C	T	TTC	T	C	T	C	A	C	A	G	C	A	G	G	G	C	C	A	CT	C	ACC	A	C	A	G	C	A	A	C
B112 (Liusha_1)	Indica I	China	G	A	C	G	C	T	G	T	C	G	A	A	A	C	N	ATGG	A	G	C	T	C	T	C	T	AT	A	C	A	T	T	A	A	A	C	A	G	AT	T	A	AG	T	AAATTTTCCAAAGAGAAGGGTAACATATTA TGGAGAACTAG	A	T	G	T	T
B113 (Chenwan_3_)	Indica Intermediate	China	G	A	C	G	C	T	G	T	C	G	A	A	A	C	G	ATGG	A	G	C	T	C	T	C	T	AT	A	C	A	T	T	A	A	A	C	A	G	AT	T	A	AG	T	AAATTTTCCAAAGAGAAGGGTAACATATTA TGGAGAACTAG	A	T	G	T	T
B114 (Chengduai_3_)	Indica I	China	G	A	C	G	C	T	G	T	C	G	A	A	A	C	G	ATGG	A	G	C	T	C	T	C	T	AT	A	C	A	T	T	A	A	A	C	A	G	AT	T	A	AG	T	AAATTTTCCAAAGAGAAGGGTAACATATTA TGGAGAACTAG	A	T	G	T	T
B115 (Aimakang)	Indica I	China	G	A	C	G	C	T	G	T	C	G	A	A	A	C	DEL	ATGG	A	G	C	T	C	T	C	T	AT	A	C	A	T	T	A	A	A	C	A	G	AT	T	A	AG	T	AAATTTTCCAAAGAGAAGGGTAACATATTA TGGAGAACTAG	A	T	G	T	T
B116 (Shufeng_101)	Indica Intermediate	China	G	A	C	G	C	T	G	T	C	G	A	A	A	C	G	ATGG	A	G	C	T	C	T	C	T	AT	A	C	A	T	T	A	A	A	C	A	G	AT	T	A	AG	T	AAATTTTCCAAAGAGAAGGGTAACATATTA TGGAGAACTAG	A	T	G	T	T
B117 (Lixingeng_)	Temperate Japonica	China	A	G	A	GT	CTTCGGGCATA	C	A	C	T	A	G	G	G	T	A	A	G	C	T	TTC	T	C	T	C	A	C	A	G	C	A	G	G	G	T	C	A	CT	C	ACC	A	C	A	G	C	A	A	C
B118 (Ergangai)	Indica Intermediate	China	G	A	C	G	C	T	G	T	C	G	A	A	A	C	DEL	ATGG	A	G	C	T	C	T	C	T	AT	A	C	A	T	T	A	A	A	C	A	G	AT	T	A	AG	T	AAATTTTCCAAAGAGAAGGGTAACATATTA TGGAGAACTAG	A	T	G	T	T
B119 (Guangluai_15-1)	Indica I	China	G	A	C	G	C	T	G	T	C	G	A	A	A	C	N	ATGG	A	G	C	T	C	T	C	T	AT	A	C	A	T	T	A	A	A	C	A	G	AT	T	A	AG	T	AAATTTTCCAAAGAGAAGGGTAACATATTA TGGAGAACTAG	A	T	G	T	T
B120 (Hongwan_1_)	Indica Intermediate	China	G	A	C	G	C	T	G	T	C	G	A	A	A	C	N	ATGG	A	G	C	T	C	T	C	T	AT	A	C	A	T	T	A	A	A	C	A	G	AT	T	A	AG	T	AAATTTTCCAAAGAGAAGGGTAACATATTA TGGAGAACTAG	A	T	G	T	T
B121 (Luke_3_)	Indica I	China	G	A	C	G	C	T	G	T	C	G	A	A	A	C	G	ATGG	A	G	C	T	C	T	C	T	AT	A	C	A	T	T	A	A	A	C	A	G	AT	T	A	AG	T	AAATTTTCCAAAGAGAAGGGTAACATATTA TGGAGAACTAG	A	T	G	T	T
B122 (Liaogeng_287)	Temperate Japonica	China	A	G	A	GT	CTTCGGGCATA	C	A	C	T	A	G	G	G	T	A	A	G	C	T	TTC	T	C	T	C	A	C	A	G	C	A	G	G	G	T	C	A	CT	C	ACC	A	C	A	G	C	A	A	C
B123 (Zaoshuxiangheimi)	Indica Intermediate	China	G	A	C	G	C	T	G	T	C	G	A	A	A	C	DEL	ATGG	A	G	C	T	C	T	C	T	AT	A	C	A	T	T	A	A	A	C	A	G	AT	T	A	AG	T	AAATTTTCCAAAGAGAAGGGTAACATATTA TGGAGAACTAG	A	T	G	T	T
B124 (Geng_87-304)	Temperate Japonica	China	A	G	A	GT	CTTCGGGCATA	C	A	C	T	A	G	G	G	T	A	A	G	C	T	TTC	T	C	T	C	A	C	A	G	C	A	G	G	G	T	C	A	CT	C	ACC	A	C	A	G	C	A	A	C
B125 (Xiangwanxian_3__)	Indica Intermediate	China	G	A	C	G	C	T	G	T	C	G	A	A	A	C	G	ATGG	A	G	C	T	C	T	C	T	AT	A	C	A	T	T	A	A	A	C	A	G	AT	T	A	AG	T	AAATTTTCCAAAGAGAAGGGTAACATATTA TGGAGAACTAG	A	T	G	T	T
B126 (Zaoxian_240)	Indica I	China	A	G	A	GT	CTTCGGGCATA	C	A	C	T	A	G	G	G	T	A	A	G	C	T	TTC	T	C	T	C	A	C	A	G	C	A	G	G	G	T	C	A	CT	C	ACC	A	C	A	G	C	A	A	C
B127 (Dangyu_5_)	Indica I	China	A	G	A	GT	CTTCGGGCATA	C	A	C	T	A	G	G	G	T	A	A	G	C	T	TTC	T	C	T	C	A	C	A	G	C	A	G	G	G	T	C	A	CT	C	ACC	A	C	A	G	C	A	A	C
B128 (Sibeitizhao_6)	Indica Intermediate	China	G	A	C	G	C	T	G	T	C	G	A	A	A	C	DEL	ATGG	A	G	C	T	C	T	C	T	AT	A	C	A	T	T	A	A	A	C	A	G	AT	T	A	AG	T	AAATTTTCCAAAGAGAAGGGTAACATATTA TGGAGAACTAG	A	T	G	T	T
B129 (Hongainuo)	Indica Intermediate	China	G	A	C	G	CTTCGGGCATA	T	G	T	C	G	G	G	G	C	G	ATGG	G	G	C	T	C	T	T	C	A	A	C	A	C	A	G	A	A	C	A	G	CT	T	A	AG	C	AAATTTTCCAAAGAGAAGGGTAACATATTA TGGAGAACTAG	A	C	G	T	T
B130 (Wanlixian)	Indica I	China	G	A	C	G	C	T	G	T	C	G	A	A	A	C	G	ATGG	A	G	C	T	C	T	C	T	AT	A	C	A	T	T	A	A	A	C	A	G	AT	T	A	AG	T	AAATTTTCCAAAGAGAAGGGTAACATATTA TGGAGAACTAG	A	T	G	T	T
B131 (Aizizhan)	Indica Intermediate	China	G	A	C	G	C	T	G	T	C	G	A	A	A	C	DEL	ATGG	A	G	C	T	C	T	C	T	AT	A	C	A	T	T	A	A	A	C	A	G	AT	T	A	AG	T	AAATTTTCCAAAGAGAAGGGTAACATATTA TGGAGAACTAG	A	T	G	T	T
B132 (Xiaobaimi)	Indica Intermediate	China	G	A	C	G	C	T	G	T	C	G	A	A	A	C	G	ATGG	A	G	C	T	C	T	C	T	AT	A	C	A	T	T	A	A	A	C	A	G	AT	T	A	AG	T	AAATTTTCCAAAGAGAAGGGTAACATATTA TGGAGAACTAG	A	T	G	T	T
B133 (Yanshuichi)	Indica Intermediate	China	G	A	C	G	C	T	G	T	C	G	A	A	A	C	G	ATGG	A	G	C	T	C	T	C	T	AT	A	C	A	T	T	A	A	A	C	A	G	AT	T	A	AG	T	AAATTTTCCAAAGAGAAGGGTAACATATTA TGGAGAACTAG	A	T	G	T	T
B134 (Xishi_15)	Japonica Intermediate	China	A	G	A	GT	CTTCGGGCATA	C	A	C	T	A	G	G	G	T	A	A	G	C	T	TTC	T	C	T	C	A	C	A	G	C	A	G	G	G	C	C	A	CT	C	ACC	A	C	A	G	C	A	A	C
B135 (Honggenghangu3_)	Indica Intermediate	China	G	A	C	G	C	T	G	T	C	G	A	A	A	C	G	ATGG	A	G	C	T	C	T	C	T	AT	A	C	A	T	T	A	A	A	C	A	G	AT	T	A	AG	T	AAATTTTCCAAAGAGAAGGGTAACATATTA TGGAGAACTAG	A	T	G	T	T
B136 (Yuyannuo)	Temperate Japonica	China	A	G	A	GT	CTTCGGGCATA	C	A	C	T	A	G	G	G	T	A	A	G	C	T	TTC	T	C	T	C	A	C	A	G	C	A	G	G	G	T	C	A	CT	C	ACC	A	C	A	G	C	A	A	C
B137 (80B)	Indica Intermediate	Philippines	G	A	C	G	C	T	G	T	C	G	G	G	G	C	G	ATGG	G	G	C	T	C	T	T	C	AT	C	C	A	C	A	G	A	A	C	A	A	AT	T	A	AG	C	AAATTTTCCAAAGAGAAGGGTAACATATTA TGGAGAACTAG	A	C	G	T	C
B138 (Gu_154)	Indica Intermediate	China	G	A	C	G	C	T	G	T	C	G	A	A	A	C	N	ATGG	A	G	C	T	C	T	C	T	AT	A	C	A	T	T	A	A	A	C	A	G	AT	T	A	AG	T	AAATTTTCCAAAGAGAAGGGTAACATATTA TGGAGAACTAG	A	T	G	T	T
B139 (IR_661-1)	Indica II	China	G	A	C	G	C	T	G	T	C	G	A	A	A	C	DEL	ATGG	A	G	C	T	C	T	C	T	AT	A	C	A	T	T	A	A	A	C	A	G	AT	T	A	AG	T	AAATTTTCCAAAGAGAAGGGTAACATATTA TGGAGAACTAG	A	T	G	T	T
B140 (Pei_C122)	Indica I	China	G	A	C	G	C	T	G	T	C	G	A	A	A	C	DEL	ATGG	A	G	C	T	C	T	C	T	AT	A	C	A	T	T	A	A	A	C	A	G	AT	T	A	AG	T	AAATTTTCCAAAGAGAAGGGTAACATATTA TGGAGAACTAG	A	T	G	T	T
B141 (Geng_7623)	Intermediate	China	G	A	C	G	C	T	G	T	C	G	A	A	A	C	G	ATGG	A	G	C	T	C	T	C	T	AT	A	C	A	T	T	A	A	A	C	A	G	AT	T	A	AG	T	AAATTTTCCAAAGAGAAGGGTAACATATTA TGGAGAACTAG	A	T	G	T	T
B142 (Ninghui_21)	Intermediate	China	G	G	C	GT	CTTCGGGCATA	T	G	C	T	G	G	A	G	T	G	G	G	C	T	TTC	C	T	T	C	A	C	C	G	C	A	G	G	G	C	C	A	CT	C	ACC	A	C	AAATTTTCCAAAGAGAAGGGTAACATATTA TGGAGAACTAG	A	C	G	T	C
B143 (76--1)	Temperate Japonica	China	G	G	C	GT	CTTCGGGCATA	T	G	C	T	G	G	A	G	T	G	G	G	C	T	TTC	C	T	T	C	A	C	C	G	C	A	G	G	G	C	C	A	CT	C	ACC	A	C	AAATTTTCCAAAGAGAAGGGTAACATATTA TGGAGAACTAG	A	C	G	T	C
B144 (Huhui_628)	Japonica Intermediate	China	A	G	A	GT	CTTCGGGCATA	C	A	C	T	A	G	G	G	T	A	A	G	C	T	TTC	T	C	T	C	A	C	A	G	C	A	G	G	G	C	C	A	CT	C	ACC	A	C	A	G	C	A	A	C
B145 (Teqingxuanhui)	Indica Intermediate	China	G	A	C	G	C	T	G	T	C	G	A	A	A	C	N	ATGG	A	G	C	T	C	T	C	T	AT	A	C	A	T	T	A	A	A	C	A	G	AT	T	A	AG	T	AAATTTTCCAAAGAGAAGGGTAACATATTA TGGAGAACTAG	A	T	G	T	T
B146 (JWR_221)	Indica II	China	G	A	C	G	C	T	G	T	C	G	A	A	A	C	N	ATGG	A	G	C	T	C	T	C	T	AT	A	C	A	T	T	A	A	A	C	A	G	AT	T	A	AG	T	AAATTTTCCAAAGAGAAGGGTAACATATTA TGGAGAACTAG	A	T	G	T	T
B147 (Baikehanhe)	Indica I	China	G	A	C	G	C	T	G	T	C	G	G	G	G	C	DEL	ATGG	G	G	C	T	C	T	T	C	AT	C	C	A	C	A	G	A	A	C	A	A	AT	T	A	AG	C	AAATTTTCCAAAGAGAAGGGTAACATATTA TGGAGAACTAG	A	C	G	T	C
B148 (Lengshuinuo)	Temperate Japonica	China	A	G	A	GT	CTTCGGGCATA	C	A	C	T	A	G	G	G	T	A	A	G	C	T	TTC	T	C	T	C	A	C	A	G	C	A	G	G	G	T	C	A	CT	C	ACC	A	C	A	G	C	A	A	C
B149 (Haoxiang_)	Indica I	China	G	A	C	G	C	T	G	T	C	G	A	A	A	C	G	ATGG	A	G	C	T	C	T	C	T	AT	A	C	A	T	T	A	A	A	C	A	G	AT	T	A	AG	T	AAATTTTCCAAAGAGAAGGGTAACATATTA TGGAGAACTAG	A	T	G	T	T
B150 (L_301B)	Indica I	China	G	A	C	G	C	T	G	T	C	G	A	A	A	C	DEL	ATGG	A	G	C	T	C	T	C	T	AT	A	C	A	T	T	A	A	A	C	A	G	AT	T	A	AG	T	AAATTTTCCAAAGAGAAGGGTAACATATTA TGGAGAACTAG	A	T	G	T	T
B151 (Jinnante_43B)	Indica I	China	G	A	C	G	C	T	G	T	C	G	A	A	A	C	G	ATGG	A	G	C	T	C	T	C	T	AT	A	C	A	T	T	A	A	A	C	A	G	AT	T	A	AG	T	AAATTTTCCAAAGAGAAGGGTAACATATTA TGGAGAACTAG	A	T	G	T	T
B152 (Zaoshunonghu_6)	Temperate Japonica	China	A	G	A	GT	CTTCGGGCATA	C	A	C	T	A	G	G	G	T	A	A	G	C	T	TTC	T	C	T	C	A	C	A	G	C	A	G	G	G	T	C	A	CT	C	ACC	A	C	A	G	C	A	A	C
B153 (Qingsiai_16B)	Indica Intermediate	China	G	A	C	G	C	T	G	T	C	G	A	A	A	C	N	ATGG	A	G	C	T	C	T	C	T	AT	A	C	A	T	T	A	A	A	C	A	G	AT	T	A	AG	T	AAATTTTCCAAAGAGAAGGGTAACATATTA TGGAGAACTAG	A	T	G	T	T
B154 (Liming_B)	Temperate Japonica	China	A	G	A	GT	CTTCGGGCATA	C	A	C	T	A	G	G	G	T	A	A	G	C	T	TTC	T	C	T	C	A	C	A	G	C	A	G	G	G	T	C	A	CT	C	ACC	A	C	A	G	C	A	A	C
B155 (Baoxie-7B)	Indica Intermediate	China	G	G	C	GT	CTTCGGGCATA	C	G	T	C	A	G	A	G	T	G	G	G	C	C	TTC	C	T	T	C	A	C	C	G	C	A	G	G	G	C	C	A	CT	C	ACC	A	C	AAATTTTCCAAAGAGAAGGGTAACATATTA TGGAGAACTAG	A	C	G	T	C
B156 (G_Zhenshan_97B)	Indica I	China	G	A	C	G	C	T	G	T	C	G	A	A	A	C	DEL	ATGG	A	G	C	T	C	T	C	T	AT	A	C	A	T	T	A	A	A	C	A	G	AT	T	A	AG	T	AAATTTTCCAAAGAGAAGGGTAACATATTA TGGAGAACTAG	A	T	G	T	T
B157 (88B)	Indica Intermediate	China	G	A	C	G	C	T	G	T	C	G	A	A	A	C	DEL	ATGG	A	G	C	T	C	T	C	T	AT	A	C	A	T	T	A	A	A	C	A	G	AT	T	A	AG	T	AAATTTTCCAAAGAGAAGGGTAACATATTA TGGAGAACTAG	A	T	G	T	T
B158 (Taizhong_65/taizhongHR539)	Temperate Japonica	China	A	G	A	GT	CTTCGGGCATA	C	A	C	T	A	G	G	G	T	A	A	G	C	T	TTC	T	C	T	C	A	C	A	G	C	A	G	G	G	T	C	A	CT	C	ACC	A	C	A	G	C	A	A	C
B159 (Taizhongzailai_1/taizhong65)	Indica Intermediate	China	G	A	C	G	C	T	G	T	C	G	A	A	A	C	G	ATGG	A	G	C	T	C	T	C	T	AT	A	C	A	T	T	A	A	A	C	A	G	AT	T	A	AG	T	AAATTTTCCAAAGAGAAGGGTAACATATTA TGGAGAACTAG	A	T	G	T	T
B160 (Shuiyuan_300Li_)	Temperate Japonica	China	A	G	A	GT	CTTCGGGCATA	C	A	C	T	A	G	G	G	T	A	A	G	C	T	TTC	T	C	T	C	A	C	A	G	C	A	G	G	G	T	C	A	CT	C	ACC	A	C	A	G	C	A	A	C
B161 (Yelicanghua)	Temperate Japonica	China	A	G	A	GT	CTTCGGGCATA	C	A	C	T	A	G	G	G	T	A	A	G	C	T	TTC	T	C	T	C	A	C	A	G	C	A	G	G	G	T	C	A	CT	C	ACC	A	C	A	G	C	A	A	C
B162 (Baigedao)	Temperate Japonica	China	A	G	A	GT	CTTCGGGCATA	C	A	C	T	A	G	G	G	T	A	A	G	C	T	TTC	T	C	T	C	A	C	A	G	C	A	G	G	G	T	C	A	CT	C	ACC	A	C	A	G	C	A	A	C
B163 (Liushizao_)	Indica I	China	G	A	C	G	C	T	G	T	C	G	A	A	A	C	DEL	ATGG	A	G	C	T	C	T	C	T	AT	A	C	A	T	T	A	A	A	C	A	G	AT	T	A	AG	T	AAATTTTCCAAAGAGAAGGGTAACATATTA TGGAGAACTAG	A	T	G	T	T
B164 (Qingke)	Aus	China	G	G	C	GT	CTTCGGGCATA	T	G	C	T	G	G	A	G	T	G	G	G	C	T	TTC	C	T	T	C	A	C	C	G	C	A	G	G	G	C	C	A	CT	C	ACC	A	C	AAATTTTCCAAAGAGAAGGGTAACATATTA TGGAGAACTAG	A	C	G	T	C
B165 (Haohuangla)	Indica Intermediate	China	G	A	C	G	C	T	G	T	C	G	A	A	A	C	G	ATGG	A	G	C	T	C	T	C	T	AT	A	C	A	T	T	A	A	A	C	A	G	AT	T	A	AG	T	AAATTTTCCAAAGAGAAGGGTAACATATTA TGGAGAACTAG	A	T	G	T	T
B166 (Jianghuadao_)	Temperate Japonica	North Korea	A	G	A	GT	CTTCGGGCATA	C	A	C	T	A	G	G	G	T	A	A	G	C	T	TTC	T	C	T	C	A	C	A	G	C	A	G	G	G	T	C	A	CT	C	ACC	A	C	A	G	C	A	A	C
B167 (Qingjinzaosheng_)	Temperate Japonica	North Korea	A	G	A	GT	CTTCGGGCATA	C	A	C	T	A	G	G	G	T	A	A	G	C	T	TTC	T	C	T	C	A	C	A	G	C	A	G	G	G	T	C	A	CT	C	ACC	A	C	A	G	C	A	A	C
B168 (Zhuyuan)	Temperate Japonica	Japan	A	G	A	GT	CTTCGGGCATA	C	A	C	T	A	G	G	G	T	A	A	G	C	T	TTC	T	C	T	C	A	C	A	G	C	A	G	G	G	C	C	A	CT	C	ACC	A	C	A	G	C	A	A	C
B169 (Ailuyu)	Temperate Japonica	Japan	A	G	A	GT	CTTCGGGCATA	C	A	C	T	A	G	G	G	T	A	A	G	C	T	TTC	T	C	T	C	A	C	A	G	C	A	G	G	G	T	C	A	CT	C	ACC	A	C	A	G	C	A	A	C
B170 (Hongse_90)	Temperate Japonica	Russia	A	G	A	GT	CTTCGGGCATA	C	A	C	T	A	G	G	G	T	A	A	G	C	T	TTC	T	C	T	C	A	C	A	G	C	A	G	G	G	T	C	A	CT	C	ACC	A	C	A	G	C	A	A	C
B171 (Linguo)	Temperate Japonica	Italy	A	G	A	GT	CTTCGGGCATA	C	A	C	T	A	G	G	G	T	A	A	G	C	T	TTC	T	C	T	C	A	C	A	G	C	A	G	G	G	T	C	A	CT	C	ACC	A	C	A	G	C	A	A	C
B173 (Tjantajan)	Intermediate	Indonesia	G	A	C	G	C	T	G	T	C	G	A	A	A	C	DEL	ATGG	A	G	C	T	C	T	C	T	AT	A	C	A	T	T	A	A	A	C	A	G	AT	T	A	AG	T	AAATTTTCCAAAGAGAAGGGTAACATATTA TGGAGAACTAG	A	T	G	T	T
B174 (None)	Indica Intermediate	None	G	G	C	GT	CTTCGGGCATA	C	G	T	C	A	G	A	G	T	N	G	G	C	C	TTC	C	T	T	C	A	C	C	G	C	A	G	G	G	C	C	A	CT	C	ACC	A	C	AAATTTTCCAAAGAGAAGGGTAACATATTA TGGAGAACTAG	A	C	G	T	C
B176 (BRC_25-146-2-1)	Indica Intermediate	Bangladesh	G	A	C	G	C	T	G	T	C	G	A	A	A	C	G	ATGG	A	G	C	T	C	T	C	T	AT	A	C	A	T	T	A	A	A	C	A	G	AT	T	A	AG	T	AAATTTTCCAAAGAGAAGGGTAACATATTA TGGAGAACTAG	A	T	G	T	T
B177 (None)	Aus	None	G	G	C	GT	CTTCGGGCATA	T	G	C	T	G	G	A	G	T	N	G	G	C	T	TTC	C	T	T	C	A	C	C	G	C	A	G	G	G	C	C	A	CT	C	ACC	A	C	AAATTTTCCAAAGAGAAGGGTAACATATTA TGGAGAACTAG	A	C	G	T	C
B178 (None)	Temperate Japonica	None	A	G	A	GT	CTTCGGGCATA	C	A	C	T	A	G	G	G	T	A	A	G	C	T	TTC	T	C	T	C	A	C	A	G	C	A	G	G	G	T	C	A	CT	C	ACC	A	C	A	G	C	A	A	C
B179 (Keluoduo_B)	Temperate Japonica	France	A	G	A	GT	CTTCGGGCATA	C	A	C	T	A	G	G	G	T	A	A	G	C	T	TTC	T	C	T	C	A	C	A	G	C	A	G	G	G	T	C	A	CT	C	ACC	A	C	A	G	C	A	A	C
B180 (P1790-5-1M-4-5M-1B-3M-B)	Indica Intermediate	Colombia	G	G	C	GT	CTTCGGGCATA	T	G	C	T	G	G	A	G	T	G	G	G	C	T	TTC	C	T	T	C	A	C	C	G	C	A	G	G	G	C	C	A	CT	C	ACC	A	C	AAATTTTCCAAAGAGAAGGGTAACATATTA TGGAGAACTAG	A	C	G	T	C
B181 (71011)	Indica I	Australia	G	A	C	G	C	T	G	T	C	G	A	A	A	C	G	ATGG	A	G	C	T	C	T	C	T	AT	A	C	A	T	T	A	A	A	C	A	G	AT	T	A	AG	T	AAATTTTCCAAAGAGAAGGGTAACATATTA TGGAGAACTAG	A	T	G	T	T
B182 (Chimao)	Temperate Japonica	Japan	A	G	A	GT	CTTCGGGCATA	C	A	C	T	A	G	G	G	T	A	A	G	C	T	TTC	T	C	T	C	A	C	A	G	C	A	G	G	G	T	C	A	CT	C	ACC	A	C	A	G	C	A	A	C
B183 (Qingnuo_Kyohatamochi)	Temperate Japonica	Japan	A	G	A	GT	CTTCGGGCATA	C	A	C	T	A	G	G	G	T	A	A	G	C	T	TTC	T	C	T	C	A	C	A	G	C	A	G	G	G	T	C	A	CT	C	ACC	A	C	A	G	C	A	A	C
B184 (CHANH_148)	Indica Intermediate	Vietnam	G	A	C	G	C	T	G	T	C	G	A	A	A	C	N	ATGG	A	G	C	T	C	T	C	T	AT	A	C	A	T	T	A	A	A	C	A	G	AT	T	A	AG	T	AAATTTTCCAAAGAGAAGGGTAACATATTA TGGAGAACTAG	A	T	G	T	T
B185 (SLK_2-18-2)	Indica Intermediate	Laos	G	A	C	G	C	T	G	T	C	G	A	A	A	C	N	ATGG	A	G	C	T	C	T	C	T	AT	A	C	A	T	T	A	A	A	C	A	G	AT	T	A	AG	T	AAATTTTCCAAAGAGAAGGGTAACATATTA TGGAGAACTAG	A	T	G	T	T
B186 (None)	Indica Intermediate	None	G	G	C	GT	CTTCGGGCATA	T	G	C	T	G	G	A	G	T	N	G	G	C	T	TTC	C	T	T	C	A	C	A	G	C	A	G	G	G	C	C	A	CT	C	ACC	A	C	AAATTTTCCAAAGAGAAGGGTAACATATTA TGGAGAACTAG	A	C	G	T	C
B187 (RP_1570-44-1)	Indica Intermediate	India	G	G	C	GT	CTTCGGGCATA	C	G	T	C	A	G	A	G	T	G	G	G	C	C	TTC	C	T	T	C	A	C	C	G	C	A	G	G	G	C	C	A	CT	C	ACC	A	C	AAATTTTCCAAAGAGAAGGGTAACATATTA TGGAGAACTAG	A	C	G	T	C
B188 (IRAT_36)	Tropical Japonica	Ivory Coast	G	A	C	G	C	T	G	T	C	G	A	A	A	C	G	ATGG	A	G	C	T	C	T	C	T	AT	A	C	A	T	T	A	A	A	C	A	G	AT	T	A	AG	T	AAATTTTCCAAAGAGAAGGGTAACATATTA TGGAGAACTAG	A	T	G	T	T
B189 (IRAT_669)	Tropical Japonica	Ivory Coast	A	G	A	GT	CTTCGGGCATA	C	A	C	T	A	G	G	G	T	A	A	G	C	T	TTC	T	C	T	C	A	C	A	G	C	A	G	G	G	C	C	A	CT	C	ACC	A	C	A	G	C	A	A	C
B190 (ITA_221)	Tropical Japonica	Nigeria	G	A	C	G	C	T	G	T	C	G	A	A	A	C	DEL	ATGG	A	G	C	T	C	T	C	T	AT	A	C	A	T	T	A	A	A	C	A	G	AT	T	A	AG	T	AAATTTTCCAAAGAGAAGGGTAACATATTA TGGAGAACTAG	A	T	G	T	T
B191 (80A60YR71009-1-5)	Japonica Intermediate	Australia	G	A	C	G	C	T	G	T	C	G	A	A	A	C	G	ATGG	A	G	C	T	C	T	C	T	AT	A	C	A	T	T	A	A	A	C	A	G	AT	T	A	AG	T	AAATTTTCCAAAGAGAAGGGTAACATATTA TGGAGAACTAG	A	T	G	T	T
B192 (R42)	Intermediate	Philippines	G	A	C	G	C	T	G	T	C	G	A	A	A	C	DEL	ATGG	A	G	C	T	C	T	C	T	AT	A	C	A	T	T	A	A	A	C	A	G	AT	T	A	AG	T	AAATTTTCCAAAGAGAAGGGTAACATATTA TGGAGAACTAG	A	T	G	T	T
B193 (C.MEDIO_7)	Indica Intermediate	Cuba	G	A	C	G	C	T	G	T	C	G	A	A	A	C	G	ATGG	A	G	C	T	C	T	C	T	AT	A	C	A	T	T	A	A	A	C	A	G	AT	T	A	AG	T	AAATTTTCCAAAGAGAAGGGTAACATATTA TGGAGAACTAG	A	T	G	T	T
B194 (ECIA_179-S13)	Indica II	Cuba	G	A	C	G	C	T	G	T	C	G	A	A	A	C	N	ATGG	A	G	C	T	C	T	C	T	AT	A	C	A	T	T	A	A	A	C	A	G	AT	T	A	AG	T	AAATTTTCCAAAGAGAAGGGTAACATATTA TGGAGAACTAG	A	T	G	T	T
B195 (PMS_10B)	Indica II	India	G	A	C	G	C	T	G	T	C	G	A	A	A	C	G	ATGG	A	G	C	T	C	T	C	T	AT	A	C	A	T	T	A	A	A	C	A	G	AT	T	A	AG	T	AAATTTTCCAAAGAGAAGGGTAACATATTA TGGAGAACTAG	A	T	G	T	T
B196 (Taidongludao_)	Tropical Japonica	China	A	G	A	GT	CTTCGGGCATA	C	A	C	T	A	G	G	G	T	A	A	G	C	T	TTC	T	C	T	C	A	C	A	G	C	A	G	G	G	C	C	A	CT	C	ACC	A	C	A	G	C	A	A	C
B197 (Taizhongxianxuan_2)	Indica Intermediate	China	G	A	C	G	C	T	G	T	C	G	A	A	A	C	G	ATGG	A	G	C	T	C	T	C	T	AT	A	C	A	T	T	A	A	A	C	A	G	AT	T	A	AG	T	AAATTTTCCAAAGAGAAGGGTAACATATTA TGGAGAACTAG	A	T	G	T	T
B198 (Jiefangxian_)	Indica I	China	G	A	C	G	C	T	G	T	C	G	A	A	A	C	G	ATGG	A	G	C	T	C	T	C	T	AT	A	C	A	T	T	A	A	A	C	A	G	AT	T	A	AG	T	AAATTTTCCAAAGAGAAGGGTAACATATTA TGGAGAACTAG	A	T	G	T	T
B199 (Hongmisandan)	Temperate Japonica	China	A	G	A	GT	CTTCGGGCATA	C	A	C	T	A	G	G	G	T	A	A	G	C	T	TTC	T	C	T	C	A	C	A	G	C	A	G	G	G	T	C	A	CT	C	ACC	A	C	A	G	C	A	A	C
B200 (Jinyou_1)	Indica II	China	G	A	C	G	C	T	G	T	C	G	A	A	A	C	G	ATGG	A	G	C	T	C	T	C	T	AT	A	C	A	T	T	A	A	A	C	A	G	AT	T	A	AG	T	AAATTTTCCAAAGAGAAGGGTAACATATTA TGGAGAACTAG	A	T	G	T	T
B201 (Chengnongshuijing_)	Indica II	China	G	A	C	G	C	T	G	T	C	G	A	A	A	C	G	ATGG	A	G	C	T	C	T	C	T	AT	A	C	A	T	T	A	A	A	C	A	G	AT	T	A	AG	T	AAATTTTCCAAAGAGAAGGGTAACATATTA TGGAGAACTAG	A	T	G	T	T
B202 (Baoxie_123B)	Indica Intermediate	China	G	A	C	G	C	T	G	T	C	G	A	A	A	C	G	ATGG	A	G	C	T	C	T	C	T	AT	A	C	A	T	T	A	A	A	C	A	G	AT	T	A	AG	T	AAATTTTCCAAAGAGAAGGGTAACATATTA TGGAGAACTAG	A	T	G	T	T
B203 (Biwusheng_)	Indica Intermediate	China	G	A	C	G	C	T	G	T	C	G	A	A	A	C	N	ATGG	A	G	C	T	C	T	C	T	AT	A	C	A	T	T	A	A	A	C	A	G	AT	T	A	AG	T	AAATTTTCCAAAGAGAAGGGTAACATATTA TGGAGAACTAG	A	T	G	T	T
B204 (Longhuamaohu)	Temperate Japonica	China	A	G	A	GT	CTTCGGGCATA	C	A	C	T	A	G	G	G	T	A	A	G	C	T	TTC	T	C	T	C	A	C	A	G	C	A	G	G	G	C	C	A	CT	C	ACC	A	C	A	G	C	A	A	C
B205 (Cunsanli)	Temperate Japonica	China	A	G	A	GT	CTTCGGGCATA	C	A	C	T	A	G	G	G	T	A	A	G	C	T	TTC	T	C	T	C	A	C	A	G	C	A	G	G	G	T	C	A	CT	C	ACC	A	C	A	G	C	A	A	C
B207 (Aihechi)	Indica Intermediate	China	G	A	C	G	C	T	G	T	C	G	A	A	A	C	G	ATGG	A	G	C	T	C	T	C	T	AT	A	C	A	T	T	A	A	A	C	A	G	AT	T	A	AG	T	AAATTTTCCAAAGAGAAGGGTAACATATTA TGGAGAACTAG	A	T	G	T	T
B208 (Lucaihao_)	Indica I	China	G	A	C	G	C	T	G	T	C	G	A	A	A	C	DEL	ATGG	A	G	C	T	C	T	C	T	AT	A	C	A	T	T	A	A	A	C	A	G	AT	T	A	AG	T	AAATTTTCCAAAGAGAAGGGTAACATATTA TGGAGAACTAG	A	T	G	T	T
B210 (Nanxiongzaoyouzhan)	Indica I	China	G	A	C	G	C	T	G	T	C	G	G	G	G	C	G	ATGG	G	G	C	T	C	T	T	C	AT	C	C	A	C	A	G	A	A	C	A	A	AT	T	A	AG	C	AAATTTTCCAAAGAGAAGGGTAACATATTA TGGAGAACTAG	A	C	G	T	C
B212 (Chikenuo)	Temperate Japonica	China	G	A	C	G	C	T	G	T	C	G	A	A	A	C	DEL	ATGG	A	G	C	T	C	T	C	T	AT	A	C	A	T	T	A	A	A	C	A	G	AT	T	A	AG	T	AAATTTTCCAAAGAGAAGGGTAACATATTA TGGAGAACTAG	A	T	G	T	T
B213 (Liuyenian_)	Indica I	China	G	A	C	G	C	T	G	T	C	G	A	A	A	C	G	ATGG	A	G	C	T	C	T	C	T	AT	A	C	A	T	T	A	A	A	C	A	G	AT	T	A	AG	T	AAATTTTCCAAAGAGAAGGGTAACATATTA TGGAGAACTAG	A	T	G	T	T
B214 (Xuanenchangtanqingzhan)	Indica II	China	G	A	C	G	C	T	G	T	C	G	A	A	A	C	G	ATGG	A	G	C	T	C	T	C	T	AT	A	C	A	T	T	A	A	A	C	A	G	AT	T	A	AG	T	AAATTTTCCAAAGAGAAGGGTAACATATTA TGGAGAACTAG	A	T	G	T	T
B215 (Hongqi_5)	Temperate Japonica	China	A	G	A	GT	CTTCGGGCATA	C	A	C	T	A	G	G	G	T	A	A	G	C	T	TTC	T	C	T	C	A	C	A	G	C	A	G	G	G	T	C	A	CT	C	ACC	A	C	A	G	C	A	A	C
B216 (Hanmadao4_)	Indica I	China	G	A	C	G	C	T	G	T	C	G	A	A	A	C	G	ATGG	A	G	C	T	C	T	C	T	AT	A	C	A	T	T	A	A	A	C	A	G	AT	T	A	AG	T	AAATTTTCCAAAGAGAAGGGTAACATATTA TGGAGAACTAG	A	T	G	T	T
B217 (Honggu)	Indica II	China	G	A	C	G	C	T	G	T	C	G	A	A	A	C	DEL	ATGG	A	G	C	T	C	T	C	T	AT	A	C	A	T	T	A	A	A	C	A	G	AT	T	A	AG	T	AAATTTTCCAAAGAGAAGGGTAACATATTA TGGAGAACTAG	A	T	G	T	T
B218 (Wuzidui)	Temperate Japonica	China	A	G	A	GT	CTTCGGGCATA	C	A	C	T	A	G	G	G	T	A	A	G	C	T	TTC	T	C	T	C	A	C	A	G	C	A	G	G	G	C	C	A	CT	C	ACC	A	C	A	G	C	A	A	C
B219 (Haolai)	Indica Intermediate	China	G	A	C	G	C	T	G	T	C	G	A	A	A	C	G	ATGG	A	G	C	T	C	T	C	T	AT	A	C	A	T	T	A	A	A	C	A	G	AT	T	A	AG	T	AAATTTTCCAAAGAGAAGGGTAACATATTA TGGAGAACTAG	A	T	G	T	T
B221 (Fanhaopi_)	Indica I	China	G	A	C	G	C	T	G	T	C	G	A	A	A	C	DEL	ATGG	A	G	C	T	C	T	C	T	AT	A	C	A	T	T	A	A	A	C	A	G	AT	T	A	AG	T	AAATTTTCCAAAGAGAAGGGTAACATATTA TGGAGAACTAG	A	T	G	T	T
B222 (Beizinuo_)	Indica I	China	G	A	C	G	C	T	G	T	C	G	A	A	A	C	G	ATGG	A	G	C	T	C	T	C	T	AT	A	C	A	T	T	A	A	A	C	A	G	AT	T	A	AG	T	AAATTTTCCAAAGAGAAGGGTAACATATTA TGGAGAACTAG	A	T	G	T	T
B223 (Cungunuo)	Temperate Japonica	China	A	G	A	GT	CTTCGGGCATA	C	A	C	T	A	G	G	G	T	A	A	G	C	T	TTC	T	C	T	C	A	C	A	G	C	A	G	G	G	C	C	A	CT	C	ACC	A	C	A	G	C	A	A	C
B224 (Younian)	Indica I	China	G	A	C	G	C	T	G	T	C	G	A	A	A	C	DEL	ATGG	A	G	C	T	C	T	C	T	AT	A	C	A	T	T	A	A	A	C	A	G	AT	T	A	AG	T	AAATTTTCCAAAGAGAAGGGTAACATATTA TGGAGAACTAG	A	T	G	T	T
B225 (Guantuibaihe_1)	Temperate Japonica	China	A	G	A	GT	CTTCGGGCATA	C	A	C	T	A	G	G	G	T	A	A	G	C	T	TTC	T	C	T	C	A	C	A	G	C	A	G	G	G	T	C	A	CT	C	ACC	A	C	A	G	C	A	A	C
B226 (Heimangdao)	Temperate Japonica	China	A	G	A	GT	CTTCGGGCATA	C	A	C	T	A	G	G	G	T	A	A	G	C	T	TTC	T	C	T	C	A	C	A	G	C	A	G	G	G	T	C	A	CT	C	ACC	A	C	A	G	C	A	A	C
B227 (Menjiagao_1)	Indica Intermediate	China	G	A	C	G	CTTCGGGCATA	T	G	T	C	G	G	G	G	C	G	ATGG	G	G	C	T	C	T	T	C	A	A	C	A	C	A	G	A	A	C	A	G	CT	T	A	AG	C	AAATTTTCCAAAGAGAAGGGTAACATATTA TGGAGAACTAG	A	C	G	T	T
B228 (Haobayong_1)	Temperate Japonica	China	G	A	C	G	C	T	G	T	C	G	A	A	A	C	DEL	ATGG	A	G	C	T	C	T	C	T	AT	A	C	A	T	T	A	A	A	C	A	G	AT	T	A	AG	T	AAATTTTCCAAAGAGAAGGGTAACATATTA TGGAGAACTAG	A	T	G	T	T
B229 (Menjiading_2)	Indica Intermediate	China	G	A	C	G	C	T	G	T	C	G	A	A	A	C	DEL	ATGG	A	G	C	T	C	T	C	T	AT	A	C	A	T	T	A	A	A	C	A	G	AT	T	A	AG	T	AAATTTTCCAAAGAGAAGGGTAACATATTA TGGAGAACTAG	A	T	G	T	T
B230 (Banjiemang2)	Temperate Japonica	China	A	G	A	GT	CTTCGGGCATA	C	A	C	T	A	G	G	G	T	A	A	G	C	T	TTC	T	C	T	C	A	C	A	G	C	A	G	G	G	C	C	A	CT	C	ACC	A	C	A	G	C	A	A	C
B231 (None)	Indica Intermediate	None	G	A	C	G	C	T	G	T	C	G	A	A	A	C	G	ATGG	A	G	C	T	C	T	C	T	AT	A	C	A	T	T	A	A	A	C	A	G	AT	T	A	AG	T	AAATTTTCCAAAGAGAAGGGTAACATATTA TGGAGAACTAG	A	T	G	T	T
B232 (Xiangaizao_10hao)	Indica II	China	G	A	C	G	C	T	G	T	C	G	A	A	A	C	G	ATGG	A	G	C	T	C	T	C	T	AT	A	C	A	T	T	A	A	A	C	A	G	AT	T	A	AG	T	AAATTTTCCAAAGAGAAGGGTAACATATTA TGGAGAACTAG	A	T	G	T	T
B233 (Xiangwanxian_1__)	Indica Intermediate	China	G	A	C	G	C	T	G	T	C	G	A	A	A	C	DEL	ATGG	A	G	C	T	C	T	C	T	AT	A	C	A	T	T	A	A	A	C	A	G	AT	T	A	AG	T	AAATTTTCCAAAGAGAAGGGTAACATATTA TGGAGAACTAG	A	T	G	T	T
B234 (Aituogu_151)	Indica I	China	G	A	C	G	C	T	G	T	C	G	A	A	A	C	G	ATGG	A	G	C	T	C	T	C	T	AT	A	C	A	T	T	A	A	A	C	A	G	AT	T	A	AG	T	AAATTTTCCAAAGAGAAGGGTAACATATTA TGGAGAACTAG	A	T	G	T	T
B235 (Zhonghua_8)	Temperate Japonica	China	A	G	A	GT	CTTCGGGCATA	C	A	C	T	A	G	G	G	T	A	A	G	C	T	TTC	T	C	T	C	A	C	A	G	C	A	G	G	G	T	C	A	CT	C	ACC	A	C	A	G	C	A	A	C
B236 (Jindao_1)	Temperate Japonica	China	A	G	A	GT	CTTCGGGCATA	C	A	C	T	A	G	G	G	T	A	A	G	C	T	TTC	T	C	T	C	A	C	A	G	C	A	G	G	G	T	C	A	CT	C	ACC	A	C	A	G	C	A	A	C
B238 (Momi)	Indica Intermediate	China	G	A	C	G	C	T	G	T	C	G	A	A	A	C	G	ATGG	A	G	C	T	C	T	C	T	AT	A	C	A	T	T	A	A	A	C	A	G	AT	T	A	AG	T	AAATTTTCCAAAGAGAAGGGTAACATATTA TGGAGAACTAG	A	T	G	T	T
B239 (Zhendao_232)	Indica I	China	G	A	C	G	C	T	G	T	C	G	A	A	A	C	N	ATGG	A	G	C	T	C	T	C	T	AT	A	C	A	T	T	A	A	A	C	A	G	AT	T	A	AG	T	AAATTTTCCAAAGAGAAGGGTAACATATTA TGGAGAACTAG	A	T	G	T	T
B240 (Zhengdao_5)	Temperate Japonica	China	A	G	A	GT	CTTCGGGCATA	C	A	C	T	A	G	G	G	T	A	A	G	C	T	TTC	T	C	T	C	A	C	A	G	C	A	G	G	G	T	C	A	CT	C	ACC	A	C	A	G	C	A	A	C
B241 (Lamujia)	Japonica Intermediate	China	A	G	A	GT	CTTCGGGCATA	C	A	C	T	A	G	G	G	T	A	A	G	C	T	TTC	T	C	T	C	A	C	A	G	C	A	G	G	G	C	C	A	CT	C	ACC	A	C	A	G	C	A	A	C
B242 (Gui_630)	Indica II	China	G	A	C	G	C	T	G	T	C	G	A	A	A	C	G	ATGG	A	G	C	T	C	T	C	T	AT	A	C	A	T	T	A	A	A	C	A	G	AT	T	A	AG	T	AAATTTTCCAAAGAGAAGGGTAACATATTA TGGAGAACTAG	A	T	G	T	T
B243 (Huhui_91269)	Aus	China	G	G	C	GT	CTTCGGGCATA	T	G	C	T	G	G	A	G	T	G	G	G	C	T	TTC	C	T	T	C	A	C	C	G	C	A	G	G	G	C	C	A	CT	C	ACC	A	C	AAATTTTCCAAAGAGAAGGGTAACATATTA TGGAGAACTAG	A	C	G	T	C
B244 (Xiangdao_)	Indica I	China	G	A	C	G	C	T	G	T	C	G	A	A	A	C	N	ATGG	A	G	C	T	C	T	C	T	AT	A	C	A	T	T	A	A	A	C	A	G	AT	T	A	AG	T	AAATTTTCCAAAGAGAAGGGTAACATATTA TGGAGAACTAG	A	T	G	T	T
B245 (Shanjiugu)	Japonica Intermediate	China	A	G	A	GT	CTTCGGGCATA	C	A	C	T	A	G	G	G	T	A	A	G	C	T	TTC	T	C	T	C	A	C	A	G	C	A	G	G	G	C	C	A	CT	C	ACC	A	C	A	G	C	A	A	C
B246 (Laozaogu)	Indica III	China	G	A	C	G	C	T	G	T	C	G	A	A	A	C	G	ATGG	A	G	C	T	C	T	C	T	AT	A	C	A	T	T	A	A	A	C	A	G	AT	T	A	AG	T	AAATTTTCCAAAGAGAAGGGTAACATATTA TGGAGAACTAG	A	T	G	T	T
B247 (Jinnante_B)	Indica Intermediate	China	G	A	C	G	C	T	G	T	C	G	A	A	A	C	DEL	ATGG	A	G	C	T	C	T	C	T	AT	A	C	A	T	T	A	A	A	C	A	G	AT	T	A	AG	T	AAATTTTCCAAAGAGAAGGGTAACATATTA TGGAGAACTAG	A	T	G	T	T
B248 (Zhuzhen_B)	Indica I	China	G	A	C	G	C	T	G	T	C	G	A	A	A	C	G	ATGG	A	G	C	T	C	T	C	T	AT	A	C	A	T	T	A	A	A	C	A	G	AT	T	A	AG	T	AAATTTTCCAAAGAGAAGGGTAACATATTA TGGAGAACTAG	A	T	G	T	T
B249 (Chaoyangyihao_B)	Indica I	China	G	A	C	G	C	T	G	T	C	G	A	A	A	C	DEL	ATGG	A	G	C	T	C	T	C	T	AT	A	C	A	T	T	A	A	A	C	A	G	AT	T	A	AG	T	AAATTTTCCAAAGAGAAGGGTAACATATTA TGGAGAACTAG	A	T	G	T	T
B250 (Annongwangeng_B)	Temperate Japonica	China	A	G	A	GT	CTTCGGGCATA	C	A	C	T	A	G	G	G	T	A	A	G	C	T	TTC	T	C	T	C	A	C	A	G	C	A	G	G	G	T	C	A	CT	C	ACC	A	C	A	G	C	A	A	C
B252 (Xiangai_B)	Indica Intermediate	China	G	A	C	G	C	T	G	T	C	G	A	A	A	C	G	ATGG	A	G	C	T	C	T	C	T	AT	A	C	A	T	T	A	A	A	C	A	G	AT	T	A	AG	T	AAATTTTCCAAAGAGAAGGGTAACATATTA TGGAGAACTAG	A	T	G	T	T
B253 (Jiangnongzao_1_B)	Indica Intermediate	China	G	A	C	G	C	T	G	T	C	G	A	A	A	C	DEL	ATGG	A	G	C	T	C	T	C	T	AT	A	C	A	T	T	A	A	A	C	A	G	AT	T	A	AG	T	AAATTTTCCAAAGAGAAGGGTAACATATTA TGGAGAACTAG	A	T	G	T	T
B254 (Jinghu3_B)	Indica Intermediate	China	G	A	C	G	C	T	G	T	C	G	A	A	A	C	G	ATGG	A	G	C	T	C	T	C	T	AT	A	C	A	T	T	A	A	A	C	A	G	AT	T	A	AG	T	AAATTTTCCAAAGAGAAGGGTAACATATTA TGGAGAACTAG	A	T	G	T	T
B255 (Dianrui_409B)	Indica Intermediate	China	G	A	C	G	C	T	G	T	C	G	A	A	A	C	G	ATGG	A	G	C	T	C	T	C	T	AT	A	C	A	T	T	A	A	A	C	A	G	AT	T	A	AG	T	AAATTTTCCAAAGAGAAGGGTAACATATTA TGGAGAACTAG	A	T	G	T	T
B256 (None)	Indica Intermediate	None	G	A	C	G	CTTCGGGCATA	T	G	T	C	G	G	G	G	C	G	ATGG	G	G	C	T	C	T	T	C	A	A	C	A	C	A	G	A	A	C	A	G	CT	T	A	AG	C	AAATTTTCCAAAGAGAAGGGTAACATATTA TGGAGAACTAG	A	C	G	T	T
B257 (None)	Temperate Japonica	None	A	G	A	GT	CTTCGGGCATA	C	A	C	T	A	G	G	G	T	A	A	G	C	T	TTC	T	C	T	C	A	C	A	G	C	A	G	G	G	T	C	A	CT	C	ACC	A	C	A	G	C	A	A	C
B258 (Xingguo)	Temperate Japonica	China	A	G	A	GT	CTTCGGGCATA	C	A	C	T	A	G	G	G	T	A	A	G	C	T	TTC	T	C	T	C	A	C	A	G	C	A	G	G	G	T	C	A	CT	C	ACC	A	C	A	G	C	A	A	C
B259 (Leihuozhan_)	Indica I	China	G	A	C	G	C	T	G	T	C	G	A	A	A	C	G	ATGG	A	G	C	T	C	T	C	T	AT	A	C	A	T	T	A	A	A	C	A	G	AT	T	A	AG	T	AAATTTTCCAAAGAGAAGGGTAACATATTA TGGAGAACTAG	A	T	G	T	T
B260 (Mamagu_)	Indica I	China	G	A	C	G	C	T	G	T	C	G	A	A	A	C	G	ATGG	A	G	C	T	C	T	C	T	AT	A	C	A	T	T	A	A	A	C	A	G	AT	T	A	AG	T	AAATTTTCCAAAGAGAAGGGTAACATATTA TGGAGAACTAG	A	T	G	T	T
B261 (Meihuanuo)	Indica I	China	G	A	C	G	C	T	G	T	C	G	A	A	A	C	DEL	ATGG	A	G	C	T	C	T	C	T	AT	A	C	A	T	T	A	A	A	C	A	G	AT	T	A	AG	T	AAATTTTCCAAAGAGAAGGGTAACATATTA TGGAGAACTAG	A	T	G	T	T
B263 (Weiguo_)	Temperate Japonica	China	A	G	A	GT	CTTCGGGCATA	C	A	C	T	A	G	G	G	T	A	A	G	C	T	TTC	T	C	T	C	A	C	A	G	C	A	G	G	G	T	C	A	CT	C	ACC	A	C	A	G	C	A	A	C
B264 (Sanbaili)	Indica I	China	G	A	C	G	C	T	G	T	C	G	A	A	A	C	G	ATGG	A	G	C	T	C	T	C	T	AT	A	C	A	T	T	A	A	A	C	A	G	AT	T	A	AG	T	AAATTTTCCAAAGAGAAGGGTAACATATTA TGGAGAACTAG	A	T	G	T	T
B265 (Wukezhan_)	Indica Intermediate	China	G	A	C	G	C	T	G	T	C	G	A	A	A	C	DEL	ATGG	A	G	C	T	C	T	C	T	AT	A	C	A	T	T	A	A	A	C	A	G	AT	T	A	AG	T	AAATTTTCCAAAGAGAAGGGTAACATATTA TGGAGAACTAG	A	T	G	T	T
B266 (Haomake_(K))	Japonica Intermediate	China	A	G	A	GT	CTTCGGGCATA	C	A	C	T	A	G	G	G	T	A	A	G	C	T	TTC	T	C	T	C	A	C	A	G	C	A	G	G	G	C	C	A	CT	C	ACC	A	C	A	G	C	A	A	C
B267 (NONE)	Indica Intermediate	China	G	A	C	G	C	T	G	T	C	G	A	A	A	C	G	ATGG	A	G	C	T	C	T	C	T	AT	A	C	A	T	T	A	A	A	C	A	G	AT	T	A	AG	T	AAATTTTCCAAAGAGAAGGGTAACATATTA TGGAGAACTAG	A	T	G	T	T
B268 (Nangaogu)	Indica I	China	G	A	C	G	C	T	G	T	C	G	A	A	A	C	DEL	ATGG	A	G	C	T	C	T	C	T	AT	A	C	A	T	T	A	A	A	C	A	G	AT	T	A	AG	T	AAATTTTCCAAAGAGAAGGGTAACATATTA TGGAGAACTAG	A	T	G	T	T
B269 (Yuefu)	Temperate Japonica	China	A	G	A	GT	CTTCGGGCATA	C	A	C	T	A	G	G	G	T	A	A	G	C	T	TTC	T	C	T	C	A	C	A	G	C	A	G	G	G	T	C	A	CT	C	ACC	A	C	A	G	C	A	A	C
C001 (Sadu-cho)	Indica I	Philippines	G	A	C	G	C	T	G	T	C	G	A	A	A	C	N	ATGG	A	G	C	T	C	T	C	T	AT	A	C	A	T	T	A	A	A	C	A	G	AT	T	A	AG	T	AAATTTTCCAAAGAGAAGGGTAACATATTA TGGAGAACTAG	A	T	G	T	T
C002 (Dom_Sufid)	VI/Aromatic	Philippines	G	G	C	GT	CTTCGGGCATA	T	G	C	T	G	G	A	G	T	G	G	G	C	T	TTC	C	T	T	C	A	C	C	G	C	A	G	G	G	T	C	A	CT	C	ACC	A	C	AAATTTTCCAAAGAGAAGGGTAACATATTA TGGAGAACTAG	A	C	G	T	C
C003 (Gerdeh)	Japonica Intermediate	Iran	G	G	C	GT	CTTCGGGCATA	T	G	C	T	G	G	A	G	T	G	G	G	C	T	TTC	C	T	T	C	A	C	C	G	C	A	G	G	G	C	C	A	CT	C	ACC	A	C	A	A	C	G	T	C
C004 (Li-Jiang-Xin-Tuan-Hei-Gu_)	Temperate Japonica	China	A	G	A	GT	CTTCGGGCATA	C	A	C	T	A	G	G	G	T	A	A	G	C	T	TTC	T	C	T	C	A	C	A	G	C	A	G	G	G	C	C	A	CT	C	ACC	A	C	A	G	C	A	A	C
C005 (AZUCENA)	Tropical Japonica	Philippines	G	A	C	G	C	T	G	T	C	G	A	A	A	C	N	ATGG	A	G	C	T	C	T	C	T	AT	A	C	A	T	T	A	A	A	C	A	G	AT	T	A	AG	T	AAATTTTCCAAAGAGAAGGGTAACATATTA TGGAGAACTAG	A	T	G	T	T
C006 (Shan-Huang_Zhan-2-1_)	Indica Intermediate	China	G	G	C	GT	CTTCGGGCATA	T	G	C	T	G	G	A	G	T	G	G	G	C	T	TTC	C	T	T	C	A	C	C	G	C	A	G	G	G	C	C	A	CT	C	ACC	A	C	AAATTTTCCAAAGAGAAGGGTAACATATTA TGGAGAACTAG	A	C	G	T	C
C007 (Shan-Huang_Zhan-2-2_)	Indica Intermediate	India	G	G	C	GT	CTTCGGGCATA	T	G	C	T	G	G	A	G	T	G	G	G	C	T	TTC	C	T	T	C	A	C	C	G	C	A	G	G	G	C	C	A	CT	C	ACC	A	C	AAATTTTCCAAAGAGAAGGGTAACATATTA TGGAGAACTAG	A	C	G	T	C
C008 (Swarna)	Indica Intermediate	Guinea	G	A	C	G	C	T	G	T	C	G	A	A	A	C	N	ATGG	A	G	C	T	C	T	C	T	AT	A	C	A	T	T	A	A	A	C	A	G	AT	T	A	AG	T	AAATTTTCCAAAGAGAAGGGTAACATATTA TGGAGAACTAG	A	T	G	T	T
C009 (MOROBEREKAN)	Indica Intermediate	United States	G	A	C	G	C	T	G	T	C	G	A	A	A	C	N	ATGG	A	G	C	T	C	T	C	T	AT	A	C	A	T	T	A	A	A	C	A	G	AT	T	A	AG	T	AAATTTTCCAAAGAGAAGGGTAACATATTA TGGAGAACTAG	A	T	G	T	T
C010 (CYPRESS)	Tropical Japonica	Philippines	G	A	C	G	C	T	G	T	C	G	A	A	A	C	N	ATGG	A	G	C	T	C	T	C	T	AT	A	C	A	T	T	A	A	A	C	A	G	AT	T	A	AG	T	AAATTTTCCAAAGAGAAGGGTAACATATTA TGGAGAACTAG	A	T	G	T	T
C011 (MILYANG_23)	Indica II	Taiwan	G	A	C	G	C	T	G	T	C	G	A	A	A	C	N	ATGG	A	G	C	T	C	T	C	T	AT	A	C	A	T	T	A	A	A	C	A	G	AT	T	A	AG	T	AAATTTTCCAAAGAGAAGGGTAACATATTA TGGAGAACTAG	A	T	G	T	T
C012 (Tainong67)	Temperate Japonica	Philippines	A	G	A	GT	CTTCGGGCATA	C	A	C	T	A	G	G	G	T	A	A	G	C	T	TTC	T	C	T	C	A	C	A	G	C	A	G	G	G	T	C	A	CT	C	ACC	A	C	A	G	C	A	A	C
C013 (N_22)	Aus	Philippines	G	G	C	GT	CTTCGGGCATA	T	G	C	T	G	G	A	G	T	G	G	G	C	T	TTC	C	T	T	C	A	C	C	G	C	A	G	G	G	C	C	A	CT	C	ACC	A	C	AAATTTTCCAAAGAGAAGGGTAACATATTA TGGAGAACTAG	A	C	G	T	C
C014 (M202)	Japonica Intermediate	India	G	A	C	G	C	T	G	T	C	G	A	A	A	C	N	ATGG	A	G	C	T	C	T	C	T	AT	A	C	A	T	T	A	A	A	C	A	G	AT	T	A	AG	T	AAATTTTCCAAAGAGAAGGGTAACATATTA TGGAGAACTAG	A	T	G	T	T
C015 (Dular)	Aus	Heilongjiang	G	G	C	GT	CTTCGGGCATA	T	G	C	T	G	G	A	G	T	G	G	G	C	T	TTC	C	T	T	C	A	C	C	G	C	A	G	G	G	C	C	A	CT	C	ACC	A	C	AAATTTTCCAAAGAGAAGGGTAACATATTA TGGAGAACTAG	A	C	A	A	C
C016 (Laoguangtou83)	Temperate Japonica	Heilongjiang	A	G	A	GT	CTTCGGGCATA	C	A	C	T	A	G	G	G	T	A	A	G	C	T	TTC	T	C	T	C	A	C	A	G	C	A	G	G	G	T	C	A	CT	C	ACC	A	C	A	G	C	A	A	C
C017 (AnnongwangengB-1)	Temperate Japonica	Anhui	A	G	A	GT	CTTCGGGCATA	C	A	C	T	A	G	G	G	T	A	A	G	C	T	TTC	T	C	T	C	A	C	A	G	C	A	G	G	G	T	C	A	CT	C	ACC	A	C	A	G	C	A	A	C
C018 (AnnongwangengB-2)	Temperate Japonica	Zhejiang	A	G	A	GT	CTTCGGGCATA	C	A	C	T	A	G	G	G	T	A	A	G	C	T	TTC	T	C	T	C	A	C	A	G	C	A	G	G	G	T	C	A	CT	C	ACC	A	C	A	G	C	A	A	C
C019 (Aijiaonante)	Indica I	Guangdong	G	A	C	G	C	T	G	T	C	G	A	A	A	C	N	ATGG	A	G	C	T	C	T	C	T	AT	A	C	A	T	T	A	A	A	C	A	G	AT	T	A	AG	T	AAATTTTCCAAAGAGAAGGGTAACATATTA TGGAGAACTAG	A	T	G	T	T
C020 (Guangluai-4-1)	Indica I	Hunan	G	A	C	G	C	T	G	T	C	G	A	A	A	C	N	ATGG	A	G	C	T	C	T	C	T	AT	A	C	A	T	T	A	A	A	C	A	G	AT	T	A	AG	T	AAATTTTCCAAAGAGAAGGGTAACATATTA TGGAGAACTAG	A	T	G	T	T
C021 (xiangaizao10)	Indica I	Unknown	G	A	C	G	C	T	G	T	C	G	A	A	A	C	N	ATGG	A	G	C	T	C	T	C	T	AT	A	C	A	T	T	A	A	A	C	A	G	AT	T	A	AG	T	AAATTTTCCAAAGAGAAGGGTAACATATTA TGGAGAACTAG	A	T	G	T	T
C022 (JinnanteB)	Indica I	Hunan	G	A	C	G	C	T	G	T	C	G	A	A	A	C	N	ATGG	A	G	C	T	C	T	C	T	AT	A	C	A	T	T	A	A	A	C	A	G	AT	T	A	AG	T	AAATTTTCCAAAGAGAAGGGTAACATATTA TGGAGAACTAG	A	T	G	T	T
C023 (Funingzipi)	Temperate Japonica	Hebei	A	G	A	GT	CTTCGGGCATA	C	A	C	T	A	G	G	G	T	A	A	G	C	T	TTC	T	C	T	C	A	C	A	G	C	A	G	G	G	T	C	A	CT	C	ACC	A	C	A	G	C	A	A	C
C024 (zhenshan97B-1)	Indica I	Jiangxi	G	A	C	G	C	T	G	T	C	G	A	A	A	C	N	ATGG	A	G	C	T	C	T	C	T	AT	A	C	A	T	T	A	A	A	C	A	G	AT	T	A	AG	T	AAATTTTCCAAAGAGAAGGGTAACATATTA TGGAGAACTAG	A	T	G	T	T
C025 (Qingsiai16B)	Indica Intermediate	Guangdong	G	A	C	G	C	T	G	T	C	G	A	A	A	C	G	ATGG	A	G	C	T	C	T	C	T	AT	A	C	A	T	T	A	A	A	C	A	G	AT	T	A	AG	T	AAATTTTCCAAAGAGAAGGGTAACATATTA TGGAGAACTAG	A	T	G	T	T
C026 (Weiguo)	Temperate Japonica	Liaoning	A	G	A	GT	CTTCGGGCATA	C	A	C	T	A	G	G	G	T	A	A	G	C	T	TTC	T	C	T	C	A	C	A	G	C	A	G	G	G	T	C	A	CT	C	ACC	A	C	A	G	C	A	A	C
C027 (Dianrui409B)	Indica Intermediate	Yunnan	G	G	C	GT	CTTCGGGCATA	T	G	C	T	G	G	A	G	T	G	G	G	C	T	TTC	C	T	T	C	A	C	C	G	C	A	G	G	G	C	C	A	CT	C	ACC	A	C	AAATTTTCCAAAGAGAAGGGTAACATATTA TGGAGAACTAG	A	C	G	T	C
C028 (Liaogeng287)	Temperate Japonica	Liaoning	A	G	A	GT	CTTCGGGCATA	C	A	C	T	A	G	G	G	T	A	A	G	C	T	TTC	T	C	T	C	A	C	A	G	C	A	G	G	G	T	C	A	CT	C	ACC	A	C	A	G	C	A	A	C
C029 (Huhui628)	Japonica Intermediate	Unknown	A	G	A	GT	CTTCGGGCATA	C	A	C	T	A	G	G	G	T	A	A	G	C	T	TTC	T	C	T	C	A	C	A	G	C	A	G	G	G	C	C	A	CT	C	ACC	A	C	A	G	C	A	A	C
C030 (88B-1)	Indica Intermediate	Jiangsu	G	A	C	G	C	T	G	T	C	G	A	A	A	C	N	ATGG	A	G	C	T	C	T	C	T	AT	A	C	A	T	T	A	A	A	C	A	G	AT	T	A	AG	T	AAATTTTCCAAAGAGAAGGGTAACATATTA TGGAGAACTAG	A	T	G	T	T
C031 (88B-2)	Indica Intermediate	Hunan	G	A	C	G	C	T	G	T	C	G	A	A	A	C	N	ATGG	A	G	C	T	C	T	C	T	AT	A	C	A	T	T	A	A	A	C	A	G	AT	T	A	AG	T	AAATTTTCCAAAGAGAAGGGTAACATATTA TGGAGAACTAG	A	T	G	T	T
C032 (Longhuamaohu)	Temperate Japonica	Hebei	A	G	A	GT	CTTCGGGCATA	C	A	C	T	A	G	G	G	T	A	A	G	C	T	TTC	T	C	T	C	A	C	A	G	C	A	G	G	G	C	C	A	CT	C	ACC	A	C	A	G	C	A	A	C
C033 (Lucaihao)	Indica I	Fujian	G	A	C	G	C	T	G	T	C	G	A	A	A	C	DEL	ATGG	A	G	C	T	C	T	C	T	AT	A	C	A	T	T	A	A	A	C	A	G	AT	T	A	AG	T	AAATTTTCCAAAGAGAAGGGTAACATATTA TGGAGAACTAG	A	T	G	T	T
C034 (Zhonglouyihao1)	Temperate Japonica	Shanxi	A	G	A	GT	CTTCGGGCATA	C	A	C	T	A	G	G	G	T	A	A	G	C	T	TTC	T	C	T	C	A	C	A	G	C	A	G	G	G	T	C	A	CT	C	ACC	A	C	A	G	C	A	A	C
C035 (Yelicanghua)	Temperate Japonica	Hebei	A	G	A	GT	CTTCGGGCATA	C	A	C	T	A	G	G	G	T	A	A	G	C	T	TTC	T	C	T	C	A	C	A	G	C	A	G	G	G	T	C	A	CT	C	ACC	A	C	A	G	C	A	A	C
C036 (Shufeng101)	Indica Intermediate	Sichuan	G	A	C	G	C	T	G	T	C	G	A	A	A	C	N	ATGG	A	G	C	T	C	T	C	T	AT	A	C	A	T	T	A	A	A	C	A	G	AT	T	A	AG	T	AAATTTTCCAAAGAGAAGGGTAACATATTA TGGAGAACTAG	A	T	G	T	T
C037 (Chengduai3hao)	Indica I	Sichuan	G	A	C	G	C	T	G	T	C	G	A	A	A	C	G	ATGG	A	G	C	T	C	T	C	T	AT	A	C	A	T	T	A	A	A	C	A	G	AT	T	A	AG	T	AAATTTTCCAAAGAGAAGGGTAACATATTA TGGAGAACTAG	A	T	G	T	T
C038 (Sankecui)	Indica Intermediate	Hunan	G	A	C	G	C	T	G	T	C	G	G	G	G	C	G	ATGG	G	G	C	T	C	T	T	C	AT	C	C	A	C	A	G	A	A	C	A	A	AT	T	A	AG	C	AAATTTTCCAAAGAGAAGGGTAACATATTA TGGAGAACTAG	A	C	G	T	C
C039 (Gongju73)	Indica I	Yunnan	G	A	C	G	C	T	G	T	C	G	A	A	A	C	N	ATGG	A	G	C	T	C	T	C	T	AT	A	C	A	T	T	A	A	A	C	A	G	AT	T	A	AG	T	AAATTTTCCAAAGAGAAGGGTAACATATTA TGGAGAACTAG	A	T	G	T	T
C040 (Jiabala)	Indica I	Xizang	G	A	C	G	C	T	G	T	C	G	A	A	A	C	N	ATGG	A	G	C	T	C	T	C	T	AT	A	C	A	T	T	A	A	A	C	A	G	AT	T	A	AG	T	AAATTTTCCAAAGAGAAGGGTAACATATTA TGGAGAACTAG	A	T	G	T	T
C041 (Taishannuo)	Indica I	Guangdong	G	A	C	G	C	T	G	T	C	G	G	G	G	C	N	ATGG	G	G	C	T	C	T	T	C	AT	C	C	A	C	A	G	A	A	C	A	A	AT	T	A	AG	C	AAATTTTCCAAAGAGAAGGGTAACATATTA TGGAGAACTAG	A	C	G	T	C
C042 (Guichao2hao)	Indica Intermediate	Guangdong	G	A	C	G	C	T	G	T	C	G	A	A	A	C	N	ATGG	A	G	C	T	C	T	C	T	AT	A	C	A	T	T	A	A	A	C	A	G	AT	T	A	AG	T	AAATTTTCCAAAGAGAAGGGTAACATATTA TGGAGAACTAG	A	T	G	T	T
C043 (Huke3hao)	Indica I	Shanghai	G	A	C	G	C	T	G	T	C	G	A	A	A	C	N	ATGG	A	G	C	T	C	T	C	T	AT	A	C	A	T	T	A	A	A	C	A	G	AT	T	A	AG	T	AAATTTTCCAAAGAGAAGGGTAACATATTA TGGAGAACTAG	A	T	G	T	T
C044 (Teqingxuanhui)	Indica Intermediate	Unknown	G	A	C	G	C	T	G	T	C	G	A	A	A	C	N	ATGG	A	G	C	T	C	T	C	T	AT	A	C	A	T	T	A	A	A	C	A	G	AT	T	A	AG	T	AAATTTTCCAAAGAGAAGGGTAACATATTA TGGAGAACTAG	A	T	G	T	T
C045 (Huangsiguizhan)	Indica Intermediate	Guangdong	G	A	C	G	C	T	G	T	C	G	G	G	G	C	N	ATGG	G	G	C	T	C	T	T	C	AT	C	C	A	C	A	G	A	A	C	A	A	AT	T	A	AG	C	AAATTTTCCAAAGAGAAGGGTAACATATTA TGGAGAACTAG	A	C	G	T	C
C046 (Xiangwanxian3hao)	Indica Intermediate	Hunan	G	A	C	G	C	T	G	T	C	G	A	A	A	C	N	G	A	G	C	T	C	T	C	T	AT	A	C	A	T	T	A	A	A	C	A	G	AT	T	A	AG	T	AAATTTTCCAAAGAGAAGGGTAACATATTA TGGAGAACTAG	A	T	G	T	T
C047 (Hanmadao-2)	Indica I	Taiwan	G	A	C	G	C	T	G	T	C	G	A	A	A	C	N	ATGG	A	G	C	T	C	T	C	T	AT	A	C	A	T	T	A	A	A	C	A	G	AT	T	A	AG	T	AAATTTTCCAAAGAGAAGGGTAACATATTA TGGAGAACTAG	A	T	G	T	T
C048 (Zaoshunonghu6)	Temperate Japonica	Hunan	A	G	A	GT	CTTCGGGCATA	C	A	C	T	A	G	G	G	T	A	A	G	C	T	TTC	T	C	T	C	A	C	A	G	C	A	G	G	G	T	C	A	CT	C	ACC	A	C	A	G	C	A	A	C
C049 (Jinyou1hao)	Indica Intermediate	Fujian	G	A	C	G	C	T	G	T	C	G	A	A	A	C	N	ATGG	A	G	C	T	C	T	C	T	AT	A	C	A	T	T	A	A	A	C	A	A	AT	T	A	AG	T	AAATTTTCCAAAGAGAAGGGTAACATATTA TGGAGAACTAG	A	T	G	T	T
C050 (Chengnongshuijing)	Indica II	Sichuan	G	A	C	G	C	T	G	T	C	G	A	A	A	C	G	ATGG	A	G	C	T	C	T	C	T	AT	A	C	A	T	T	A	A	A	C	A	G	AT	T	A	AG	T	AAATTTTCCAAAGAGAAGGGTAACATATTA TGGAGAACTAG	A	T	G	T	T
C051 (PeiC122)	Intermediate	Unknown	G	G	C	GT	CTTCGGGCATA	T	G	C	T	G	G	A	G	T	G	G	G	C	T	TTC	C	T	T	C	A	C	C	G	C	A	G	G	G	C	C	A	CT	C	ACC	A	C	AAATTTTCCAAAGAGAAGGGTAACATATTA TGGAGAACTAG	A	C	G	T	C
C052 (Guihuahuang)	Temperate Japonica	Jiangsu	A	G	A	GT	CTTCGGGCATA	C	A	C	T	A	G	G	G	T	A	A	G	C	T	TTC	T	C	T	C	A	C	A	G	C	A	G	G	G	T	C	A	CT	C	ACC	A	C	A	G	C	A	A	C
C053 (Momi)	Indica Intermediate	Guangxi	G	A	C	G	C	T	G	T	C	G	A	A	A	C	N	ATGG	A	G	C	T	C	T	C	T	AT	A	C	A	T	T	A	A	A	C	A	G	AT	T	A	AG	T	AAATTTTCCAAAGAGAAGGGTAACATATTA TGGAGAACTAG	A	T	G	T	T
C054 (Xiushui115)	Temperate Japonica	Zhejiang	A	G	A	GT	CTTCGGGCATA	C	A	C	T	A	G	G	G	T	A	A	G	C	T	TTC	T	C	T	C	A	C	A	G	C	A	G	G	G	T	C	A	CT	C	ACC	A	C	A	G	C	A	A	C
C055 (Sanbaili)	Indica I	Hunan	G	A	C	G	C	T	G	T	C	G	A	A	A	C	N	ATGG	A	G	C	T	C	T	C	T	AT	A	C	A	T	T	A	A	A	C	A	G	AT	T	A	AG	T	AAATTTTCCAAAGAGAAGGGTAACATATTA TGGAGAACTAG	A	T	G	T	T
C056 (Jindao1hao)	Temperate Japonica	Shanxi	A	G	A	GT	CTTCGGGCATA	C	A	C	T	A	G	G	G	T	A	A	G	C	T	TTC	T	C	T	C	A	C	A	G	C	A	G	G	G	T	C	A	CT	C	ACC	A	C	A	G	C	A	A	C
C057 (Dandongludao)	Japonica Intermediate	Liaoning; China	A	G	A	GT	CTTCGGGCATA	C	A	C	T	A	G	G	G	T	A	A	G	C	T	TTC	T	C	T	C	A	C	A	G	C	A	G	G	G	C	C	A	CT	C	ACC	A	C	A	G	C	A	A	C
C058 (Liusha1hao)	Indica I	Guangxi; China	G	A	C	G	C	T	G	T	C	G	A	A	A	C	N	ATGG	A	G	C	T	C	T	C	T	AT	A	C	A	T	T	A	A	A	C	A	G	AT	T	A	AG	T	AAATTTTCCAAAGAGAAGGGTAACATATTA TGGAGAACTAG	A	T	G	T	T
C059 (Bawangbian1)	Indica I	Hubei	G	A	C	G	C	T	G	T	C	G	A	A	A	C	N	ATGG	A	G	C	T	C	T	C	T	AT	A	C	A	T	T	A	A	A	C	A	G	AT	T	A	AG	T	AAATTTTCCAAAGAGAAGGGTAACATATTA TGGAGAACTAG	A	T	G	T	T
C060 (Dongtingwanxian)	Indica I	Hunan	G	A	C	G	C	T	G	T	C	G	A	A	A	C	N	ATGG	A	G	C	T	C	T	C	T	AT	A	C	A	T	T	A	A	A	C	A	G	AT	T	A	AG	T	AAATTTTCCAAAGAGAAGGGTAACATATTA TGGAGAACTAG	A	T	G	T	T
C061 (Yangdao2hao)	Indica II	Jiangsu	G	G	C	GT	CTTCGGGCATA	T	G	C	T	G	G	A	G	T	N	G	G	C	T	TTC	C	T	T	C	A	C	C	G	C	A	G	G	G	C	C	A	CT	C	ACC	A	C	AAATTTTCCAAAGAGAAGGGTAACATATTA TGGAGAACTAG	A	C	G	T	C
C062 (WH62)	Indica I	Henan	G	A	C	G	C	T	G	T	C	G	G	G	G	C	G	ATGG	G	G	C	T	C	T	T	C	AT	C	C	A	C	A	G	A	A	C	A	A	AT	T	A	AG	C	AAATTTTCCAAAGAGAAGGGTAACATATTA TGGAGAACTAG	A	C	G	T	C
C063 (Geng87-304)	Temperate Japonica	Hunan	A	G	A	GT	CTTCGGGCATA	C	A	C	T	A	G	G	G	T	A	A	G	C	T	TTC	T	C	T	C	A	C	A	G	C	A	G	G	G	T	C	A	CT	C	ACC	A	C	A	G	C	A	A	C
C064 (Sugeng2hao)	Temperate Japonica	Jiangsu	A	G	A	GT	CTTCGGGCATA	C	A	C	T	A	G	G	G	T	A	A	G	C	T	TTC	T	C	T	C	A	C	A	G	C	A	G	G	G	T	C	A	CT	C	ACC	A	C	A	G	C	A	A	C
C065 (Hongwan1hao)	Indica Intermediate	Fujian	G	A	C	G	C	T	G	T	C	G	A	A	A	C	G	ATGG	A	G	C	T	C	T	C	T	AT	A	C	A	T	T	A	A	A	C	A	G	AT	T	A	AG	T	AAATTTTCCAAAGAGAAGGGTAACATATTA TGGAGAACTAG	A	T	G	T	T
C066 (Liushizao)	Indica I	Sichuan	G	A	C	G	C	T	G	T	C	G	A	A	A	C	G	ATGG	A	G	C	T	C	T	C	T	AT	A	C	A	T	T	A	A	A	C	A	G	AT	T	A	AG	T	AAATTTTCCAAAGAGAAGGGTAACATATTA TGGAGAACTAG	A	T	G	T	T
C067 (Muxiqiu)	Temperate Japonica	Jiangsu	A	G	A	GT	CTTCGGGCATA	C	A	C	T	A	G	G	G	T	A	A	G	C	T	TTC	T	C	T	C	A	C	A	G	C	A	G	G	G	T	C	A	CT	C	ACC	A	C	A	G	C	A	A	C
C068 (Taizhongxianxuan2)	Indica II	Taiwan	G	A	C	G	C	T	G	T	C	G	A	A	A	C	N	ATGG	A	G	C	T	C	T	C	T	AT	A	C	A	T	T	A	A	A	C	A	G	AT	T	A	AG	T	AAATTTTCCAAAGAGAAGGGTAACATATTA TGGAGAACTAG	A	T	G	T	T
C069 (Dangyu5hao)	Indica II	Anhui	G	G	C	GT	CTTCGGGCATA	T	G	C	T	G	G	A	G	T	G	G	G	C	T	TTC	C	T	T	C	A	C	C	G	C	A	G	G	G	C	C	A	CT	C	ACC	A	C	AAATTTTCCAAAGAGAAGGGTAACATATTA TGGAGAACTAG	A	C	G	T	C
C070 (Youmangzaogeng)	Temperate Japonica	Jiangsu	A	G	A	GT	CTTCGGGCATA	C	A	C	T	A	G	G	G	T	A	A	G	C	T	TTC	T	C	T	C	A	C	A	G	C	A	G	G	G	T	C	A	CT	C	ACC	A	C	A	G	C	A	A	C
C071 (Laohuzhong)	Temperate Japonica	Shanghai	A	G	A	GT	CTTCGGGCATA	C	A	C	T	A	G	G	G	T	A	A	G	C	T	TTC	T	C	T	C	A	C	A	G	C	A	G	G	G	T	C	A	CT	C	ACC	A	C	A	G	C	A	A	C
C072 (Nantehao)	Indica I	Jiangxi	G	A	C	G	C	T	G	T	C	G	A	A	A	C	N	ATGG	A	G	C	T	C	T	C	T	AT	A	C	A	T	T	A	A	A	C	A	G	AT	T	A	AG	T	AAATTTTCCAAAGAGAAGGGTAACATATTA TGGAGAACTAG	A	T	G	T	T
C073 (Esiniu)	Indica I	Guangdong	G	A	C	G	C	T	G	T	C	G	A	A	A	C	N	ATGG	A	G	C	T	C	T	C	T	AT	A	C	A	T	T	A	A	A	C	A	G	AT	T	A	AG	T	AAATTTTCCAAAGAGAAGGGTAACATATTA TGGAGAACTAG	A	T	G	T	T
C074 (cunsanli)	Temperate Japonica	Jiangsu	A	G	A	GT	CTTCGGGCATA	C	A	C	T	A	G	G	G	T	A	A	G	C	T	TTC	T	C	T	C	A	C	A	G	C	A	G	G	G	T	C	A	CT	C	ACC	A	C	A	G	C	A	A	C
C075 (Huangkezaonian)	Temperate Japonica	Jiangsu	A	G	A	GT	CTTCGGGCATA	C	A	C	T	A	G	G	G	T	A	A	G	C	T	TTC	T	C	T	C	A	C	A	G	C	A	G	G	G	T	C	A	CT	C	ACC	A	C	A	G	C	A	A	C
C076 (Benbanggu-1)	Indica I	Sichuan	G	A	C	G	C	T	G	T	C	G	A	A	A	C	N	ATGG	A	G	C	T	C	T	C	T	AT	A	C	A	T	T	A	A	A	C	A	G	AT	T	A	AG	T	AAATTTTCCAAAGAGAAGGGTAACATATTA TGGAGAACTAG	A	T	G	T	T
C077 (Benbanggu-2)	Indica I	Yunnan	G	A	C	G	C	T	G	T	C	G	A	A	A	C	G	ATGG	A	G	C	T	C	T	C	T	AT	A	C	A	T	T	A	A	A	C	A	G	AT	T	A	AG	T	AAATTTTCCAAAGAGAAGGGTAACATATTA TGGAGAACTAG	A	T	G	T	T
C078 (Qitoubaigu)	Indica Intermediate	Yunnan	G	A	C	G	C	T	G	T	C	G	A	A	A	C	N	ATGG	A	G	C	T	C	T	C	T	AT	A	C	A	T	T	A	A	A	C	A	G	AT	T	A	AG	T	AAATTTTCCAAAGAGAAGGGTAACATATTA TGGAGAACTAG	A	T	G	T	T
C079 (Muguanuo-1)	Temperate Japonica	Hunan	A	G	A	GT	CTTCGGGCATA	C	A	C	T	A	G	G	G	T	A	A	G	C	T	TTC	T	C	T	C	A	C	A	G	C	A	G	G	G	C	C	A	CT	C	ACC	A	C	A	G	C	A	A	C
C080 (Hanmadao-1)	Indica I	Henan	G	A	C	G	C	T	G	T	C	G	A	A	A	C	DEL	G	A	G	C	T	C	T	C	T	AT	A	C	A	T	T	A	A	A	C	A	G	AT	T	A	AG	T	AAATTTTCCAAAGAGAAGGGTAACATATTA TGGAGAACTAG	A	T	G	T	T
C081 (Heidu4)	Indica I	Guangdong	G	A	C	G	C	T	G	T	C	G	A	A	A	C	N	ATGG	A	G	C	T	C	T	C	T	AT	A	C	A	T	T	A	A	A	C	A	G	AT	T	A	AG	T	AAATTTTCCAAAGAGAAGGGTAACATATTA TGGAGAACTAG	A	T	G	T	T
C082 (Gaoyangdiandao)	Temperate Japonica	Hebei	A	G	A	GT	CTTCGGGCATA	C	A	C	T	A	G	G	G	T	A	A	G	C	T	TTC	T	C	T	C	A	C	A	G	C	A	G	G	G	C	C	A	CT	C	ACC	A	C	A	G	C	A	A	C
C083 (chikenuo)	Temperate Japonica	Fujian	G	A	C	G	C	T	G	T	C	G	A	A	A	C	N	ATGG	A	G	C	T	C	T	C	T	AT	A	C	A	T	T	A	A	A	C	A	G	AT	T	A	AG	T	AAATTTTCCAAAGAGAAGGGTAACATATTA TGGAGAACTAG	A	T	G	T	T
C084 (Haobuka)	Japonica Intermediate	Yunnan	A	G	A	GT	CTTCGGGCATA	C	A	C	T	A	G	G	G	T	A	A	G	C	T	TTC	T	C	T	C	A	C	A	G	C	A	G	G	G	C	C	A	CT	C	ACC	A	C	A	G	C	A	A	C
C085 (Shanjiugu)	Japonica Intermediate	Sichuan	A	G	A	GT	CTTCGGGCATA	C	A	C	T	A	G	G	G	T	A	A	G	C	T	TTC	T	C	T	C	A	C	A	G	C	A	G	G	G	C	C	A	CT	C	ACC	A	C	A	G	C	A	A	C
C086 (Fanhaopi)	Aus	Yunnan	G	G	C	GT	CTTCGGGCATA	T	G	C	T	G	G	A	G	T	G	G	G	C	T	TTC	C	T	T	C	A	C	C	G	C	A	G	G	G	C	C	A	CT	C	ACC	A	C	AAATTTTCCAAAGAGAAGGGTAACATATTA TGGAGAACTAG	A	C	G	T	C
C087 (Lixingeng)	Temperate Japonica	Sichuan	A	G	A	GT	CTTCGGGCATA	C	A	C	T	A	G	G	G	T	A	A	G	C	T	TTC	T	C	T	C	A	C	A	G	C	A	G	G	G	T	C	A	CT	C	ACC	A	C	A	G	C	A	A	C
C088 (Nangaogu-2)	Indica I	Jiangsu	G	A	C	G	C	T	G	T	C	G	A	A	A	C	G	ATGG	A	G	C	T	C	T	C	T	AT	A	C	A	T	T	A	A	A	C	A	G	AT	T	A	AG	T	AAATTTTCCAAAGAGAAGGGTAACATATTA TGGAGAACTAG	A	T	G	T	T
C089 (Tieganwu)	Temperate Japonica	Zhejiang	A	G	A	GT	CTTCGGGCATA	C	A	C	T	A	G	G	G	T	A	A	G	C	T	TTC	T	C	T	C	A	C	A	G	C	A	G	G	G	T	C	A	CT	C	ACC	A	C	A	G	C	A	A	C
C090 (Sanlicun)	Indica Intermediate	Shanxi	G	A	C	G	C	T	G	T	C	G	G	G	G	C	N	ATGG	G	G	C	T	C	T	T	C	AT	C	C	A	C	A	G	A	A	C	A	A	AT	T	A	AG	C	AAATTTTCCAAAGAGAAGGGTAACATATTA TGGAGAACTAG	A	C	G	T	C
C091 (Meihuanuo-1)	Indica I	Sichuan	G	A	C	G	C	T	G	T	C	G	A	A	A	C	N	ATGG	A	G	C	T	C	T	C	T	AT	A	C	A	T	T	A	A	A	C	A	G	AT	T	A	AG	T	AAATTTTCCAAAGAGAAGGGTAACATATTA TGGAGAACTAG	A	T	G	T	T
C092 (Meihuanuo-2)	Indica I	Yunnan	G	A	C	G	C	T	G	T	C	G	A	A	A	C	N	ATGG	A	G	C	T	C	T	C	T	AT	A	C	A	T	T	A	A	A	C	A	G	AT	T	A	AG	T	AAATTTTCCAAAGAGAAGGGTAACATATTA TGGAGAACTAG	A	T	G	T	T
C093 (Xiangnuo-2)	Temperate Japonica	Guizhou	A	G	A	GT	CTTCGGGCATA	C	A	C	T	A	G	G	G	T	A	A	G	C	T	TTC	T	C	T	C	A	C	A	G	C	A	G	G	G	T	C	A	CT	C	ACC	A	C	A	G	C	A	A	C
C094 (Menjiagao1)	Indica Intermediate	Hainan	G	A	C	G	CTTCGGGCATA	T	G	T	C	G	G	G	G	C	G	ATGG	G	G	C	T	C	T	T	C	A	A	C	A	C	A	G	A	A	C	A	G	CT	T	A	AG	C	AAATTTTCCAAAGAGAAGGGTAACATATTA TGGAGAACTAG	A	C	G	T	T
C095 (Xiaohonggu)	Indica I	Yunnan	G	A	C	G	C	T	G	T	C	G	A	A	A	C	N	ATGG	A	G	C	T	C	T	C	T	AT	A	C	A	T	T	A	A	A	C	A	G	AT	T	A	AG	T	AAATTTTCCAAAGAGAAGGGTAACATATTA TGGAGAACTAG	A	T	G	T	T
C096 (Jinxibai-1)	Indica Intermediate	Jiangxi	G	A	C	G	C	T	G	T	C	G	A	A	A	C	N	ATGG	A	G	C	T	C	T	C	T	AT	A	C	A	T	T	A	A	A	C	A	G	AT	T	A	AG	T	AAATTTTCCAAAGAGAAGGGTAACATATTA TGGAGAACTAG	A	T	G	T	T
C097 (Jinbaoyin)	Indica Intermediate	Fujian	G	A	C	G	C	T	G	T	C	G	G	G	G	C	N	ATGG	G	G	C	T	C	T	T	C	AT	C	C	A	C	A	G	A	A	C	A	A	AT	T	A	AG	C	AAATTTTCCAAAGAGAAGGGTAACATATTA TGGAGAACTAG	A	C	G	T	C
C098 (Hongainuo)	Indica Intermediate	Guangxi	G	A	C	G	CTTCGGGCATA	T	G	T	C	G	G	G	G	C	G	ATGG	G	G	C	T	C	T	T	C	A	A	C	A	C	A	G	A	A	C	A	G	CT	T	A	AG	C	AAATTTTCCAAAGAGAAGGGTAACATATTA TGGAGAACTAG	A	C	G	T	T
C099 (WH099)	Indica Intermediate	Guangxi	G	A	C	G	C	T	G	T	C	G	A	A	A	C	N	ATGG	A	G	C	T	C	T	C	T	AT	A	C	A	T	T	A	A	A	C	A	G	AT	T	A	AG	T	AAATTTTCCAAAGAGAAGGGTAACATATTA TGGAGAACTAG	A	T	G	T	T
C100 (WH100)	Indica Intermediate	Hubei	G	A	C	G	C	T	G	T	C	G	A	A	A	C	N	ATGG	A	G	C	T	C	T	C	T	AT	A	C	A	T	T	A	A	A	C	A	G	AT	T	A	AG	T	AAATTTTCCAAAGAGAAGGGTAACATATTA TGGAGAACTAG	A	T	G	T	T
C101 (Babaili)	Temperate Japonica	Yunnan	A	G	A	GT	CTTCGGGCATA	C	A	C	T	A	G	G	G	T	A	A	G	C	T	TTC	T	C	T	C	A	C	A	G	C	A	G	G	G	C	C	A	CT	C	ACC	A	C	A	G	C	A	A	C
C102 (Qiyuexian)	Indica Intermediate	Guangxi	G	A	C	G	C	T	G	T	C	G	A	A	A	C	N	ATGG	A	G	C	T	C	T	C	T	AT	A	C	A	T	T	A	A	A	C	A	G	AT	T	A	AG	T	AAATTTTCCAAAGAGAAGGGTAACATATTA TGGAGAACTAG	A	T	G	T	T
C103 (Yuyannuo-1)	Temperate Japonica	Yunnan	A	G	A	GT	CTTCGGGCATA	C	A	C	T	A	G	G	G	T	A	A	G	C	T	TTC	T	C	T	C	A	C	A	G	C	A	G	G	G	T	C	A	CT	C	ACC	A	C	A	G	C	A	A	C
C104 (Mamagu-1)	Indica I	Sichuan	G	A	C	G	C	T	G	T	C	G	A	A	A	C	N	ATGG	A	G	C	T	C	T	C	T	AT	A	C	A	T	T	A	A	A	C	A	G	AT	T	A	AG	T	AAATTTTCCAAAGAGAAGGGTAACATATTA TGGAGAACTAG	A	T	G	T	T
C105 (WH105)	Indica Intermediate	Yunnan	G	A	C	G	C	T	G	T	C	G	A	A	A	C	G	ATGG	A	G	C	T	C	T	C	T	AT	A	C	A	T	T	A	A	A	C	A	G	AT	T	A	AG	T	AAATTTTCCAAAGAGAAGGGTAACATATTA TGGAGAACTAG	A	T	G	T	T
C106 (Hongkezhenuo)	Temperate Japonica	Guizhou	A	G	A	GT	CTTCGGGCATA	C	A	C	T	A	G	G	G	T	A	A	G	C	T	TTC	T	C	T	C	A	C	A	G	C	A	G	G	G	T	C	A	CT	C	ACC	A	C	A	G	C	A	A	C
C107 (Mowanggunei-2)	Indica III	Yunnan	G	A	C	G	C	T	G	T	C	G	A	A	A	C	N	ATGG	A	G	C	T	C	T	C	T	AT	A	C	A	T	T	A	A	A	C	A	G	AT	T	A	AG	T	AAATTTTCCAAAGAGAAGGGTAACATATTA TGGAGAACTAG	A	T	G	T	T
C108 (Mamagu-2)	Indica I	Sichuan	G	A	C	G	C	T	G	T	C	G	A	A	A	C	N	ATGG	A	G	C	T	C	T	C	T	AT	A	C	A	T	T	A	A	A	C	A	G	AT	T	A	AG	T	AAATTTTCCAAAGAGAAGGGTAACATATTA TGGAGAACTAG	A	T	G	T	T
C109 (WH109)	Indica I	Yunnan	G	A	C	G	C	T	G	T	C	G	A	A	A	C	G	ATGG	A	G	C	T	C	T	C	T	AT	A	C	A	T	T	A	A	A	C	A	G	AT	T	A	AG	T	AAATTTTCCAAAGAGAAGGGTAACATATTA TGGAGAACTAG	A	T	G	T	T
C110 (Xianggu)	Indica I	Yunnan	G	A	C	G	C	T	G	T	C	G	A	A	A	C	N	ATGG	A	G	C	T	C	T	C	T	AT	A	C	A	T	T	A	A	A	C	A	G	AT	T	A	AG	T	AAATTTTCCAAAGAGAAGGGTAACATATTA TGGAGAACTAG	A	T	G	T	T
C111 (Ximaxian)	Temperate Japonica	Yunnan	A	G	A	GT	CTTCGGGCATA	C	A	C	T	A	G	G	G	T	A	A	G	C	T	TTC	T	C	T	C	A	C	A	G	C	A	G	G	G	C	C	A	CT	C	ACC	A	C	A	G	C	A	A	C
C112 (Jinnante43B)	Indica I	Hunan	G	A	C	G	C	T	G	T	C	G	A	A	A	C	N	ATGG	A	G	C	T	C	T	C	T	AT	A	C	A	T	T	A	A	A	C	A	G	AT	T	A	AG	T	AAATTTTCCAAAGAGAAGGGTAACATATTA TGGAGAACTAG	A	T	G	T	T
C113 (Xiangzaoxian7hao)	Indica Intermediate	Hunan	G	G	C	GT	CTTCGGGCATA	T	G	C	T	G	G	A	G	T	N	G	G	C	T	TTC	C	T	T	C	A	C	C	G	C	A	G	G	G	C	C	A	CT	C	ACC	A	C	AAATTTTCCAAAGAGAAGGGTAACATATTA TGGAGAACTAG	A	C	G	T	C
C114 (80B)	Indica Intermediate	Hunan	G	A	C	G	C	T	G	T	C	G	G	G	G	C	G	ATGG	G	G	C	T	C	T	T	C	AT	C	C	A	C	A	G	A	A	C	A	A	AT	T	A	AG	C	AAATTTTCCAAAGAGAAGGGTAACATATTA TGGAGAACTAG	A	C	G	T	C
C115 (WH115)	Indica II	Hunan	G	A	C	G	C	T	G	T	C	G	A	A	A	C	N	ATGG	A	G	C	T	C	T	C	T	AT	A	C	A	T	T	A	A	A	C	A	G	AT	T	A	AG	T	AAATTTTCCAAAGAGAAGGGTAACATATTA TGGAGAACTAG	A	T	G	T	T
C116 (LimingB)	Temperate Japonica	Liaoning	A	G	A	GT	CTTCGGGCATA	C	A	C	T	A	G	G	G	T	A	A	G	C	T	TTC	T	C	T	C	A	C	A	G	C	A	G	G	G	T	C	A	CT	C	ACC	A	C	A	G	C	A	A	C
C117 (Jiangnongzao1hao)	Indica Intermediate	Jiangxi	G	A	C	G	C	T	G	T	C	G	A	A	A	C	N	ATGG	A	G	C	T	C	T	C	T	AT	A	C	A	T	T	A	A	A	C	A	G	AT	T	A	AG	T	AAATTTTCCAAAGAGAAGGGTAACATATTA TGGAGAACTAG	A	T	G	T	T
C118 (Gu154)	Indica II	Unknown	G	G	C	GT	CTTCGGGCATA	T	G	N	T	G	N	A	N	N	N	N	G	C	T	TTC	C	T	T	C	A	C	C	G	C	A	G	G	G	C	A	A	CT	C	ACC	A	C	AAATTTTCCAAAGAGAAGGGTAACATATTA TGGAGAACTAG	A	T	G	T	C
C119 (Ninghui21)	Temperate Japonica	Unknown	G	G	C	GT	CTTCGGGCATA	T	G	C	T	G	G	A	G	T	N	G	G	C	T	TTC	C	T	T	C	A	C	C	G	C	A	G	G	G	C	C	A	CT	C	ACC	A	C	AAATTTTCCAAAGAGAAGGGTAACATATTA TGGAGAACTAG	A	C	G	T	C
C120 (Shuiyuan300li)	Temperate Japonica	Tianjin	A	G	A	GT	CTTCGGGCATA	C	A	C	T	A	G	G	G	T	A	A	G	C	T	TTC	T	C	T	C	A	C	A	G	C	A	G	G	G	T	C	A	CT	C	ACC	A	C	A	G	C	A	A	C
C121 (XiangaiB)	Indica Intermediate	Jiangxi	G	A	C	G	C	T	G	T	C	G	G	G	G	C	G	ATGG	G	G	C	T	C	T	T	C	AT	C	C	A	C	A	G	A	A	C	A	A	AT	T	A	AG	C	AAATTTTCCAAAGAGAAGGGTAACATATTA TGGAGAACTAG	A	C	G	T	C
C122 (Aituogu151)	Indica I	Sichuan	G	A	C	G	C	T	G	T	C	G	A	A	A	C	N	ATGG	A	G	C	T	C	T	C	T	AT	A	C	A	T	T	A	A	A	C	A	G	AT	T	A	AG	T	AAATTTTCCAAAGAGAAGGGTAACATATTA TGGAGAACTAG	A	T	G	T	T
C123 (Taidongludao)	Tropical Japonica	Taiwan	A	G	A	GT	CTTCGGGCATA	C	A	C	T	A	G	G	G	T	A	A	G	C	T	TTC	T	C	T	C	A	C	A	G	C	A	G	G	G	C	C	A	CT	C	ACC	A	C	A	G	C	A	A	C
C124 (menjiading2)	Indica Intermediate	Hainan	A	G	A	GT	CTTCGGGCATA	C	A	C	T	A	G	G	G	T	A	A	G	C	T	TTC	T	C	T	C	A	C	A	G	C	A	G	G	G	C	C	A	CT	C	ACC	A	C	A	G	C	A	A	C
C125 (Jiefangxian)	Indica I	Jiangxi	G	A	C	G	C	T	G	T	C	G	A	A	A	C	N	ATGG	A	G	C	T	C	T	C	T	AT	A	C	A	T	T	A	A	A	C	A	G	AT	T	A	AG	T	AAATTTTCCAAAGAGAAGGGTAACATATTA TGGAGAACTAG	A	T	G	T	T
C126 (Hongqi5hao)	Temperate Japonica	Hunan	A	G	A	GT	CTTCGGGCATA	C	A	C	T	A	G	G	G	T	A	A	G	C	T	TTC	T	C	T	C	A	C	A	A	C	A	G	G	G	T	C	A	CT	C	ACC	A	C	A	G	C	A	A	C
C127 (Baikehualuo)	Indica I	Guangdong	G	A	C	G	C	T	G	T	C	G	A	A	A	C	N	ATGG	A	G	C	T	C	T	C	T	AT	A	C	A	T	T	A	A	A	C	A	G	AT	T	A	AG	T	AAATTTTCCAAAGAGAAGGGTAACATATTA TGGAGAACTAG	A	T	G	T	T
C128 (Liuyezhan)	Indica I	Hubei	G	A	C	G	C	T	G	T	C	G	A	A	A	C	N	ATGG	A	G	C	T	C	T	C	T	AT	A	C	A	T	T	A	A	A	C	A	G	AT	T	A	AG	T	AAATTTTCCAAAGAGAAGGGTAACATATTA TGGAGAACTAG	A	T	G	T	T
C129 (Aihechi)	Indica Intermediate	Jiangxi	G	A	C	G	C	T	G	T	C	G	A	A	A	C	N	ATGG	A	G	C	T	C	T	C	T	AT	A	C	A	T	T	A	A	A	C	A	G	AT	T	A	AG	T	AAATTTTCCAAAGAGAAGGGTAACATATTA TGGAGAACTAG	A	T	G	T	T
C130 (Xiangnuo-1)	Temperate Japonica	Guizhou	A	G	A	GT	CTTCGGGCATA	C	A	C	T	A	G	G	G	T	A	A	G	C	T	TTC	T	C	T	C	A	C	A	G	C	A	G	G	G	T	C	A	CT	C	ACC	A	C	A	G	C	A	A	C
C131 (Xuanenchangtan)	Indica I	Hubei	G	A	C	G	C	T	G	T	C	G	A	A	A	C	N	ATGG	A	G	C	T	C	T	C	T	AT	A	C	A	T	T	A	A	A	C	A	G	AT	C	A	AG	T	AAATTTTCCAAAGAGAAGGGTAACATATTA TGGAGAACTAG	A	T	G	T	T
C132 (Jinzhinuo)	Indica Intermediate	Yunnan	G	A	C	G	C	T	G	T	C	G	G	G	G	C	G	ATGG	G	G	C	T	C	T	T	C	AT	C	C	A	C	A	G	A	A	C	A	A	AT	T	A	AG	C	AAATTTTCCAAAGAGAAGGGTAACATATTA TGGAGAACTAG	A	C	G	T	C
C133 (Muguanuo-2)	Temperate Japonica	Shanxi	A	G	A	GT	CTTCGGGCATA	C	A	C	T	A	G	G	G	T	A	A	G	C	T	TTC	T	C	T	C	A	C	A	G	C	A	G	G	G	C	C	A	CT	C	ACC	A	C	A	G	C	A	A	C
C134 (Wuzidui)	Temperate Japonica	Yunnan	A	G	A	GT	CTTCGGGCATA	C	A	C	T	A	G	G	G	T	A	A	G	C	T	TTC	T	C	T	C	A	C	A	G	C	A	G	G	G	C	C	A	CT	C	ACC	A	C	A	G	C	A	A	C
C135 (Xibaizhan)	Indica I	Sichuan	G	A	C	G	C	T	G	T	C	G	A	A	A	C	N	ATGG	A	G	C	T	C	T	C	T	AT	A	C	A	T	T	A	A	A	C	A	G	AT	T	A	AG	T	AAATTTTCCAAAGAGAAGGGTAACATATTA TGGAGAACTAG	A	T	G	T	T
C136 (Zegu)	Indica I	Guizhou	G	A	C	G	C	T	G	T	C	G	G	G	G	C	N	ATGG	G	C	C	T	C	T	T	C	AT	C	C	A	C	A	G	A	A	C	A	A	AT	T	A	AG	C	AAATTTTCCAAAGAGAAGGGTAACATATTA TGGAGAACTAG	A	C	G	T	C
C137 (Cungunuo)	Temperate Japonica	Guizhou	A	G	A	GT	CTTCGGGCATA	C	A	C	T	A	G	G	G	T	A	A	G	C	T	TTC	T	C	T	C	A	C	A	G	C	A	G	G	G	C	C	A	CT	C	ACC	A	C	A	G	C	A	A	C
C138 (Lengshuigu)	Temperate Japonica	Yunnan	A	G	A	GT	CTTCGGGCATA	C	A	C	T	A	G	G	G	T	A	A	G	C	T	TTC	T	C	T	C	A	C	A	G	C	T	G	G	G	N	C	A	CT	C	ACC	A	C	A	G	C	A	A	C
C139 (WH139)	Indica I	Yunnan	A	G	A	GT	CTTCGGGCATA	C	A	C	T	A	G	G	G	T	A	A	G	C	T	TTC	T	C	T	C	A	C	A	G	C	A	G	G	G	C	C	A	CT	C	ACC	A	C	A	G	C	A	A	C
C140 (Wuzuhonggu)	Indica I	Yunnan	G	A	C	G	C	T	G	T	C	G	A	A	A	C	G	ATGG	A	G	C	T	C	T	C	T	AT	A	C	A	T	T	A	A	A	C	A	G	AT	T	A	AG	T	AAATTTTCCAAAGAGAAGGGTAACATATTA TGGAGAACTAG	A	T	G	T	T
C141 (Nangaogu-1)	Indica I	Yunnan	G	A	C	G	C	T	G	T	C	G	A	A	A	C	N	ATGG	A	G	C	T	C	T	C	T	AT	A	C	A	T	T	A	A	A	C	A	G	AT	T	A	AG	T	AAATTTTCCAAAGAGAAGGGTAACATATTA TGGAGAACTAG	A	T	G	T	T
C142 (Mowanggunei-1)	Indica III	Yunnan	G	A	C	G	C	T	G	T	C	G	A	A	A	C	G	ATGG	A	G	C	T	C	T	C	T	AT	A	C	A	T	T	A	A	A	C	A	G	AT	T	A	AG	T	AAATTTTCCAAAGAGAAGGGTAACATATTA TGGAGAACTAG	A	T	G	T	T
C143 (Qitougu)	Indica I	Yunnan	G	A	C	G	C	T	G	T	C	G	A	A	A	C	G	ATGG	A	G	C	T	C	T	C	T	AT	A	C	A	T	T	A	A	A	C	A	G	AT	T	A	AG	T	AAATTTTCCAAAGAGAAGGGTAACATATTA TGGAGAACTAG	A	T	G	T	T
C144 (Huangpinuo)	Temperate Japonica	Yunnan	A	G	A	GT	CTTCGGGCATA	C	A	C	T	A	G	G	G	T	A	A	G	C	T	TTC	T	C	T	C	A	C	A	G	C	A	G	G	G	C	C	A	CT	C	ACC	A	C	A	G	C	A	A	C
C145 (Zhenshan97B)	Indica I	Zhejiang	G	A	C	G	C	T	G	T	C	G	A	A	A	C	N	ATGG	A	G	C	T	C	T	C	T	AT	A	C	A	T	T	A	A	A	C	A	G	AT	T	A	AG	T	AAATTTTCCAAAGAGAAGGGTAACATATTA TGGAGAACTAG	A	T	G	T	T
C146 (Nipponbare)	Temperate Japonica	Japan	A	G	A	GT	CTTCGGGCATA	C	A	C	T	A	G	G	G	T	A	A	G	C	T	TTC	T	C	T	C	A	C	A	G	C	A	G	G	G	T	C	A	CT	C	ACC	A	C	A	G	C	A	A	C
C147 (Minghui63)	Indica II	Unknown	G	A	C	G	C	T	G	T	C	G	A	A	A	C	N	ATGG	A	G	C	T	C	T	C	T	AT	A	C	A	T	T	A	A	A	C	A	G	AT	T	A	AG	T	AAATTTTCCAAAGAGAAGGGTAACATATTA TGGAGAACTAG	A	T	G	T	T
C148 (9311)	Indica II	Hunan	G	A	C	G	C	T	G	T	C	G	A	A	A	C	N	ATGG	A	G	C	T	C	T	C	T	AT	A	C	A	T	T	A	A	A	C	A	G	AT	T	A	AG	T	AAATTTTCCAAAGAGAAGGGTAACATATTA TGGAGAACTAG	A	T	G	T	T
C149 (Zhonghua11)	Temperate Japonica	Beijing	A	G	A	GT	CTTCGGGCATA	C	A	C	T	A	G	G	G	T	A	A	G	C	T	TTC	T	C	T	C	A	C	A	G	C	A	G	G	G	T	C	A	CT	C	ACC	A	C	A	G	C	A	A	C
C150 (Balilla)	Temperate Japonica	Italy	A	G	A	GT	CTTCGGGCATA	C	A	C	T	A	G	G	G	T	A	A	G	C	T	TTC	T	C	T	C	A	C	A	G	C	A	G	G	G	T	C	A	CT	C	ACC	A	C	A	G	C	A	A	C
C151 (Nanjing11)	Indica I	Jiangsu	G	A	C	G	C	T	G	T	C	G	A	A	A	C	N	ATGG	A	G	C	T	C	T	C	T	AT	A	C	A	T	T	A	A	A	C	A	G	AT	T	A	AG	T	AAATTTTCCAAAGAGAAGGGTAACATATTA TGGAGAACTAG	A	T	G	T	T
C152 (02428)	Temperate Japonica	Jiangsu	A	G	A	GT	CTTCGGGCATA	C	A	C	T	A	G	G	G	T	A	A	G	C	T	TTC	T	C	T	C	A	C	A	G	C	A	G	G	G	C	C	A	CT	C	ACC	A	C	A	G	C	A	A	C
C153 (IRAT109)	Tropical Japonica	Unknown	A	G	A	GT	CTTCGGGCATA	C	A	C	T	A	G	G	G	T	A	A	G	C	T	TTC	T	C	T	C	A	C	A	G	C	A	G	G	G	C	C	A	CT	C	ACC	A	C	A	G	C	A	A	C
C154 (Heigeng2hao)	Temperate Japonica	Heilongjiang	A	G	A	GT	CTTCGGGCATA	C	A	C	T	A	G	G	G	T	A	A	G	C	T	TTC	T	C	T	C	A	C	A	G	C	A	G	G	G	T	C	A	CT	C	ACC	A	C	A	G	C	A	A	C
C155 (Erjiunan1hao)	Indica I	Zhejiang	G	A	C	G	C	T	G	T	C	G	A	A	A	C	N	ATGG	A	G	C	T	C	T	C	T	AT	A	C	A	T	T	A	A	A	C	A	G	AT	T	A	AG	T	AAATTTTCCAAAGAGAAGGGTAACATATTA TGGAGAACTAG	A	T	G	T	T
C156 (ChaoyangyihaoB)	Indica I	Hunan	G	A	C	G	C	T	G	T	C	G	A	A	A	C	N	ATGG	A	G	C	T	C	T	C	T	AT	A	C	A	T	T	A	A	A	C	A	G	AT	T	A	AG	T	AAATTTTCCAAAGAGAAGGGTAACATATTA TGGAGAACTAG	A	T	G	T	T
C157 (L301B)	Indica I	Hunan	G	A	C	G	C	T	G	T	C	G	A	A	A	C	N	ATGG	A	G	C	T	C	T	C	T	AT	A	C	A	T	T	A	A	A	C	A	G	AT	T	A	AG	T	AAATTTTCCAAAGAGAAGGGTAACATATTA TGGAGAACTAG	A	T	G	T	T
C158 (Guangluai15)	Indica I	Guangxi	G	A	C	G	C	T	G	T	C	G	A	A	A	C	N	ATGG	A	G	C	T	C	T	C	T	AT	A	C	A	T	T	A	A	A	C	A	G	AT	T	A	AG	T	AAATTTTCCAAAGAGAAGGGTAACATATTA TGGAGAACTAG	A	T	G	T	T
C159 (ZhuzhenB)	Indica I	Hunan	G	A	C	G	C	T	G	T	C	G	A	A	A	C	N	ATGG	A	G	C	T	C	T	C	T	AT	A	C	A	T	T	A	A	A	C	A	G	AT	T	A	AG	T	AAATTTTCCAAAGAGAAGGGTAACATATTA TGGAGAACTAG	A	T	G	T	T
C160 (Baoxie-7B)	Indica Intermediate	Hunan	G	G	C	GT	CTTCGGGCATA	C	G	T	C	A	G	A	G	T	N	G	G	C	C	TTC	C	T	T	C	A	C	C	G	C	A	G	G	G	C	C	A	CT	C	ACC	A	C	AAATTTTCCAAAGAGAAGGGTAACATATTA TGGAGAACTAG	A	C	G	T	C
C161 (Gzhenshan97B)	Indica I	Sichuan	G	A	C	G	C	T	G	T	C	G	A	A	A	C	N	ATGG	A	G	C	T	C	T	C	T	AT	A	C	A	T	T	A	A	A	C	A	G	AT	T	A	AG	T	AAATTTTCCAAAGAGAAGGGTAACATATTA TGGAGAACTAG	A	T	G	T	T
C162 (Nanxiongzaoyou)	Indica Intermediate	Guangdong	G	A	C	G	C	T	G	T	C	G	A	A	A	C	N	ATGG	A	G	C	T	C	T	C	T	AT	A	C	A	T	T	A	A	A	C	A	G	AT	T	A	AG	T	AAATTTTCCAAAGAGAAGGGTAACATATTA TGGAGAACTAG	A	T	G	T	T
C163 (Zaoshuxianghei)	Indica II	Guangxi	G	A	C	G	C	T	G	T	C	G	A	A	A	C	G	ATGG	A	G	C	T	C	T	C	T	AT	A	C	A	T	T	A	A	A	C	A	G	AT	T	A	AG	T	AAATTTTCCAAAGAGAAGGGTAACATATTA TGGAGAACTAG	A	T	G	T	T
C164 (IR661-1)	Indica II	Unknown	G	A	C	G	C	T	G	T	C	G	A	A	A	C	G	ATGG	A	G	C	T	C	T	C	T	AT	A	C	A	T	T	A	A	A	C	A	G	AT	T	A	AG	T	AAATTTTCCAAAGAGAAGGGTAACATATTA TGGAGAACTAG	A	T	G	T	T
C165 (Nanjing11-2)	Indica I	Jiangsu	G	A	C	G	C	T	G	T	C	G	A	A	A	C	N	ATGG	A	G	C	T	C	T	C	T	A	A	C	A	T	T	A	A	A	C	A	G	AT	T	A	AG	T	AAATTTTCCAAAGAGAAGGGTAACATATTA TGGAGAACTAG	A	T	G	T	T
C166 (Gui630)	Indica Intermediate	Unknown	G	A	C	G	C	T	G	T	C	G	A	A	A	C	N	ATGG	A	G	C	T	C	T	C	T	AT	A	C	A	T	T	A	A	A	C	A	G	AT	T	A	AG	T	AAATTTTCCAAAGAGAAGGGTAACATATTA TGGAGAACTAG	A	T	G	T	T
C167 (76--1)	Indica Intermediate	Unknown	G	A	C	G	C	T	G	T	C	G	A	A	A	C	N	G	A	G	C	T	C	T	C	T	AT	A	C	A	T	T	A	A	A	C	A	G	AT	T	A	AG	T	AAATTTTCCAAAGAGAAGGGTAACATATTA TGGAGAACTAG	A	T	G	T	T
C168 (Xugunuo)	Indica Intermediate	Hunan	G	A	C	G	C	T	G	T	C	G	A	A	A	C	G	ATGG	A	G	C	T	C	T	C	T	AT	A	C	A	T	T	A	A	A	C	A	G	AT	T	A	AG	T	AAATTTTCCAAAGAGAAGGGTAACATATTA TGGAGAACTAG	A	T	G	T	T
C169 (Taizhongzailai1)	Indica Intermediate	Taiwan	G	A	C	G	C	T	G	T	C	G	A	A	A	C	N	ATGG	A	G	C	T	C	T	C	T	AT	A	C	A	T	T	A	A	A	C	A	G	AT	T	A	AG	T	AAATTTTCCAAAGAGAAGGGTAACATATTA TGGAGAACTAG	A	T	G	T	T
C170 (Xiangwanxian1hao)	Indica I	Hunan	G	A	C	G	C	T	G	T	C	G	A	A	A	C	N	ATGG	A	G	C	T	C	T	C	T	ATT	A	C	A	T	T	A	A	A	C	A	G	AT	T	A	AG	T	AAATTTTCCAAAGAGAAGGGTAACATATTA TGGAGAACTAG	A	T	G	T	T
C171 (Xingguo)	Temperate Japonica	Jilin	A	G	A	GT	CTTCGGGCATA	C	A	C	T	A	G	G	G	T	A	A	G	C	T	TTC	T	C	T	C	A	C	A	G	C	A	G	G	G	T	C	A	CT	C	ACC	A	C	A	G	C	A	A	C
C172 (Zhonghua8hao)	Temperate Japonica	Beijing	A	G	A	GT	CTTCGGGCATA	C	A	C	T	A	G	G	G	T	A	A	G	C	T	TTC	T	C	T	C	A	C	A	G	C	A	G	G	G	T	C	A	CT	C	ACC	A	C	A	G	C	A	A	C
C173 (Aimakang)	Indica I	Sichuan	G	A	C	G	C	T	G	T	C	G	A	A	A	C	N	ATGG	A	G	C	T	C	T	C	T	AT	A	C	A	T	T	A	A	A	C	A	G	AT	T	A	AG	T	AAATTTTCCAAAGAGAAGGGTAACATATTA TGGAGAACTAG	A	T	G	T	T
C174 (JWR221)	Indica II	Unknown	G	A	C	G	C	T	G	T	C	G	A	A	A	C	N	ATGG	A	G	C	T	C	T	C	T	AT	A	C	A	T	T	A	A	A	C	A	G	AT	T	A	AG	T	AAATTTTCCAAAGAGAAGGGTAACATATTA TGGAGAACTAG	A	T	G	T	T
C175 (Zhengxian232)	Indica Intermediate	Jiangsu	G	A	C	G	C	T	G	T	C	G	A	A	A	C	G	ATGG	A	G	C	T	C	T	C	T	AT	A	C	A	T	T	A	A	A	C	A	G	CT	T	A	AG	T	AAATTTTCCAAAGAGAAGGGTAACATATTA TGGAGAACTAG	A	T	G	T	T
C176 (Chenwan3hao)	Indica Intermediate	Hunan	G	A	C	G	C	T	G	T	C	G	A	A	A	C	N	ATGG	A	G	C	T	C	T	C	T	AT	A	C	A	T	T	A	A	A	C	A	G	AT	T	A	AG	T	AAATTTTCCAAAGAGAAGGGTAACATATTA TGGAGAACTAG	A	T	G	T	T
C177 (Maguzi)	Temperate Japonica	Shanxi	A	G	A	GT	CTTCGGGCATA	C	A	C	T	A	G	G	G	T	A	A	G	C	T	TTC	T	C	T	C	A	C	A	G	C	A	G	G	G	T	C	A	CT	C	ACC	A	C	A	G	C	A	A	C
C178 (Aimi)	Indica I	Jiangxi	G	A	C	G	C	T	G	T	C	G	G	G	G	C	G	ATGG	G	G	C	T	C	T	T	C	AT	C	C	A	C	A	G	A	A	C	A	A	AT	T	A	AG	C	AAATTTTCCAAAGAGAAGGGTAACATATTA TGGAGAACTAG	A	C	G	T	C
C179 (Haobayong1)	Temperate Japonica	Yunnan	A	G	A	GT	CTTCGGGCATA	C	A	C	T	A	G	G	G	T	A	A	G	C	T	TTC	T	C	T	C	A	C	A	G	C	A	G	G	G	C	C	A	CT	C	ACC	A	C	A	G	C	A	A	C
C180 (Wanlixian)	Indica I	Hunan	G	A	C	G	C	T	G	T	C	G	A	A	A	C	N	ATGG	A	G	C	T	C	T	C	T	AT	A	C	A	T	T	A	A	A	C	A	G	AT	T	A	AG	T	AAATTTTCCAAAGAGAAGGGTAACATATTA TGGAGAACTAG	A	T	G	T	T
C181 (Feidongtangdao)	Temperate Japonica	Anhui	A	G	A	GT	CTTCGGGCATA	C	A	C	T	A	G	G	G	T	A	A	G	C	T	TTC	T	C	T	C	A	C	A	G	C	A	G	G	G	C	C	A	CT	C	ACC	A	C	A	G	C	A	A	C
C182 (Hengxianliangchun)	Indica I	Guangxi	G	A	C	G	C	T	G	T	C	G	G	G	G	C	G	ATGG	G	G	C	T	C	T	T	C	AT	C	C	A	C	A	G	A	A	C	A	A	AT	T	A	AG	C	AAATTTTCCAAAGAGAAGGGTAACATATTA TGGAGAACTAG	A	C	G	T	C
C183 (Leihuozhan)	Indica I	Anhui	G	A	C	G	C	T	G	T	C	G	A	A	A	C	N	ATGG	A	G	C	T	C	T	C	T	AT	A	C	A	T	T	A	A	A	C	A	G	AT	T	A	AG	T	AAATTTTCCAAAGAGAAGGGTAACATATTA TGGAGAACTAG	A	T	G	T	T
C184 (Baikezaohe)	Indica I	Hunan	G	A	C	G	C	T	G	T	C	G	A	A	A	C	N	ATGG	A	G	C	T	C	T	C	T	AT	A	C	A	T	T	A	A	A	C	A	G	AT	T	A	AG	T	AAATTTTCCAAAGAGAAGGGTAACATATTA TGGAGAACTAG	A	T	G	T	T
C185 (Haomake(K))	Japonica Intermediate	Yunnan	A	G	A	GT	CTTCGGGCATA	C	A	C	T	A	G	G	G	T	A	A	G	C	T	TTC	T	C	T	C	A	C	A	G	C	A	G	G	G	C	C	A	CT	C	ACC	A	C	A	G	C	A	A	C
C186 (Sanbangqishiluo)	Japonica Intermediate	Yunnan	A	G	A	GT	CTTCGGGCATA	C	A	C	T	A	G	G	G	T	A	A	G	C	T	TTC	T	C	T	C	A	C	A	G	C	A	G	G	G	C	C	A	CT	C	ACC	A	C	A	G	C	A	A	C
C187 (Niankenuo)	Temperate Japonica	Guizhou	A	G	A	GT	CTTCGGGCATA	C	A	C	T	A	G	G	G	T	A	A	G	C	T	TTC	T	C	T	C	A	C	A	G	C	A	G	G	G	T	C	A	CT	C	ACC	A	C	A	G	C	A	A	C
C188 (Yangkenuo)	Temperate Japonica	Guizhou	A	G	A	GT	CTTCGGGCATA	C	A	C	T	A	G	G	G	T	A	A	G	C	T	TTC	T	C	T	C	A	C	A	G	C	A	G	G	G	T	C	A	CT	C	ACC	A	C	A	G	C	A	A	C
C189 (Putaohuang)	Temperate Japonica	Tianjin	A	G	A	GT	CTTCGGGCATA	C	A	C	T	A	G	G	G	T	A	A	G	C	T	TTC	T	C	T	C	A	C	A	G	C	A	G	G	G	C	C	A	CT	C	ACC	A	C	A	G	C	A	A	C
C190 (Xiangdao)	Indica I	Henan	G	A	C	G	C	T	G	T	C	G	A	A	A	C	N	ATGG	A	G	C	T	C	T	C	T	AT	A	C	A	T	T	A	A	A	C	A	G	AT	T	A	AG	T	AAATTTTCCAAAGAGAAGGGTAACATATTA TGGAGAACTAG	A	T	G	T	T
C191 (Younian)	Indica I	Guizhou	G	A	C	G	C	T	G	T	C	G	A	A	A	C	N	ATGG	A	G	C	T	C	T	C	T	AT	A	C	A	T	T	A	A	A	C	A	G	AT	T	A	AG	T	A	A	T	G	T	T
C192 (Wukezhan)	Indica Intermediate	Fujian	G	A	C	G	C	T	G	T	C	G	A	A	A	C	G	ATGG	A	G	C	T	C	T	C	T	AT	A	C	A	T	T	A	A	A	C	A	G	AT	T	A	AG	T	AAATTTTCCAAAGAGAAGGGTAACATATTA TGGAGAACTAG	A	T	G	T	T
C193 (Zhongnong4hao)	Indica I	Sichuan	G	A	C	G	C	T	G	T	C	G	A	A	A	C	N	ATGG	A	G	C	T	C	T	C	T	AT	A	C	A	T	T	A	A	A	C	A	G	AT	T	A	AG	T	AAATTTTCCAAAGAGAAGGGTAACATATTA TGGAGAACTAG	A	T	G	T	T
C194 (Minbeiwanxian)	Indica Intermediate	Fujian	G	A	C	G	C	T	G	T	C	G	G	G	G	C	N	ATGG	G	G	C	T	C	T	T	C	AT	C	C	A	C	A	G	A	A	C	A	A	AT	T	A	AG	C	AAATTTTCCAAAGAGAAGGGTAACATATTA TGGAGAACTAG	A	C	G	T	C
C195 (Hongmisandan)	Temperate Japonica	Jiangxi	A	G	A	GT	CTTCGGGCATA	C	A	C	T	A	G	G	G	T	A	A	G	C	T	TTC	T	C	T	C	A	C	A	G	C	A	G	G	G	T	C	A	CT	C	ACC	A	C	A	G	C	A	A	C
C196 (Yuyannuo-2)	Temperate Japonica	Yunnan	A	G	A	GT	CTTCGGGCATA	C	A	C	T	A	G	G	G	T	A	A	G	C	T	TTC	T	C	T	C	A	C	A	G	C	A	G	G	G	T	C	A	CT	C	ACC	A	C	A	G	C	A	A	C
C197 (Maweinian)	Indica I	Guizhou	G	A	C	G	C	T	G	T	C	G	A	A	A	C	N	ATGG	A	G	C	T	C	T	C	T	AT	A	C	A	T	T	A	A	A	C	A	G	AT	T	A	AG	T	AAATTTTCCAAAGAGAAGGGTAACATATTA TGGAGAACTAG	A	T	G	T	T
C198 (Zinuo)	Indica Intermediate	Yunnan	G	A	C	G	C	T	G	T	C	G	A	A	A	C	N	ATGG	A	G	C	T	C	T	C	T	AT	A	C	A	T	T	A	A	A	C	A	G	AT	T	A	AG	T	AAATTTTCCAAAGAGAAGGGTAACATATTA TGGAGAACTAG	A	T	G	T	T
C199 (Beizinuo)	Indica I	Yunnan	G	A	C	G	C	T	G	T	C	G	G	G	G	C	N	ATGG	N	G	C	T	C	T	N	C	AT	C	C	A	C	A	G	A	A	C	A	G	AT	T	A	AG	N	AAATTTTCCAAAGAGAAGGGTAACATATTA TGGAGAACTAG	A	N	G	T	C
C200 (Biwusheng)	Indica I	Yunnan	G	A	C	G	C	T	G	T	C	G	A	A	A	C	N	ATGG	A	G	C	T	C	T	C	T	AT	A	C	A	T	T	A	A	A	C	A	G	AT	T	A	AG	T	AAATTTTCCAAAGAGAAGGGTAACATATTA TGGAGAACTAG	A	T	G	T	T
C201 (Yizhixiang)	Indica Intermediate	Fujian	G	A	C	G	C	T	G	T	C	G	G	G	G	C	G	ATGG	G	G	C	T	C	T	T	C	AT	C	C	A	C	A	G	A	A	C	A	A	AT	T	A	AG	C	AAATTTTCCAAAGAGAAGGGTAACATATTA TGGAGAACTAG	A	C	G	T	C
C202 (Xiaobaimi)	Indica I	Guizhou	G	A	C	G	C	T	G	T	C	G	A	A	A	C	N	ATGG	A	G	C	T	C	T	C	T	AT	A	C	A	T	T	A	A	A	C	A	G	AT	T	A	AG	T	AAATTTTCCAAAGAGAAGGGTAACATATTA TGGAGAACTAG	A	T	G	T	T
C203 (Zaoxian240)	Indica I	Anhui	A	G	A	GT	CTTCGGGCATA	C	A	C	T	A	G	G	G	T	A	A	G	C	T	TTC	T	C	T	C	A	C	A	G	C	A	G	G	G	T	C	A	CT	C	ACC	A	C	A	G	C	A	A	C
CX1 (None)	Japonica Intermediate	None	A	G	A	GT	CTTCGGGCATA	C	A	C	T	A	G	G	G	T	A	A	G	C	T	TTC	T	C	T	C	A	C	A	G	C	A	G	G	G	C	C	A	CT	C	ACC	A	C	A	G	C	A	A	C
CX10 (Gang_46B)	Indica I	China	G	A	C	G	C	T	G	T	C	G	A	A	A	C	DEL	ATGG	A	G	C	T	C	T	C	T	AT	A	C	A	T	T	A	A	A	C	A	G	AT	T	A	AG	T	AAATTTTCCAAAGAGAAGGGTAACATATTA TGGAGAACTAG	A	T	G	T	T
CX100 (Palung_2)	Indica II	Nepal	G	A	C	G	C	T	G	T	C	G	A	A	A	C	G	ATGG	A	G	C	T	C	T	C	T	AT	A	C	A	T	T	A	A	A	C	A	G	AT	T	A	AG	T	AAATTTTCCAAAGAGAAGGGTAACATATTA TGGAGAACTAG	A	T	G	T	T
CX101 (Hei_Mi_Chan)	Indica I	China	G	A	C	G	C	T	G	T	C	G	A	A	A	C	G	ATGG	A	G	C	T	C	T	C	T	AT	A	C	A	T	T	A	A	A	C	A	G	AT	T	A	AG	T	AAATTTTCCAAAGAGAAGGGTAACATATTA TGGAGAACTAG	A	T	G	T	T
CX102 (Tek_Si_Chut)	Indica I	China	G	A	C	G	C	T	G	T	C	G	A	A	A	C	G	ATGG	A	G	C	T	C	T	C	T	AT	A	C	A	T	T	A	A	A	C	A	G	AT	T	A	AG	T	AAATTTTCCAAAGAGAAGGGTAACATATTA TGGAGAACTAG	A	T	G	T	T
CX103 (Rubio)	Indica Intermediate	Peru	A	G	A	GT	CTTCGGGCATA	C	A	C	T	A	G	G	G	T	A	A	G	C	T	TTC	T	C	T	C	A	C	A	G	C	A	G	G	G	T	C	A	CT	C	ACC	A	C	A	G	C	A	A	C
CX104 (Sadri_rice_1)	VI/Aromatic	Iran	A	G	A	GT	CTTCGGGCATA	C	A	C	T	A	G	G	G	T	A	A	G	C	T	TTC	T	C	T	C	A	C	A	G	C	A	G	G	G	T	C	A	CT	C	ACC	A	C	A	G	C	A	A	C
CX106 (SAL_BUI_BAO)	Tropical Japonica	Vietnam	G	A	C	G	C	T	G	T	C	G	A	A	A	C	G	ATGG	A	G	C	T	C	T	C	T	AT	A	C	A	T	T	A	A	A	C	A	G	AT	T	A	AG	T	AAATTTTCCAAAGAGAAGGGTAACATATTA TGGAGAACTAG	A	T	G	T	T
CX107 (Tun__Sart)	Indica III	Vietnam	G	A	C	G	C	T	G	T	C	G	G	G	G	C	G	ATGG	G	G	C	T	C	T	T	C	AT	C	C	A	C	A	G	A	A	C	A	A	AT	T	A	AG	C	AAATTTTCCAAAGAGAAGGGTAACATATTA TGGAGAACTAG	A	C	G	T	C
CX108 (Ziri)	Indica Intermediate	India	G	G	C	GT	CTTCGGGCATA	T	G	C	T	G	G	A	G	T	G	G	G	C	T	TTC	C	T	T	C	A	C	C	G	C	A	G	G	G	C	C	A	CT	C	ACC	A	C	AAATTTTCCAAAGAGAAGGGTAACATATTA TGGAGAACTAG	A	C	G	T	C
CX109 (Dacca6)	Japonica Intermediate	Philippines	A	G	A	GT	CTTCGGGCATA	C	A	C	T	A	G	G	G	T	A	A	G	C	T	TTC	T	C	T	C	A	C	A	G	C	A	G	G	G	T	C	A	CT	C	ACC	A	C	A	G	C	A	A	C
CX11 (Gumei_2_)	Japonica Intermediate	China	A	G	A	GT	CTTCGGGCATA	C	A	C	T	A	G	G	G	T	A	A	G	C	T	TTC	T	C	T	C	A	C	A	G	C	A	G	G	G	T	C	A	CT	C	ACC	A	C	A	G	C	A	A	C
CX110 (UP15)	VI/Aromatic	Japan	G	G	C	GT	CTTCGGGCATA	T	G	C	T	G	G	A	G	T	G	G	G	C	T	TTC	C	T	T	C	A	C	C	G	C	A	G	G	G	C	C	A	CT	C	ACC	A	C	AAATTTTCCAAAGAGAAGGGTAACATATTA TGGAGAACTAG	A	C	G	T	C
CX111 (Giza14)	Tropical Japonica	Egypt	G	A	C	G	C	T	G	T	C	G	A	A	A	C	G	ATGG	A	G	C	T	C	T	C	T	AT	A	C	A	T	T	A	A	A	C	A	G	AT	T	A	AG	T	AAATTTTCCAAAGAGAAGGGTAACATATTA TGGAGAACTAG	A	T	G	T	T
CX112 (Ginga)	Intermediate	Japan	A	G	A	GT	CTTCGGGCATA	C	A	C	T	A	G	G	G	T	A	A	G	C	T	TTC	T	C	T	C	A	C	A	G	C	A	G	G	G	C	C	A	CT	C	ACC	A	C	A	G	C	A	A	C
CX113 (Biniapan)	Tropical Japonica	None	A	G	A	GT	CTTCGGGCATA	C	A	C	T	A	G	G	G	T	A	A	G	C	T	TTC	T	C	T	C	A	C	A	G	C	A	G	G	G	C	C	A	CT	C	ACC	A	C	A	G	C	A	A	C
CX114 (Guang_Lu_Ai_4)	Indica I	China	G	A	C	G	C	T	G	T	C	G	A	A	A	C	DEL	ATGG	A	G	C	T	C	T	C	T	AT	A	C	A	T	T	A	A	A	C	A	G	AT	T	A	AG	T	AAATTTTCCAAAGAGAAGGGTAACATATTA TGGAGAACTAG	A	T	G	T	T
CX115 (Yun_hui_72)	Indica Intermediate	China	G	A	C	G	C	T	G	T	C	G	A	A	A	C	DEL	ATGG	A	G	C	T	C	T	C	T	AT	A	C	A	T	T	A	A	A	C	A	G	AT	T	A	AG	T	AAATTTTCCAAAGAGAAGGGTAACATATTA TGGAGAACTAG	A	T	G	T	T
CX116 (Wudadaozhong)	Temperate Japonica	North Korea	A	G	A	GT	CTTCGGGCATA	C	A	C	T	A	G	G	G	T	A	A	G	C	T	TTC	T	C	T	C	A	C	A	G	C	A	G	G	G	T	C	A	CT	C	ACC	A	C	A	G	C	A	A	C
CX117 (IR65600-27-1-2-2)	Indica Intermediate	Philippines	G	A	C	G	C	T	G	T	C	G	A	A	A	C	G	ATGG	A	G	C	T	C	T	C	T	AT	A	C	A	T	T	A	A	A	C	A	G	AT	T	A	AG	T	AAATTTTCCAAAGAGAAGGGTAACATATTA TGGAGAACTAG	A	T	G	T	T
CX118 (Yetuozai_)	Indica Intermediate	China	G	G	C	GT	CTTCGGGCATA	T	G	C	T	G	G	A	G	T	N	G	G	C	T	TTC	C	T	T	C	A	C	C	G	C	A	G	G	G	C	C	A	CT	C	ACC	A	C	AAATTTTCCAAAGAGAAGGGTAACATATTA TGGAGAACTAG	A	C	G	T	C
CX119 (P59279)	Indica Intermediate	None	G	A	C	G	C	T	G	T	C	G	A	A	A	C	G	ATGG	A	G	C	T	C	T	C	T	AT	A	C	A	T	T	A	A	A	C	A	G	AT	T	A	AG	T	AAATTTTCCAAAGAGAAGGGTAACATATTA TGGAGAACTAG	A	T	G	T	T
CX12 (Huagengxian_74)	Indica II	China	G	A	C	G	C	T	G	T	C	G	A	A	A	C	N	ATGG	A	G	C	T	C	T	C	T	AT	A	C	A	T	T	A	A	A	C	A	G	AT	T	A	AG	T	AAATTTTCCAAAGAGAAGGGTAACATATTA TGGAGAACTAG	A	T	G	T	T
CX120 (TKM6)	Indica Intermediate	India	G	G	C	GT	CTTCGGGCATA	C	G	T	C	A	G	A	G	T	G	G	G	C	C	TTC	C	T	T	C	A	C	C	G	C	A	G	G	G	C	C	A	CT	C	ACC	A	C	AAATTTTCCAAAGAGAAGGGTAACATATTA TGGAGAACTAG	A	C	G	T	C
CX121 (Guang122)	Indica II	China	G	A	C	G	C	T	G	T	C	G	A	A	A	C	DEL	ATGG	A	G	C	T	C	T	C	T	AT	A	C	A	T	T	A	A	A	C	A	G	AT	T	A	AG	T	AAATTTTCCAAAGAGAAGGGTAACATATTA TGGAGAACTAG	A	T	G	T	T
CX122 (Tai-Zhong-Xian_10)	Indica II	China	G	A	C	G	C	T	G	T	C	G	A	A	A	C	G	ATGG	A	G	C	T	C	T	C	T	AT	A	C	A	T	T	A	A	A	C	A	G	AT	T	A	AG	T	AAATTTTCCAAAGAGAAGGGTAACATATTA TGGAGAACTAG	A	T	G	T	T
CX123 (Yu_Qiu_Gu)	Indica I	China	G	A	C	G	C	T	G	T	C	G	A	A	A	C	G	ATGG	A	G	C	T	C	T	C	T	AT	A	C	A	T	T	A	A	A	C	A	G	AT	T	A	AG	T	AAATTTTCCAAAGAGAAGGGTAACATATTA TGGAGAACTAG	A	T	G	T	T
CX124 (IR71466-75-3-B-1)	Indica Intermediate	Philippines	G	G	C	GT	CTTCGGGCATA	T	G	C	T	G	G	A	G	T	G	G	G	C	T	TTC	C	T	T	C	A	C	C	G	C	A	G	G	G	C	C	A	CT	C	ACC	A	C	AAATTTTCCAAAGAGAAGGGTAACATATTA TGGAGAACTAG	A	C	G	T	C
CX125 (CAOZHAO-2)	Indica II	China	G	A	C	G	C	T	G	T	C	G	A	A	A	C	DEL	ATGG	A	G	C	T	C	T	C	T	AT	A	C	A	T	T	A	A	A	C	A	G	AT	T	A	AG	T	AAATTTTCCAAAGAGAAGGGTAACATATTA TGGAGAACTAG	A	T	G	T	T
CX126 (IRBB60)	Indica II	Philippines	G	A	C	G	C	T	G	T	C	G	A	A	A	C	DEL	ATGG	A	G	C	T	C	T	C	T	AT	A	C	A	T	T	A	A	A	C	A	G	AT	T	A	AG	T	AAATTTTCCAAAGAGAAGGGTAACATATTA TGGAGAACTAG	A	T	G	T	T
CX128 (Gajale)	Indica Intermediate	Nepal	G	A	C	G	C	T	G	T	C	G	A	A	A	C	G	ATGG	A	G	C	T	C	T	C	T	AT	A	C	A	T	T	A	A	A	C	A	G	AT	T	A	AG	T	AAATTTTCCAAAGAGAAGGGTAACATATTA TGGAGAACTAG	A	T	G	T	T
CX129 (MOLOK)	Tropical Japonica	Indonesia	G	A	C	G	C	T	G	T	C	G	G	G	G	C	G	ATGG	G	G	C	T	C	T	T	C	AT	C	C	A	C	A	G	A	A	C	A	A	AT	T	A	AG	C	AAATTTTCCAAAGAGAAGGGTAACATATTA TGGAGAACTAG	A	C	G	T	C
CX13 (R644)	Intermediate	China	G	N	C	GT	CTTCGGGCATA	T	G	N	T	G	G	A	G	T	G	G	G	N	N	TTC	C	T	T	C	A	C	C	G	C	A	G	G	G	C	N	A	CT	C	N	N	C	AAATTTTCCAAAGAGAAGGGTAACATATTA TGGAGAACTAG	A	N	G	T	C
CX130 (CHIPDA)	Indica III	India	G	G	C	GT	CTTCGGGCATA	C	G	T	C	A	G	A	G	T	G	G	G	C	C	TTC	C	T	T	C	A	C	C	G	C	A	G	G	G	C	C	A	CT	C	ACC	A	C	AAATTTTCCAAAGAGAAGGGTAACATATTA TGGAGAACTAG	A	C	G	T	C
CX131 (ZALE)	Indica I	Myanmar	G	A	C	G	C	T	G	T	C	G	A	A	A	C	DEL	ATGG	A	G	C	T	C	T	C	T	AT	A	C	A	T	T	A	A	A	C	A	G	AT	T	A	AG	T	AAATTTTCCAAAGAGAAGGGTAACATATTA TGGAGAACTAG	A	T	G	T	T
CX132 (AP423)	Tropical Japonica	India	G	A	C	G	C	T	G	T	C	G	A	A	A	C	G	ATGG	A	G	C	T	C	T	C	T	AT	A	C	A	T	T	A	A	A	C	A	G	AT	T	A	AG	T	AAATTTTCCAAAGAGAAGGGTAACATATTA TGGAGAACTAG	A	T	G	T	T
CX133 (Zhengshan97)	Indica I	China	G	A	C	G	C	T	G	T	C	G	A	A	A	C	G	ATGG	A	G	C	T	C	T	C	T	AT	A	C	A	T	T	A	A	A	C	A	G	AT	T	A	AG	T	AAATTTTCCAAAGAGAAGGGTAACATATTA TGGAGAACTAG	A	T	G	T	T
CX134 (IRBB7)	Indica II	Philippines	G	A	C	G	C	T	G	T	C	G	A	A	A	C	DEL	ATGG	A	G	C	T	C	T	C	T	AT	A	C	A	T	T	A	A	A	C	A	G	AT	T	A	AG	T	AAATTTTCCAAAGAGAAGGGTAACATATTA TGGAGAACTAG	A	T	G	T	T
CX138 (Qd_441)	Temperate Japonica	China	A	G	A	GT	CTTCGGGCATA	C	A	C	T	A	G	G	G	T	A	A	G	C	T	TTC	T	C	T	C	A	C	A	G	C	A	G	G	G	T	C	A	CT	C	ACC	A	C	A	G	C	A	A	C
CX139 (Amareles)	Japonica Intermediate	Portugal	A	G	A	GT	CTTCGGGCATA	C	A	C	T	A	G	G	G	T	A	A	G	C	T	TTC	T	C	T	C	A	C	A	G	C	A	G	G	G	T	C	A	CT	C	ACC	A	C	A	G	C	A	A	C
CX14 (Chennong_265)	Temperate Japonica	China	A	G	A	GT	CTTCGGGCATA	C	A	C	T	A	G	G	G	T	A	A	G	C	T	TTC	T	C	T	C	A	C	A	G	C	A	G	G	G	T	C	A	CT	C	ACC	A	C	A	G	C	A	A	C
CX140 (Nipponbare)	Temperate Japonica	Japan	A	G	A	GT	CTTCGGGCATA	C	A	C	T	A	G	G	G	T	A	A	G	C	T	TTC	T	C	T	C	A	C	A	G	C	A	G	G	G	T	C	A	CT	C	ACC	A	C	A	G	C	A	A	C
CX141 (Padi_Siam_Kuning)	Indica III	Malaysia	G	A	C	G	C	T	G	T	C	G	A	A	A	C	DEL	ATGG	A	G	C	T	C	T	C	T	AT	A	C	A	T	T	A	A	A	C	A	G	AT	T	A	AG	T	AAATTTTCCAAAGAGAAGGGTAACATATTA TGGAGAACTAG	A	T	G	T	T
CX142 (Ai_Yeh_Lu)	Japonica Intermediate	China	A	G	A	GT	CTTCGGGCATA	C	A	C	T	A	G	G	G	T	A	A	G	C	T	TTC	T	C	T	C	A	C	A	G	C	A	G	G	G	T	C	A	CT	C	ACC	A	C	A	G	C	A	A	C
CX143 (Khasar)	VI/Aromatic	Iran	G	G	C	GT	CTTCGGGCATA	T	G	C	T	G	G	A	G	T	G	G	G	C	T	TTC	C	T	T	C	A	C	C	G	C	A	G	G	G	C	C	A	CT	C	ACC	A	C	AAATTTTCCAAAGAGAAGGGTAACATATTA TGGAGAACTAG	A	C	G	T	C
CX144 (Hta7204)	Indica Intermediate	None	G	A	C	G	C	T	G	T	C	G	A	A	A	C	G	ATGG	A	G	C	T	C	T	C	T	AT	A	C	A	T	T	A	A	A	C	A	G	AT	T	A	AG	T	AAATTTTCCAAAGAGAAGGGTAACATATTA TGGAGAACTAG	A	T	G	T	T
CX145 (Minghui_63)	Indica II	China	G	A	C	G	C	T	G	T	C	G	A	A	A	C	G	ATGG	A	G	C	T	C	T	C	T	AT	A	C	A	T	T	A	A	A	C	A	G	AT	T	A	AG	T	AAATTTTCCAAAGAGAAGGGTAACATATTA TGGAGAACTAG	A	T	G	T	T
CX146 (Co43)	Indica Intermediate	India	G	A	C	G	C	T	G	T	C	G	A	A	A	C	G	ATGG	A	G	C	T	C	T	C	T	AT	A	C	A	T	T	A	A	A	C	A	G	AT	T	A	AG	T	AAATTTTCCAAAGAGAAGGGTAACATATTA TGGAGAACTAG	A	T	G	T	T
CX147 (Seberang)	Indica Intermediate	None	G	A	C	G	C	T	G	T	C	G	A	A	A	C	G	ATGG	A	G	C	T	C	T	C	T	AT	A	C	A	T	T	A	A	A	C	A	G	AT	T	A	AG	T	AAATTTTCCAAAGAGAAGGGTAACATATTA TGGAGAACTAG	A	T	G	T	T
CX148 (Sri_Raja)	Indica III	Malaysia	G	A	C	G	C	T	G	T	C	G	A	A	A	C	DEL	ATGG	A	G	C	T	C	T	C	T	AT	A	C	A	T	T	A	A	A	C	A	G	AT	T	A	AG	T	AAATTTTCCAAAGAGAAGGGTAACATATTA TGGAGAACTAG	A	T	G	T	T
CX149 (Karnal_Local)	VI/Aromatic	India	G	G	C	GT	CTTCGGGCATA	T	G	C	T	G	G	A	G	T	G	G	G	C	T	TTC	C	T	T	C	A	C	C	G	C	A	G	G	G	T	C	A	CT	C	ACC	A	C	AAATTTTCCAAAGAGAAGGGTAACATATTA TGGAGAACTAG	A	C	G	T	C
CX15 (Y134)	Indica II	China	G	A	C	G	C	T	G	T	C	G	A	A	A	C	DEL	ATGG	A	G	C	T	C	T	C	T	AT	A	C	A	T	T	A	A	A	C	A	G	AT	T	A	AG	T	AAATTTTCCAAAGAGAAGGGTAACATATTA TGGAGAACTAG	A	T	G	T	T
CX150 (Chorofa)	Indica II	Philippines	G	A	C	G	C	T	G	T	C	G	G	G	G	C	G	ATGG	G	G	C	T	C	T	T	C	AT	C	C	A	C	A	G	A	A	C	A	A	AT	T	A	AG	C	AAATTTTCCAAAGAGAAGGGTAACATATTA TGGAGAACTAG	A	C	G	T	C
CX151 (AZUCENA)	Tropical Japonica	Philippines	G	A	C	G	C	T	G	T	C	G	A	A	A	C	DEL	ATGG	A	G	C	T	C	T	C	T	AT	A	C	A	T	T	A	A	A	C	A	G	AT	T	A	AG	T	AAATTTTCCAAAGAGAAGGGTAACATATTA TGGAGAACTAG	A	T	G	T	T
CX152 (Cisadane)	Indica Intermediate	None	G	A	C	G	C	T	G	T	C	G	G	G	G	C	G	ATGG	G	G	C	T	C	T	T	C	AT	C	C	A	C	A	G	A	A	C	A	A	AT	T	A	AG	C	AAATTTTCCAAAGAGAAGGGTAACATATTA TGGAGAACTAG	A	C	G	T	C
CX153 (Jalmagna)	Indica III	India	G	A	C	G	C	T	G	T	C	G	A	A	A	C	G	ATGG	A	G	C	T	C	T	C	T	AT	A	C	A	T	T	A	A	A	C	A	G	AT	T	A	AG	T	AAATTTTCCAAAGAGAAGGGTAACATATTA TGGAGAACTAG	A	T	G	T	T
CX154 (Khao_Dawk_Mali_105)	Indica III	Thailand	G	A	C	G	C	T	G	T	C	G	G	G	G	C	G	ATGG	G	G	C	T	C	T	T	C	AT	C	C	A	C	A	G	A	A	C	A	A	AT	T	A	AG	C	AAATTTTCCAAAGAGAAGGGTAACATATTA TGGAGAACTAG	A	C	G	T	C
CX155 (Madhukar)	Indica III	India	G	G	C	GT	CTTCGGGCATA	C	G	T	C	A	G	A	G	T	G	G	G	C	C	TTC	C	T	T	C	A	C	C	G	C	A	G	G	G	C	C	A	CT	C	ACC	A	C	AAATTTTCCAAAGAGAAGGGTAACATATTA TGGAGAACTAG	A	C	G	T	C
CX156 (MR84)	Indica II	Malaysia	G	A	C	G	C	T	G	T	C	G	A	A	A	C	G	ATGG	A	G	C	T	C	T	C	T	AT	A	C	A	T	T	A	A	A	C	A	G	AT	T	A	AG	T	AAATTTTCCAAAGAGAAGGGTAACATATTA TGGAGAACTAG	A	T	G	T	T
CX157 (Ptb33)	Indica Intermediate	India	G	G	C	GT	CTTCGGGCATA	C	G	T	C	A	G	A	G	T	G	G	G	C	C	TTC	C	T	T	C	A	C	C	G	C	A	G	G	G	C	C	A	CT	C	ACC	A	C	AAATTTTCCAAAGAGAAGGGTAACATATTA TGGAGAACTAG	A	C	G	T	C
CX158 (Shwe_War_Tun)	Indica III	Vietnam	G	A	C	G	C	T	G	T	C	G	G	G	G	C	DEL	ATGG	G	G	C	T	C	T	T	C	AT	C	C	A	C	A	G	A	A	C	A	A	AT	T	A	AG	C	AAATTTTCCAAAGAGAAGGGTAACATATTA TGGAGAACTAG	A	C	G	T	C
CX16 (Yuan__jing__7)	Temperate Japonica	China	A	G	A	GT	CTTCGGGCATA	C	A	C	T	A	G	G	G	T	A	A	G	C	T	TTC	T	C	T	C	A	C	A	G	C	A	G	G	G	T	C	A	CT	C	ACC	A	C	A	G	C	A	A	C
CX160 (W1263)	Indica Intermediate	India	G	A	C	G	C	T	G	T	C	G	A	A	A	C	G	ATGG	A	G	C	T	C	T	C	T	AT	A	C	A	T	T	A	A	A	C	A	G	AT	T	A	AG	T	AAATTTTCCAAAGAGAAGGGTAACATATTA TGGAGAACTAG	A	T	G	T	T
CX161 (IR42)	Indica II	Philippines	G	G	C	GT	CTTCGGGCATA	C	G	T	C	A	G	A	G	T	N	G	G	C	C	TTC	C	T	T	C	A	C	C	G	C	A	G	G	G	C	C	A	CT	C	ACC	A	C	AAATTTTCCAAAGAGAAGGGTAACATATTA TGGAGAACTAG	A	C	G	T	C
CX162 (TN1)	Indica I	China	G	A	C	G	C	T	G	T	C	G	A	A	A	C	G	ATGG	A	G	C	T	C	T	C	T	AT	A	C	A	T	T	A	A	A	C	A	G	AT	T	A	AG	T	AAATTTTCCAAAGAGAAGGGTAACATATTA TGGAGAACTAG	A	T	G	T	T
CX163 (None)	Temperate Japonica	None	G	G	C	GT	CTTCGGGCATA	T	G	C	T	G	G	A	G	T	G	G	G	C	T	TTC	C	T	T	C	A	C	C	G	C	A	G	G	G	C	C	A	CT	C	ACC	A	C	AAATTTTCCAAAGAGAAGGGTAACATATTA TGGAGAACTAG	A	C	G	T	C
CX164 (None)	Temperate Japonica	None	A	G	A	GT	CTTCGGGCATA	C	A	C	T	A	G	G	G	T	A	A	G	C	T	TTC	T	C	T	C	A	C	A	G	C	A	G	G	G	T	C	A	CT	C	ACC	A	C	A	G	C	A	A	C
CX165 (Wuyugeng_3_)	Temperate Japonica	China	A	G	A	GT	CTTCGGGCATA	C	A	C	T	A	G	G	G	T	A	A	G	C	T	TTC	T	C	T	C	A	C	A	G	C	A	G	G	G	T	C	A	CT	C	ACC	A	C	A	G	C	A	A	C
CX166 (None)	Temperate Japonica	None	A	G	A	GT	CTTCGGGCATA	C	A	C	T	A	G	G	G	T	A	A	G	C	T	TTC	T	C	T	C	A	C	A	G	C	A	G	G	G	T	C	A	CT	C	ACC	A	C	A	G	C	A	A	C
CX167 (None)	Indica II	None	G	G	C	GT	CTTCGGGCATA	T	G	C	T	G	G	A	G	T	G	G	G	C	T	TTC	C	T	T	C	A	C	C	G	C	A	G	G	G	C	C	A	CT	C	ACC	A	C	AAATTTTCCAAAGAGAAGGGTAACATATTA TGGAGAACTAG	A	C	G	T	C
CX168 (None)	Indica II	None	G	G	C	GT	CTTCGGGCATA	T	G	C	T	G	G	A	G	T	G	G	G	C	T	TTC	C	T	T	C	A	C	C	G	C	A	G	G	G	C	C	A	CT	C	ACC	A	C	AAATTTTCCAAAGAGAAGGGTAACATATTA TGGAGAACTAG	A	C	G	T	C
CX169 (None)	Indica II	None	G	A	C	G	C	T	G	T	C	G	A	A	A	C	G	ATGG	A	G	C	T	C	T	C	T	AT	A	C	A	T	T	A	A	A	C	A	G	AT	T	A	AG	T	AAATTTTCCAAAGAGAAGGGTAACATATTA TGGAGAACTAG	A	T	G	T	T
CX17 (Yuexiangzhan_)	Indica Intermediate	China	G	A	C	G	C	T	G	T	C	G	A	A	A	C	G	ATGG	A	G	C	T	C	T	C	T	AT	A	C	A	T	T	A	A	A	C	A	G	AT	T	A	AG	T	AAATTTTCCAAAGAGAAGGGTAACATATTA TGGAGAACTAG	A	T	G	T	T
CX170 (None)	Indica I	None	G	A	C	G	C	T	G	T	C	G	A	A	A	C	G	ATGG	A	G	C	T	C	T	C	T	AT	A	C	A	T	T	A	A	A	C	A	G	AT	T	A	AG	T	AAATTTTCCAAAGAGAAGGGTAACATATTA TGGAGAACTAG	A	T	G	T	T
CX172 (None)	Temperate Japonica	None	A	G	A	GT	CTTCGGGCATA	C	A	C	T	A	G	G	G	T	A	A	G	C	T	TTC	T	C	T	C	A	C	A	G	C	A	G	G	G	T	C	A	CT	C	ACC	A	C	A	G	C	A	A	C
CX173 (None)	Temperate Japonica	None	A	G	A	GT	CTTCGGGCATA	C	A	C	T	A	G	G	G	T	A	A	G	C	T	TTC	T	C	T	C	A	C	A	G	C	A	G	G	G	T	C	A	CT	C	ACC	A	C	A	G	C	A	A	C
CX174 (None)	Temperate Japonica	None	G	A	C	G	C	T	G	T	C	G	A	A	A	C	N	ATGG	A	G	C	T	C	T	C	T	AT	A	C	A	T	T	A	A	A	C	A	G	AT	T	A	AG	T	AAATTTTCCAAAGAGAAGGGTAACATATTA TGGAGAACTAG	A	T	G	T	T
CX175 (None)	Temperate Japonica	None	A	G	A	GT	CTTCGGGCATA	C	A	C	T	A	G	G	G	T	A	A	G	C	T	TTC	T	C	T	C	A	C	A	G	C	A	G	G	G	C	C	A	CT	C	ACC	A	C	A	G	C	A	A	C
CX176 (None)	Indica II	None	G	A	C	G	C	T	G	T	C	G	A	A	A	C	G	ATGG	A	G	C	T	C	T	C	T	AT	A	C	A	T	T	A	A	A	C	A	G	AT	T	A	AG	T	AAATTTTCCAAAGAGAAGGGTAACATATTA TGGAGAACTAG	A	T	G	T	T
CX177 (None)	Indica II	None	G	A	C	G	C	T	G	T	C	G	A	A	A	C	N	ATGG	A	G	C	T	C	T	C	T	AT	A	C	A	T	T	A	A	A	C	A	G	AT	T	A	AG	T	AAATTTTCCAAAGAGAAGGGTAACATATTA TGGAGAACTAG	A	T	G	T	T
CX178 (None)	Indica Intermediate	None	G	A	C	G	C	T	G	T	C	G	A	A	A	C	DEL	ATGG	A	G	C	T	C	T	C	T	AT	A	C	A	T	T	A	A	A	C	A	G	AT	T	A	AG	T	AAATTTTCCAAAGAGAAGGGTAACATATTA TGGAGAACTAG	A	T	G	T	T
CX179 (None)	Temperate Japonica	None	A	G	A	GT	CTTCGGGCATA	C	A	C	T	A	G	G	G	T	A	A	G	C	T	TTC	T	C	T	C	A	C	A	G	C	A	G	G	G	T	C	A	CT	C	ACC	A	C	A	G	C	A	A	C
CX18 (Zaoxian_14)	Indica Intermediate	China	G	A	C	G	C	T	G	T	C	G	A	A	A	C	G	ATGG	A	G	C	T	C	T	C	T	AT	A	C	A	T	T	A	A	A	C	A	G	AT	T	A	AG	T	AAATTTTCCAAAGAGAAGGGTAACATATTA TGGAGAACTAG	A	T	G	T	T
CX180 (None)	Temperate Japonica	None	A	G	A	GT	CTTCGGGCATA	C	A	C	T	A	G	G	G	T	A	A	G	C	T	TTC	T	C	T	C	A	C	A	G	C	A	G	G	G	T	C	A	CT	C	ACC	A	C	A	G	C	A	A	C
CX181 (None)	Temperate Japonica	None	A	G	A	GT	CTTCGGGCATA	C	A	C	T	A	G	G	G	T	A	A	G	C	T	TTC	T	C	T	C	A	C	A	G	C	A	G	G	G	T	C	A	CT	C	ACC	A	C	A	G	C	A	A	C
CX182 (SLG1)	Indica Intermediate	Japan	G	A	C	G	C	T	G	T	C	G	A	A	A	C	G	ATGG	A	G	C	T	C	T	C	T	AT	A	C	A	T	T	A	A	A	C	A	G	AT	T	A	AG	T	AAATTTTCCAAAGAGAAGGGTAACATATTA TGGAGAACTAG	A	T	G	T	T
CX183 (None)	Indica II	None	G	G	C	GT	CTTCGGGCATA	T	G	C	T	G	G	A	G	T	G	G	G	C	T	TTC	C	T	T	C	A	C	C	G	C	A	G	G	G	C	C	A	CT	C	ACC	A	C	AAATTTTCCAAAGAGAAGGGTAACATATTA TGGAGAACTAG	A	C	G	T	C
CX184 (None)	Indica Intermediate	None	G	G	C	GT	CTTCGGGCATA	T	G	C	T	G	G	A	G	T	G	G	G	C	T	TTC	C	T	T	C	A	C	C	G	C	A	G	G	G	C	C	A	CT	C	ACC	A	C	AAATTTTCCAAAGAGAAGGGTAACATATTA TGGAGAACTAG	A	C	G	T	C
CX185 (None)	Indica II	None	G	A	C	G	C	T	G	T	C	G	A	A	A	C	DEL	ATGG	A	G	C	T	C	T	C	T	AT	A	C	A	T	T	A	A	A	C	A	G	AT	T	A	AG	T	AAATTTTCCAAAGAGAAGGGTAACATATTA TGGAGAACTAG	A	T	G	T	T
CX186 (None)	Indica III	None	G	A	C	G	C	T	G	T	C	G	A	A	A	C	G	ATGG	A	G	C	T	C	T	C	T	AT	A	C	A	T	T	A	A	A	C	A	G	AT	T	A	AG	T	AAATTTTCCAAAGAGAAGGGTAACATATTA TGGAGAACTAG	A	T	G	T	T
CX187 (None)	Temperate Japonica	None	A	G	A	GT	CTTCGGGCATA	C	A	C	T	A	G	G	G	T	A	A	G	C	T	TTC	T	C	T	C	A	C	A	G	C	A	G	G	G	T	C	A	CT	C	ACC	A	C	A	G	C	A	A	C
CX188 (None)	Temperate Japonica	None	A	G	A	GT	CTTCGGGCATA	C	A	C	T	A	G	G	G	T	A	A	G	C	T	TTC	T	C	T	C	A	C	A	G	C	A	G	G	G	T	C	A	CT	C	ACC	A	C	A	G	C	A	A	C
CX189 (None)	Indica II	None	G	G	C	GT	CTTCGGGCATA	T	G	C	T	G	G	A	G	T	G	G	G	C	T	TTC	C	T	T	C	A	C	C	G	C	A	G	G	G	C	C	A	CT	C	ACC	A	C	AAATTTTCCAAAGAGAAGGGTAACATATTA TGGAGAACTAG	A	C	G	T	C
CX19 (Zhong_413)	Indica Intermediate	China	G	A	C	G	C	T	G	T	C	G	A	A	A	C	G	ATGG	A	G	C	T	C	T	C	T	AT	A	C	A	T	T	A	A	A	C	A	G	AT	T	A	AG	T	AAATTTTCCAAAGAGAAGGGTAACATATTA TGGAGAACTAG	A	T	G	T	T
CX190 (None)	Indica II	None	G	A	C	G	C	T	G	T	C	G	A	A	A	C	DEL	ATGG	A	G	C	T	C	T	C	T	AT	A	C	A	T	T	A	A	A	C	A	G	AT	T	A	AG	T	AAATTTTCCAAAGAGAAGGGTAACATATTA TGGAGAACTAG	A	T	G	T	T
CX191 (None)	Indica II	None	G	G	C	GT	CTTCGGGCATA	T	G	C	T	G	G	A	G	T	G	G	G	C	T	TTC	C	T	T	C	A	C	C	G	C	A	G	G	G	C	C	A	CT	C	ACC	A	C	AAATTTTCCAAAGAGAAGGGTAACATATTA TGGAGAACTAG	A	C	G	T	C
CX192 (None)	Indica II	None	G	A	C	G	C	T	G	T	C	G	G	G	G	C	N	ATGG	G	G	C	T	C	T	T	C	AT	C	C	A	C	A	G	A	A	C	A	A	AT	T	A	AG	C	AAATTTTCCAAAGAGAAGGGTAACATATTA TGGAGAACTAG	A	C	G	T	C
CX193 (None)	Indica II	None	G	A	C	G	C	T	G	T	C	G	A	A	A	C	G	ATGG	A	G	C	T	C	T	C	T	AT	A	C	A	T	T	A	A	A	C	A	G	AT	T	A	AG	T	AAATTTTCCAAAGAGAAGGGTAACATATTA TGGAGAACTAG	A	T	G	T	T
CX194 (None)	Indica II	None	G	A	C	G	C	T	G	T	C	G	A	A	A	C	G	ATGG	A	G	C	T	C	T	C	T	AT	A	C	A	T	T	A	A	A	C	A	G	AT	T	A	AG	T	AAATTTTCCAAAGAGAAGGGTAACATATTA TGGAGAACTAG	A	T	G	T	T
CX195 (None)	Intermediate	None	G	A	C	G	C	T	G	T	C	G	A	A	A	C	G	ATGG	A	G	C	T	C	T	C	T	AT	A	C	A	T	T	A	A	A	C	A	G	AT	T	A	AG	T	AAATTTTCCAAAGAGAAGGGTAACATATTA TGGAGAACTAG	A	T	G	T	T
CX196 (None)	Indica Intermediate	None	G	A	C	G	C	T	G	T	C	G	A	A	A	C	DEL	ATGG	A	G	C	T	C	T	C	T	AT	A	C	A	T	T	A	A	A	C	A	G	AT	T	A	AG	T	AAATTTTCCAAAGAGAAGGGTAACATATTA TGGAGAACTAG	A	T	G	T	T
CX197 (None)	Indica II	None	G	A	C	G	C	T	G	T	C	G	A	A	A	C	G	ATGG	A	G	C	T	C	T	C	T	AT	A	C	A	T	T	A	A	A	C	A	G	AT	T	A	AG	T	AAATTTTCCAAAGAGAAGGGTAACATATTA TGGAGAACTAG	A	T	G	T	T
CX198 (None)	Indica II	None	G	A	C	G	C	T	G	T	C	G	A	A	A	C	DEL	ATGG	A	G	C	T	C	T	C	T	AT	A	C	A	T	T	A	A	A	C	A	G	AT	T	A	AG	T	AAATTTTCCAAAGAGAAGGGTAACATATTA TGGAGAACTAG	A	T	G	T	T
CX199 (None)	Indica II	None	G	A	C	G	C	T	G	T	C	G	A	A	A	C	G	ATGG	A	G	C	T	C	T	C	T	AT	A	C	A	T	T	A	A	A	C	A	G	AT	T	A	AG	T	AAATTTTCCAAAGAGAAGGGTAACATATTA TGGAGAACTAG	A	T	G	T	T
CX2 (BR11)	Indica Intermediate	Bangladesh	G	A	C	G	C	T	G	T	C	G	A	A	A	C	G	ATGG	A	G	C	T	C	T	C	T	AT	A	C	A	T	T	A	A	A	C	A	G	AT	T	A	AG	T	AAATTTTCCAAAGAGAAGGGTAACATATTA TGGAGAACTAG	A	T	G	T	T
CX20 (Zihui_100)	Indica Intermediate	China	G	G	C	GT	CTTCGGGCATA	C	G	T	C	A	G	A	G	T	G	G	G	C	C	TTC	C	T	T	C	A	C	C	G	C	A	G	G	G	C	C	A	CT	C	ACC	A	C	AAATTTTCCAAAGAGAAGGGTAACATATTA TGGAGAACTAG	A	C	G	T	C
CX200 (None)	Indica II	None	G	A	C	G	C	T	G	T	C	G	A	A	A	C	G	ATGG	A	G	C	T	C	T	C	T	AT	A	C	A	T	T	A	A	A	C	A	G	AT	T	A	AG	T	AAATTTTCCAAAGAGAAGGGTAACATATTA TGGAGAACTAG	A	T	G	T	T
CX201 (None)	Temperate Japonica	None	G	G	C	GT	CTTCGGGCATA	T	G	C	T	G	G	A	G	T	DEL	G	G	C	T	TTC	C	T	T	C	A	C	C	G	C	A	G	G	G	C	C	A	CT	C	ACC	A	C	AAATTTTCCAAAGAGAAGGGTAACATATTA TGGAGAACTAG	A	C	G	T	C
CX202 (None)	Indica Intermediate	None	G	G	C	GT	CTTCGGGCATA	T	G	C	T	G	G	A	G	T	N	G	G	C	T	TTC	C	T	T	C	A	C	C	G	C	A	G	G	G	C	C	A	CT	C	ACC	A	C	AAATTTTCCAAAGAGAAGGGTAACATATTA TGGAGAACTAG	A	C	G	T	C
CX203 (None)	Indica I	None	G	A	C	G	C	T	G	T	C	G	A	A	A	C	DEL	ATGG	A	G	C	T	C	T	C	T	AT	A	C	A	T	T	A	A	A	C	A	G	AT	T	A	AG	T	AAATTTTCCAAAGAGAAGGGTAACATATTA TGGAGAACTAG	A	T	G	T	T
CX204 (None)	Temperate Japonica	None	A	G	A	GT	CTTCGGGCATA	C	A	C	T	A	G	G	G	T	A	A	G	C	T	TTC	T	C	T	C	A	C	A	G	C	A	G	G	G	T	C	A	CT	C	ACC	A	C	A	G	C	A	A	C
CX205 (IR69428-6-1-1-3-3)	Japonica Intermediate	Philippines	A	G	A	GT	CTTCGGGCATA	C	A	C	T	A	G	G	G	T	A	A	G	C	T	TTC	T	C	T	C	A	C	A	G	C	A	G	G	G	C	C	A	CT	C	ACC	A	C	A	G	C	A	A	C
CX206 (IR2061-522-6-9)	Indica II	Philippines	G	A	C	G	C	T	G	T	C	G	A	A	A	C	G	ATGG	A	G	C	T	C	T	C	T	AT	A	C	A	T	T	A	A	A	C	A	G	AT	T	A	AG	T	AAATTTTCCAAAGAGAAGGGTAACATATTA TGGAGAACTAG	A	T	G	T	T
CX207 (Gaozi)	Indica Intermediate	China	G	A	C	G	C	T	G	T	C	G	A	A	A	C	DEL	ATGG	A	G	C	T	C	T	C	T	AT	A	C	A	T	T	A	A	A	C	A	G	AT	T	A	AG	T	AAATTTTCCAAAGAGAAGGGTAACATATTA TGGAGAACTAG	A	T	G	T	T
CX21 (Bg90-2)	Indica II	Sri Lanka	G	G	C	GT	CTTCGGGCATA	C	G	T	C	A	G	A	G	T	G	G	G	C	C	TTC	C	T	T	C	A	C	C	G	C	A	G	G	G	C	C	A	CT	C	ACC	A	C	AAATTTTCCAAAGAGAAGGGTAACATATTA TGGAGAACTAG	A	C	G	T	C
CX210 (Qb_604)	Temperate Japonica	China	A	G	A	GT	CTTCGGGCATA	C	A	C	T	A	G	G	G	T	A	A	G	C	T	TTC	T	C	T	C	A	C	A	G	C	A	G	G	G	T	C	A	CT	C	ACC	A	C	A	G	C	A	A	C
CX211 (M3122)	Temperate Japonica	China	A	G	A	GT	CTTCGGGCATA	C	A	C	T	A	G	G	G	T	A	A	G	C	T	TTC	T	C	T	C	A	C	A	G	C	A	G	G	G	T	C	A	CT	C	ACC	A	C	A	G	C	A	A	C
CX212 (Nongken_58)	Temperate Japonica	Japan	A	G	A	GT	CTTCGGGCATA	C	A	C	T	A	G	G	G	T	A	A	G	C	T	TTC	T	C	T	C	A	C	A	G	C	A	G	G	G	T	C	A	CT	C	ACC	A	C	A	G	C	A	A	C
CX213 (Chennong_89366)	Temperate Japonica	China	A	G	A	GT	CTTCGGGCATA	C	A	C	T	A	G	G	G	T	A	A	G	C	T	TTC	T	C	T	C	A	C	A	G	C	A	G	G	G	T	C	A	CT	C	ACC	A	C	A	G	C	A	A	C
CX214 (Brazil_Nuodao)	Tropical Japonica	Brazil	G	A	C	G	C	T	G	T	C	G	A	A	A	C	G	ATGG	A	G	C	T	C	T	C	T	AT	A	C	A	T	T	A	A	A	C	A	G	AT	T	A	AG	T	AAATTTTCCAAAGAGAAGGGTAACATATTA TGGAGAACTAG	A	T	G	T	T
CX215 (None)	Indica II	None	G	A	C	G	C	T	G	T	C	G	A	A	A	C	G	ATGG	A	G	C	T	C	T	C	T	AT	A	C	A	T	T	A	A	A	C	A	G	AT	T	A	AG	T	AAATTTTCCAAAGAGAAGGGTAACATATTA TGGAGAACTAG	A	T	G	T	T
CX216 (None)	Indica II	None	G	A	C	G	C	T	G	T	C	G	A	A	A	C	G	ATGG	A	G	C	T	C	T	C	T	AT	A	C	A	T	T	A	A	A	C	A	G	AT	T	A	AG	T	AAATTTTCCAAAGAGAAGGGTAACATATTA TGGAGAACTAG	A	T	G	T	T
CX218 (Type3)	Indica II	India	G	A	C	G	C	T	G	T	C	G	A	A	A	C	G	ATGG	A	G	C	T	C	T	C	T	AT	A	C	A	T	T	A	A	A	C	A	G	AT	T	A	AG	T	AAATTTTCCAAAGAGAAGGGTAACATATTA TGGAGAACTAG	A	T	G	T	T
CX219 (FL478)	Indica Intermediate	Philippines	G	A	C	G	C	T	G	T	C	G	A	A	A	C	G	ATGG	A	G	C	T	C	T	C	T	AT	A	C	A	T	T	A	A	A	C	A	G	AT	T	A	AG	T	AAATTTTCCAAAGAGAAGGGTAACATATTA TGGAGAACTAG	A	T	G	T	T
CX22 (PR106)	Indica II	India	G	A	C	G	C	T	G	T	C	G	A	A	A	C	G	ATGG	A	G	C	T	C	T	C	T	AT	A	C	A	T	T	A	A	A	C	A	G	AT	T	A	AG	T	AAATTTTCCAAAGAGAAGGGTAACATATTA TGGAGAACTAG	A	T	G	T	T
CX220 (IRAT109)	Tropical Japonica	Brazil	A	G	A	GT	CTTCGGGCATA	C	A	C	T	A	G	G	G	T	A	A	G	C	T	TTC	T	C	T	C	A	C	A	G	C	A	G	G	G	C	C	A	CT	C	ACC	A	C	A	G	C	A	A	C
CX221 (Zhongyouzao_81)	Indica Intermediate	China	G	A	C	G	C	T	G	T	C	G	A	A	A	C	G	ATGG	A	G	C	T	C	T	C	T	AT	A	C	A	T	T	A	A	A	C	A	G	AT	T	A	AG	T	AAATTTTCCAAAGAGAAGGGTAACATATTA TGGAGAACTAG	A	T	G	T	T
CX222 (None)	Indica Intermediate	None	G	A	C	G	C	T	G	T	C	G	A	A	A	C	G	ATGG	A	G	C	T	C	T	C	T	AT	A	C	A	T	T	A	A	A	C	A	G	AT	T	A	AG	T	AAATTTTCCAAAGAGAAGGGTAACATATTA TGGAGAACTAG	A	T	G	T	T
CX223 (None)	Temperate Japonica	None	A	G	A	GT	CTTCGGGCATA	C	A	C	T	A	G	G	G	T	A	A	G	C	T	TTC	T	C	T	C	A	C	A	G	C	A	G	G	G	T	C	A	CT	C	ACC	A	C	A	G	C	A	A	C
CX224 (None)	Temperate Japonica	None	A	G	A	GT	CTTCGGGCATA	C	A	C	T	A	G	G	G	T	A	A	G	C	T	TTC	T	C	T	C	A	C	A	G	C	A	G	G	G	T	C	A	CT	C	ACC	A	C	A	G	C	A	A	C
CX225 (IR77298-14-1-2)	Indica II	Philippines	G	G	C	GT	CTTCGGGCATA	T	G	C	T	G	G	A	G	T	N	G	G	C	T	TTC	C	T	T	C	A	C	C	G	C	A	G	G	G	C	C	A	CT	C	ACC	A	C	AAATTTTCCAAAGAGAAGGGTAACATATTA TGGAGAACTAG	A	C	G	T	C
CX226 (IR06G113)	Indica II	Philippines	G	G	C	GT	CTTCGGGCATA	T	G	C	T	G	G	A	G	T	G	G	G	C	T	TTC	C	T	T	C	A	C	C	G	C	A	G	G	G	C	C	A	CT	C	ACC	A	C	AAATTTTCCAAAGAGAAGGGTAACATATTA TGGAGAACTAG	A	C	G	T	C
CX227 (KASALATH)	Aus	Japan	G	G	C	GT	CTTCGGGCATA	T	G	C	T	G	G	A	G	T	G	G	G	C	T	TTC	C	T	T	C	A	C	C	G	C	A	G	G	G	C	C	A	CT	C	ACC	A	C	AAATTTTCCAAAGAGAAGGGTAACATATTA TGGAGAACTAG	A	C	G	T	C
CX228 (Bala)	Indica Intermediate	India	G	G	C	GT	CTTCGGGCATA	T	G	C	T	G	G	A	G	T	DEL	G	G	C	T	TTC	C	T	T	C	A	C	C	G	C	A	G	G	G	C	C	A	CT	C	ACC	A	C	AAATTTTCCAAAGAGAAGGGTAACATATTA TGGAGAACTAG	A	C	G	T	C
CX23 (Rasi)	Indica III	Indonesia	G	A	C	G	C	T	G	T	C	G	G	G	G	C	G	ATGG	G	G	C	T	C	T	T	C	AT	C	C	A	C	A	G	A	A	C	A	A	AT	T	A	AG	C	AAATTTTCCAAAGAGAAGGGTAACATATTA TGGAGAACTAG	A	C	G	T	C
CX230 (IR64-IL)	Indica II	China	G	A	C	G	C	T	G	T	C	G	A	A	A	C	G	ATGG	A	G	C	T	C	T	C	T	AT	A	C	A	T	T	A	A	A	C	A	G	AT	T	A	AG	T	AAATTTTCCAAAGAGAAGGGTAACATATTA TGGAGAACTAG	A	T	G	T	T
CX231 (IR52561-UBN-1-1-2)	Indica Intermediate	Philippines	G	G	C	GT	CTTCGGGCATA	T	G	C	T	G	G	A	G	T	G	G	G	C	T	TTC	C	T	T	C	A	C	C	G	C	A	G	G	G	C	C	A	CT	C	ACC	A	C	AAATTTTCCAAAGAGAAGGGTAACATATTA TGGAGAACTAG	A	C	G	T	C
CX232 (IR55419-04)	Indica Intermediate	Philippines	G	A	C	G	C	T	G	T	C	G	G	G	G	C	G	ATGG	G	G	C	T	C	T	T	C	AT	C	C	A	C	A	G	A	A	C	A	A	AT	T	A	AG	C	AAATTTTCCAAAGAGAAGGGTAACATATTA TGGAGAACTAG	A	C	G	T	C
CX233 (IR58821-23-1-3-1)	Indica Intermediate	Philippines	G	A	C	G	C	T	G	T	C	G	A	A	A	C	DEL	ATGG	A	G	C	T	C	T	C	T	AT	A	C	A	T	T	A	A	A	C	A	G	AT	T	A	AG	T	AAATTTTCCAAAGAGAAGGGTAACATATTA TGGAGAACTAG	A	T	G	T	T
CX234 (IR62266-42-6-2)	Indica II	Philippines	G	G	C	GT	CTTCGGGCATA	C	G	T	C	A	G	A	G	T	N	G	G	C	C	TTC	C	T	T	C	A	C	C	G	C	A	G	G	G	C	C	A	CT	C	ACC	A	C	AAATTTTCCAAAGAGAAGGGTAACATATTA TGGAGAACTAG	A	C	G	T	C
CX235 (NSIC_RC9_(APO))	Indica Intermediate	Philippines	G	G	C	GT	CTTCGGGCATA	C	G	T	C	A	G	A	G	T	G	G	G	C	C	TTC	C	T	T	C	A	C	C	G	C	A	G	G	G	C	C	A	CT	C	ACC	A	C	AAATTTTCCAAAGAGAAGGGTAACATATTA TGGAGAACTAG	A	C	G	T	C
CX236 (Vandana)	Indica Intermediate	None	G	G	C	GT	CTTCGGGCATA	C	G	T	C	A	G	A	G	T	N	G	G	C	C	TTC	C	T	T	C	A	C	C	G	C	A	G	G	G	C	C	A	CT	C	ACC	A	C	AAATTTTCCAAAGAGAAGGGTAACATATTA TGGAGAACTAG	A	C	G	T	C
CX237 (B6136-3-TB-0-1-5)	Indica II	Philippines	G	A	C	G	C	T	G	T	C	G	G	G	G	C	DEL	ATGG	G	G	C	T	C	T	T	C	AT	C	C	A	C	A	G	A	A	C	A	A	AT	T	A	AG	C	AAATTTTCCAAAGAGAAGGGTAACATATTA TGGAGAACTAG	A	C	G	T	C
CX238 (BW311-9)	Indica II	Philippines	G	A	C	G	C	T	G	T	C	G	G	G	G	C	G	ATGG	G	G	C	T	C	T	T	C	AT	C	C	A	C	A	G	A	A	C	A	A	AT	T	A	AG	C	AAATTTTCCAAAGAGAAGGGTAACATATTA TGGAGAACTAG	A	C	G	T	C
CX24 (TKM_9)	Indica Intermediate	India	G	G	C	GT	CTTCGGGCATA	T	G	C	T	G	G	A	G	T	N	G	G	C	T	TTC	C	T	T	C	A	C	C	G	C	A	G	G	G	C	C	A	CT	C	ACC	A	C	AAATTTTCCAAAGAGAAGGGTAACATATTA TGGAGAACTAG	A	C	G	T	C
CX240 (Carijo)	Indica Intermediate	Brazil	G	G	C	GT	CTTCGGGCATA	C	G	T	C	A	G	A	G	T	DEL	G	G	C	C	TTC	C	T	T	C	A	C	C	G	C	A	G	G	G	C	C	A	CT	C	ACC	A	C	AAATTTTCCAAAGAGAAGGGTAACATATTA TGGAGAACTAG	A	C	G	T	C
CX241 (IAC47)	Tropical Japonica	Philippines	G	A	C	G	C	T	G	T	C	G	A	A	A	C	DEL	ATGG	A	G	C	T	C	T	C	T	AT	A	C	A	T	T	A	A	A	C	A	G	AT	T	A	AG	T	AAATTTTCCAAAGAGAAGGGTAACATATTA TGGAGAACTAG	A	T	G	T	T
CX242 (IR47686-4-4-B-1)	Intermediate	Philippines	G	G	C	GT	CTTCGGGCATA	C	G	T	C	A	G	A	G	T	G	G	G	C	C	TTC	C	T	T	C	A	C	C	G	C	A	G	G	G	C	C	A	CT	C	ACC	A	C	AAATTTTCCAAAGAGAAGGGTAACATATTA TGGAGAACTAG	A	C	G	T	C
CX243 (IR47686-6-2-1-1)	Tropical Japonica	Philippines	A	G	A	GT	CTTCGGGCATA	C	A	C	T	A	G	G	G	T	A	A	G	C	T	TTC	T	C	T	C	A	C	A	G	C	A	G	G	G	C	C	A	CT	C	ACC	A	C	A	G	C	A	A	C
CX247 (IRAT144)	Indica II	Indonesia	G	A	C	G	C	T	G	T	C	G	G	G	G	C	G	ATGG	G	G	C	T	C	T	T	C	AT	C	C	A	C	A	G	A	A	C	A	A	AT	T	A	AG	C	AAATTTTCCAAAGAGAAGGGTAACATATTA TGGAGAACTAG	A	C	G	T	C
CX248 (KinandangPatong)	Tropical Japonica	Philippines	A	G	A	GT	CTTCGGGCATA	C	A	C	T	A	G	G	G	T	A	A	G	C	T	TTC	T	C	T	C	A	C	A	G	C	A	G	G	G	C	C	A	CT	C	ACC	A	C	A	G	C	A	A	C
CX249 (2004)	Indica II	China	G	A	C	G	C	T	G	T	C	G	A	A	A	C	G	ATGG	A	G	C	T	C	T	C	T	A	A	C	A	T	T	A	A	A	C	A	G	AT	T	A	AG	T	AAATTTTCCAAAGAGAAGGGTAACATATTA TGGAGAACTAG	A	T	G	T	T
CX25 (Cisanggarung)	Indica Intermediate	Indonesia	G	A	C	G	C	T	G	T	C	G	G	G	G	C	DEL	ATGG	G	G	C	T	C	T	T	C	AT	C	C	A	C	A	G	A	A	C	A	A	AT	T	A	AG	C	AAATTTTCCAAAGAGAAGGGTAACATATTA TGGAGAACTAG	A	C	G	T	C
CX250 (829)	Indica II	China	G	A	C	G	C	T	G	T	C	G	A	A	A	C	G	ATGG	A	G	C	T	C	T	C	T	AT	A	C	A	T	T	A	A	A	C	A	G	AT	T	A	AG	T	AAATTTTCCAAAGAGAAGGGTAACATATTA TGGAGAACTAG	A	T	G	T	T
CX251 (Xudao_4_)	Temperate Japonica	China	A	G	A	GT	CTTCGGGCATA	C	A	C	T	A	G	G	G	T	A	A	G	C	T	TTC	T	C	T	C	A	C	A	G	C	A	G	G	G	T	C	A	CT	C	ACC	A	C	A	G	C	A	A	C
CX253 (None)	Indica Intermediate	None	G	A	C	G	C	T	G	T	C	G	G	G	G	C	G	ATGG	G	G	C	T	C	T	T	C	AT	C	C	A	C	A	G	A	A	C	A	A	AT	T	A	AG	C	AAATTTTCCAAAGAGAAGGGTAACATATTA TGGAGAACTAG	A	C	G	T	C
CX254 (None)	Indica I	None	G	A	C	G	C	T	G	T	C	G	A	A	A	C	DEL	ATGG	A	G	C	T	C	T	C	T	AT	A	C	A	T	T	A	A	A	C	A	G	AT	T	A	AG	T	AAATTTTCCAAAGAGAAGGGTAACATATTA TGGAGAACTAG	A	T	G	T	T
CX255 (None)	Indica I	None	G	A	C	G	C	T	G	T	C	G	A	A	A	C	G	ATGG	A	G	C	T	C	T	C	T	AT	A	C	A	T	T	A	A	A	C	A	G	AT	T	A	AG	T	AAATTTTCCAAAGAGAAGGGTAACATATTA TGGAGAACTAG	A	T	G	T	T
CX256 (None)	Indica Intermediate	None	G	A	C	G	C	T	G	T	C	G	A	A	A	C	DEL	ATGG	A	G	C	T	C	T	C	T	AT	A	C	A	T	T	A	A	A	C	A	G	AT	T	A	AG	T	AAATTTTCCAAAGAGAAGGGTAACATATTA TGGAGAACTAG	A	T	G	T	T
CX257 (None)	Indica I	None	G	A	C	G	C	T	G	T	C	G	G	G	G	C	G	ATGG	G	G	C	T	C	T	T	C	AT	C	C	A	C	A	G	A	A	C	A	A	AT	T	A	AG	C	AAATTTTCCAAAGAGAAGGGTAACATATTA TGGAGAACTAG	A	C	G	T	C
CX258 (None)	Indica I	None	G	A	C	G	C	T	G	T	C	G	A	A	A	C	DEL	ATGG	A	G	C	T	C	T	C	T	AT	A	C	A	T	T	A	A	A	C	A	G	AT	T	A	AG	T	AAATTTTCCAAAGAGAAGGGTAACATATTA TGGAGAACTAG	A	T	G	T	T
CX259 (None)	Temperate Japonica	None	A	G	A	GT	CTTCGGGCATA	C	A	C	T	A	G	G	G	T	A	A	G	C	T	TTC	T	C	T	C	A	C	A	G	C	A	G	G	G	T	C	A	CT	C	ACC	A	C	A	G	C	A	A	C
CX26 (Amol3(Sana))	Indica II	Iran	G	A	C	G	C	T	G	T	C	G	A	A	A	C	DEL	ATGG	A	G	C	T	C	T	C	T	AT	A	C	A	T	T	A	A	A	C	A	G	AT	T	A	AG	T	AAATTTTCCAAAGAGAAGGGTAACATATTA TGGAGAACTAG	A	T	G	T	T
CX260 (None)	Temperate Japonica	None	A	G	A	GT	CTTCGGGCATA	C	A	C	T	A	G	G	G	T	A	A	G	C	T	TTC	T	C	T	C	A	C	A	G	C	A	G	G	G	T	C	A	CT	C	ACC	A	C	A	G	C	A	A	C
CX261 (None)	Intermediate	None	G	A	C	G	C	T	G	T	C	G	A	A	A	C	G	ATGG	A	G	C	T	C	T	C	T	AT	A	C	A	T	T	A	A	A	C	A	G	AT	T	A	AG	T	AAATTTTCCAAAGAGAAGGGTAACATATTA TGGAGAACTAG	A	T	G	T	T
CX262 (IAC3)	Tropical Japonica	China	G	A	C	G	C	T	G	T	C	G	A	A	A	C	G	ATGG	A	G	C	T	C	T	C	T	AT	A	C	A	T	T	A	A	A	C	A	G	AT	T	A	AG	T	AAATTTTCCAAAGAGAAGGGTAACATATTA TGGAGAACTAG	A	T	G	T	T
CX263 (PADISENEMOK)	Indica Intermediate	None	G	A	C	G	C	T	G	T	C	G	A	A	A	C	G	ATGG	A	G	C	T	C	T	C	T	AT	A	C	A	T	T	A	A	A	C	A	G	AT	T	A	AG	T	AAATTTTCCAAAGAGAAGGGTAACATATTA TGGAGAACTAG	A	T	G	T	T
CX265 (MONOLAYA)	Indica Intermediate	United States	G	A	C	G	C	T	G	T	C	G	A	A	A	C	DEL	ATGG	A	G	C	T	C	T	C	T	AT	A	C	A	T	T	A	A	A	C	A	G	AT	T	A	AG	T	AAATTTTCCAAAGAGAAGGGTAACATATTA TGGAGAACTAG	A	T	G	T	T
CX266 (DINORADO)	Tropical Japonica	Philippines	G	A	C	G	C	T	G	T	C	G	A	A	A	C	G	ATGG	A	G	C	T	C	T	C	T	AT	A	C	A	T	T	A	A	A	C	A	G	AT	T	A	AG	T	AAATTTTCCAAAGAGAAGGGTAACATATTA TGGAGAACTAG	A	T	G	T	T
CX267 (IET1444)	Indica Intermediate	India	G	A	C	G	C	T	G	T	C	G	A	A	A	C	DEL	ATGG	A	G	C	T	C	T	C	T	AT	A	C	A	T	T	A	A	A	C	A	G	AT	T	A	AG	T	AAATTTTCCAAAGAGAAGGGTAACATATTA TGGAGAACTAG	A	T	G	T	T
CX268 (ARROZVERMELHO)	Indica Intermediate	Philippines	G	A	C	G	C	T	G	T	C	G	A	A	A	C	G	ATGG	A	G	C	T	C	T	C	T	AT	A	C	A	T	T	A	A	A	C	A	G	AT	T	A	AG	T	AAATTTTCCAAAGAGAAGGGTAACATATTA TGGAGAACTAG	A	T	G	T	T
CX269 (IAC165)	Tropical Japonica	Brazil	G	A	C	G	C	T	G	T	C	G	A	A	A	C	G	ATGG	A	G	C	T	C	T	C	T	AT	A	C	A	T	T	A	A	A	C	A	G	AT	T	A	AG	T	AAATTTTCCAAAGAGAAGGGTAACATATTA TGGAGAACTAG	A	T	G	T	T
CX27 (Khazar)	Indica III	Iran	G	A	C	G	C	T	G	T	C	G	A	A	A	C	N	ATGG	A	G	C	T	C	T	C	T	AT	A	C	A	T	T	A	A	A	C	A	G	AT	T	A	AG	T	AAATTTTCCAAAGAGAAGGGTAACATATTA TGGAGAACTAG	A	T	G	T	T
CX270 (TAICHUNGNATIVE1)	Indica I	China	G	A	C	G	C	T	G	T	C	G	A	A	A	C	DEL	ATGG	A	G	C	T	C	T	C	T	AT	A	C	A	T	T	A	A	A	C	A	G	AT	T	A	AG	T	AAATTTTCCAAAGAGAAGGGTAACATATTA TGGAGAACTAG	A	T	G	T	T
CX273 (NONA_BOKRA)	Indica Intermediate	India	G	G	C	GT	CTTCGGGCATA	T	G	C	T	G	G	A	G	T	G	G	G	C	T	TTC	C	T	T	C	A	C	C	G	C	A	G	G	G	C	C	A	CT	C	ACC	A	C	AAATTTTCCAAAGAGAAGGGTAACATATTA TGGAGAACTAG	A	C	G	T	C
CX274 (IR26)	Indica Intermediate	Philippines	G	G	C	GT	CTTCGGGCATA	T	G	C	T	G	G	A	G	T	N	G	G	C	T	TTC	C	T	T	C	A	C	C	G	C	A	G	G	G	C	C	A	CT	C	ACC	A	C	AAATTTTCCAAAGAGAAGGGTAACATATTA TGGAGAACTAG	A	C	G	T	C
CX275 (IR34)	Indica Intermediate	Philippines	G	G	C	GT	CTTCGGGCATA	T	G	C	T	G	G	A	G	T	G	G	G	C	T	TTC	C	T	T	C	A	C	C	G	C	A	G	G	G	C	C	A	CT	C	ACC	A	C	AAATTTTCCAAAGAGAAGGGTAACATATTA TGGAGAACTAG	A	C	G	T	C
CX276 (IR8192-200-3-3-1-1)	Indica II	Philippines	G	A	C	G	C	T	G	T	C	G	A	A	A	C	G	ATGG	A	G	C	T	C	T	C	T	AT	A	C	A	T	T	A	A	A	C	A	G	AT	T	A	AG	T	AAATTTTCCAAAGAGAAGGGTAACATATTA TGGAGAACTAG	A	T	G	T	T
CX277 (02428-IL)	Temperate Japonica	China	A	G	A	GT	CTTCGGGCATA	C	A	C	T	A	G	G	G	T	A	A	G	C	T	TTC	T	C	T	C	A	C	A	G	C	A	G	G	G	C	C	A	CT	C	ACC	A	C	A	G	C	A	A	C
CX278 (IR68)	Indica Intermediate	Philippines	G	G	C	GT	CTTCGGGCATA	T	G	C	T	G	G	A	G	T	G	G	G	C	T	TTC	C	T	T	C	A	C	C	G	C	A	G	G	G	C	C	A	CT	C	ACC	A	C	AAATTTTCCAAAGAGAAGGGTAACATATTA TGGAGAACTAG	A	C	G	T	C
CX279 (None)	Temperate Japonica	None	A	G	A	GT	CTTCGGGCATA	C	A	C	T	A	G	G	G	T	A	A	G	C	T	TTC	T	C	T	C	A	C	A	G	C	A	G	G	G	T	C	A	CT	C	ACC	A	C	A	G	C	A	A	C
CX28 (Gayabyeo)	Indica II	Korea	G	A	C	G	C	T	G	T	C	G	A	A	A	C	N	ATGG	A	G	C	T	C	T	C	T	AT	A	C	A	T	T	A	A	A	C	A	G	AT	T	A	AG	T	AAATTTTCCAAAGAGAAGGGTAACATATTA TGGAGAACTAG	A	T	G	T	T
CX280 (Maravilha)	Tropical Japonica	Brazil	G	A	C	G	C	T	G	T	C	G	A	A	A	C	N	ATGG	A	G	C	T	C	T	C	T	AT	A	C	A	T	T	A	A	A	C	A	G	AT	T	A	AG	T	AAATTTTCCAAAGAGAAGGGTAACATATTA TGGAGAACTAG	A	T	G	T	T
CX281 (IR68897B)	Indica II	Philippines	G	A	C	G	C	T	G	T	C	G	A	A	A	C	G	ATGG	A	G	C	T	C	T	C	T	AT	A	C	A	T	T	A	A	A	C	A	G	AT	T	A	AG	T	AAATTTTCCAAAGAGAAGGGTAACATATTA TGGAGAACTAG	A	T	G	T	T
CX282 (Lijiangxintuanheigu)	Temperate Japonica	China	A	G	A	GT	CTTCGGGCATA	C	A	C	T	A	G	G	G	T	A	A	G	C	T	TTC	T	C	T	C	A	C	A	G	C	A	G	G	G	C	C	A	CT	C	ACC	A	C	A	G	C	A	A	C
CX283 (None)	Temperate Japonica	None	G	A	C	G	C	T	G	T	C	G	A	A	A	C	DEL	ATGG	A	G	C	T	C	T	C	T	AT	A	C	A	T	T	A	A	A	C	A	G	AT	T	A	AG	T	AAATTTTCCAAAGAGAAGGGTAACATATTA TGGAGAACTAG	A	T	G	T	T
CX284 (Han_502)	Temperate Japonica	China	G	A	C	G	C	T	G	T	C	G	A	A	A	C	N	ATGG	A	G	C	T	C	T	C	T	AT	A	C	A	T	T	A	A	A	C	A	G	AT	T	A	AG	T	AAATTTTCCAAAGAGAAGGGTAACATATTA TGGAGAACTAG	A	T	G	T	T
CX285 (Nonglinnuo_)	Tropical Japonica	China	A	G	A	GT	CTTCGGGCATA	C	A	C	T	A	G	G	G	T	A	A	G	C	T	TTC	T	C	T	C	A	C	A	G	C	A	G	G	G	C	C	A	CT	C	ACC	A	C	A	G	C	A	A	C
CX286 (C349)	Japonica Intermediate	China	G	G	C	GT	CTTCGGGCATA	T	G	C	T	G	G	A	G	T	G	G	G	C	T	TTC	C	T	T	C	A	C	C	G	C	A	G	G	G	C	C	A	CT	C	ACC	A	C	AAATTTTCCAAAGAGAAGGGTAACATATTA TGGAGAACTAG	A	C	G	T	C
CX287 (C52)	Temperate Japonica	China	G	G	C	GT	CTTCGGGCATA	T	G	C	T	G	G	A	G	T	N	G	G	C	T	TTC	C	T	T	C	A	C	C	G	C	A	G	G	G	C	C	A	CT	C	ACC	A	C	AAATTTTCCAAAGAGAAGGGTAACATATTA TGGAGAACTAG	A	C	G	T	C
CX288 (D11)	Indica Intermediate	China	G	A	C	G	C	T	G	T	C	G	A	A	A	C	DEL	ATGG	A	G	C	T	C	T	C	T	AT	A	C	A	T	T	A	A	A	C	A	G	AT	T	A	AG	T	AAATTTTCCAAAGAGAAGGGTAACATATTA TGGAGAACTAG	A	T	G	T	T
CX289 (None)	Indica II	None	G	A	C	G	C	T	G	T	C	G	A	A	A	C	G	ATGG	A	G	C	T	C	T	C	T	AT	A	C	A	T	T	A	A	A	C	A	G	AT	T	A	AG	T	AAATTTTCCAAAGAGAAGGGTAACATATTA TGGAGAACTAG	A	T	G	T	T
CX29 (Milyang23)	Intermediate	North Korea	G	A	C	G	C	T	G	T	C	G	A	A	A	C	G	ATGG	A	G	C	T	C	T	C	T	AT	A	C	A	T	T	A	A	A	C	A	G	AT	T	A	AG	T	AAATTTTCCAAAGAGAAGGGTAACATATTA TGGAGAACTAG	A	T	G	T	T
CX290 (Duo_57)	Indica II	China	G	A	C	G	C	T	G	T	C	G	A	A	A	C	G	ATGG	A	G	C	T	C	T	C	T	AT	A	C	A	T	T	A	A	A	C	A	G	AT	T	A	AG	T	AAATTTTCCAAAGAGAAGGGTAACATATTA TGGAGAACTAG	A	T	G	T	T
CX291 (D15)	Indica II	China	G	A	C	G	C	T	G	T	C	G	A	A	A	C	G	ATGG	A	G	C	T	C	T	C	T	AT	A	C	A	T	T	A	A	A	C	A	G	AT	T	A	AG	T	AAATTTTCCAAAGAGAAGGGTAACATATTA TGGAGAACTAG	A	T	G	T	T
CX292 (None)	Indica II	None	G	A	C	G	C	T	G	T	C	G	A	A	A	C	G	ATGG	A	G	C	T	C	T	C	T	AT	A	C	A	T	T	A	A	A	C	A	G	AT	T	A	AG	T	AAATTTTCCAAAGAGAAGGGTAACATATTA TGGAGAACTAG	A	T	G	T	T
CX293 (None)	Indica II	None	G	A	C	G	C	T	G	T	C	G	A	A	A	C	G	ATGG	A	G	C	T	C	T	C	T	AT	A	C	A	T	T	A	A	A	C	A	G	AT	T	A	AG	T	AAATTTTCCAAAGAGAAGGGTAACATATTA TGGAGAACTAG	A	T	G	T	T
CX294 (None)	Indica II	None	G	A	C	G	C	T	G	T	C	G	A	A	A	C	N	ATGG	A	G	C	T	C	T	C	T	AT	A	C	A	T	T	A	A	A	C	A	G	AT	T	A	AG	T	AAATTTTCCAAAGAGAAGGGTAACATATTA TGGAGAACTAG	A	T	G	T	T
CX295 (None)	Indica II	None	G	A	C	G	C	T	G	T	C	G	A	A	A	C	DEL	ATGG	A	G	C	T	C	T	C	T	AT	A	C	A	T	T	A	A	A	C	A	G	AT	T	A	AG	T	AAATTTTCCAAAGAGAAGGGTAACATATTA TGGAGAACTAG	A	T	G	T	T
CX296 (IR74)	Indica II	Philippines	G	A	C	G	C	T	G	T	C	G	G	A	G	T	N	ATGG	A	G	C	T	C	T	C	T	AT	A	C	A	T	T	A	A	A	C	A	G	AT	T	A	AG	T	AAATTTTCCAAAGAGAAGGGTAACATATTA TGGAGAACTAG	A	T	G	T	T
CX297 (None)	Indica Intermediate	None	G	A	C	G	C	T	G	T	C	G	A	A	A	C	DEL	ATGG	A	G	C	T	C	T	C	T	AT	A	C	A	T	T	A	A	A	C	A	G	AT	T	A	AG	T	AAATTTTCCAAAGAGAAGGGTAACATATTA TGGAGAACTAG	A	T	G	T	T
CX298 (None)	Indica II	None	G	A	C	G	C	T	G	T	C	G	A	A	A	C	G	ATGG	A	G	C	T	C	T	C	T	AT	A	C	A	T	T	A	A	A	C	A	G	AT	T	A	AG	T	AAATTTTCCAAAGAGAAGGGTAACATATTA TGGAGAACTAG	A	T	G	T	T
CX299 (None)	Temperate Japonica	None	A	G	A	GT	CTTCGGGCATA	C	A	C	T	A	G	G	G	T	A	A	G	C	T	TTC	T	C	T	C	A	C	A	G	C	A	G	G	G	T	C	A	CT	C	ACC	A	C	A	G	C	A	A	C
CX3 (BR24)	Indica Intermediate	Bangladesh	G	A	C	G	C	T	G	T	C	G	A	A	A	C	G	ATGG	A	G	C	T	C	T	C	T	AT	A	C	A	T	T	A	A	A	C	A	G	AT	T	A	AG	T	AAATTTTCCAAAGAGAAGGGTAACATATTA TGGAGAACTAG	A	T	G	T	T
CX30 (MR185)	Indica II	Malaysia	G	A	C	G	C	T	G	T	C	G	A	A	A	C	N	ATGG	A	G	C	T	C	T	C	T	AT	A	C	A	T	T	A	A	A	C	A	G	AT	T	A	AG	T	AAATTTTCCAAAGAGAAGGGTAACATATTA TGGAGAACTAG	A	T	G	T	T
CX300 (None)	Indica II	None	G	A	C	G	C	T	G	T	C	G	A	A	A	C	DEL	ATGG	A	G	C	T	C	T	C	T	AT	A	C	A	T	T	A	A	A	C	A	G	AT	T	A	AG	T	AAATTTTCCAAAGAGAAGGGTAACATATTA TGGAGAACTAG	A	T	G	T	T
CX301 (None)	Indica II	None	G	A	C	G	C	T	G	T	C	G	A	A	A	C	DEL	ATGG	A	G	C	T	C	T	C	T	AT	A	C	A	T	T	A	A	A	C	A	G	AT	T	A	AG	T	AAATTTTCCAAAGAGAAGGGTAACATATTA TGGAGAACTAG	A	T	G	T	T
CX302 (None)	Indica II	None	G	A	C	G	C	T	G	T	C	G	A	A	A	C	G	ATGG	A	G	C	T	C	T	C	T	AT	A	C	A	T	T	A	A	A	C	A	G	AT	T	A	AG	T	AAATTTTCCAAAGAGAAGGGTAACATATTA TGGAGAACTAG	A	T	G	T	T
CX303 (LX2007)	Indica II	China	G	A	C	G	C	T	G	T	C	G	A	A	A	C	DEL	ATGG	A	G	C	T	C	T	C	T	AT	A	C	A	T	T	A	A	A	C	A	G	AT	T	A	AG	T	AAATTTTCCAAAGAGAAGGGTAACATATTA TGGAGAACTAG	A	T	G	T	T
CX304 (Luyin_46)	Indica Intermediate	China	G	A	C	G	C	T	G	T	C	G	G	G	G	C	G	ATGG	G	G	C	T	C	T	T	C	AT	C	C	A	C	A	G	A	A	C	A	A	AT	T	A	AG	C	AAATTTTCCAAAGAGAAGGGTAACATATTA TGGAGAACTAG	A	C	G	T	C
CX305 (ZH5)	Indica II	China	G	A	C	G	CTTCGGGCATA	T	G	T	C	G	G	G	G	C	G	ATGG	G	G	C	T	C	T	T	C	A	A	C	A	C	A	G	A	A	C	A	G	CT	T	A	AG	C	AAATTTTCCAAAGAGAAGGGTAACATATTA TGGAGAACTAG	A	C	G	T	T
CX306 (Mongolia_Rice_)	Temperate Japonica	China	A	G	A	GT	CTTCGGGCATA	C	A	C	T	A	G	G	G	T	A	A	G	C	T	TTC	T	C	T	C	A	C	A	G	C	A	G	G	G	T	C	A	CT	C	ACC	A	C	A	G	C	A	A	C
CX307 (HP121)	Temperate Japonica	China	A	G	A	GT	CTTCGGGCATA	C	A	C	T	A	G	G	G	T	A	A	G	C	T	TTC	T	C	T	C	A	C	A	G	C	A	G	G	G	N	C	A	CT	N	ACC	A	C	A	G	C	A	A	C
CX309 (None)	Intermediate	None	G	G	C	GT	CTTCGGGCATA	T	G	C	T	G	G	A	G	T	G	G	G	C	T	TTC	C	T	T	C	A	C	C	G	C	A	G	G	G	C	C	A	CT	C	ACC	A	C	AAATTTTCCAAAGAGAAGGGTAACATATTA TGGAGAACTAG	A	C	G	T	C
CX31 (Hnankar)	Indica II	Myanmar	G	A	C	G	C	T	G	T	C	G	A	A	A	C	DEL	ATGG	A	G	C	T	C	T	C	T	AT	A	C	A	T	T	A	A	A	C	A	G	AT	T	A	AG	T	AAATTTTCCAAAGAGAAGGGTAACATATTA TGGAGAACTAG	A	T	G	T	T
CX310 (None)	Indica II	None	G	G	C	GT	CTTCGGGCATA	C	G	T	C	A	G	A	G	T	DEL	G	G	C	C	TTC	C	T	T	C	A	C	C	G	C	A	G	G	G	C	C	A	CT	C	ACC	A	C	AAATTTTCCAAAGAGAAGGGTAACATATTA TGGAGAACTAG	A	C	G	T	C
CX311 (None)	Temperate Japonica	None	A	G	A	GT	CTTCGGGCATA	C	A	C	T	A	G	G	G	T	A	A	G	C	T	TTC	T	C	T	C	A	C	A	G	C	A	G	G	G	T	C	A	CT	C	ACC	A	C	A	G	C	A	A	C
CX312 (None)	Indica II	None	G	A	C	G	C	T	G	T	C	G	A	A	A	C	DEL	ATGG	A	G	C	T	C	T	C	T	AT	A	C	A	T	T	A	A	A	C	A	G	AT	T	A	AG	T	AAATTTTCCAAAGAGAAGGGTAACATATTA TGGAGAACTAG	A	T	G	T	T
CX313 (R106)	Indica II	China	G	A	C	G	C	T	G	T	C	G	A	A	A	C	DEL	ATGG	A	G	C	T	C	T	C	T	AT	A	C	A	T	T	A	A	A	C	A	G	AT	T	A	AG	T	AAATTTTCCAAAGAGAAGGGTAACATATTA TGGAGAACTAG	A	T	G	T	T
CX314 (117)	Indica II	China	G	A	C	G	C	T	G	T	C	G	A	A	A	C	DEL	ATGG	A	G	C	T	C	T	C	T	AT	A	C	A	T	T	A	A	A	C	A	G	AT	T	A	AG	T	AAATTTTCCAAAGAGAAGGGTAACATATTA TGGAGAACTAG	A	T	G	T	T
CX315 (Zidao)	Temperate Japonica	North Korea	A	G	A	GT	CTTCGGGCATA	C	A	C	T	A	G	G	G	T	A	A	G	C	T	TTC	T	C	T	C	A	C	A	G	C	A	G	G	G	T	C	A	CT	C	ACC	A	C	A	G	C	A	A	C
CX316 (MR39)	Intermediate	China	G	A	C	G	C	T	G	T	C	G	A	A	A	C	G	ATGG	A	G	C	T	C	T	C	T	AT	A	C	A	T	T	A	A	A	C	A	G	AT	T	A	AG	T	AAATTTTCCAAAGAGAAGGGTAACATATTA TGGAGAACTAG	A	T	G	T	T
CX317 (MR19)	Temperate Japonica	China	A	G	A	GT	CTTCGGGCATA	C	A	C	T	A	G	G	G	T	A	A	G	C	T	TTC	T	C	T	C	A	C	A	G	C	A	G	G	G	T	C	A	CT	C	ACC	A	C	A	G	C	A	A	C
CX318 (Heiheaihui_)	Indica Intermediate	China	G	A	C	G	C	T	G	T	C	G	A	A	A	C	G	ATGG	A	G	C	T	C	T	C	T	AT	A	C	A	T	T	A	A	A	C	A	G	AT	T	A	AG	T	AAATTTTCCAAAGAGAAGGGTAACATATTA TGGAGAACTAG	A	T	G	T	T
CX319 (Mengguandamagu)	Indica Intermediate	China	G	A	C	G	C	T	G	T	C	G	A	A	A	C	G	ATGG	A	G	C	T	C	T	C	T	AT	A	C	A	T	T	A	A	A	C	A	G	AT	T	A	AG	T	AAATTTTCCAAAGAGAAGGGTAACATATTA TGGAGAACTAG	A	T	G	T	T
CX32 (Manauthukha)	Tropical Japonica	Myanmar	A	G	A	GT	CTTCGGGCATA	C	A	C	T	A	G	G	G	T	A	A	G	C	T	TTC	T	C	T	C	A	C	A	G	C	A	G	G	G	T	C	A	CT	C	ACC	A	C	A	G	C	A	A	C
CX320 (None)	Temperate Japonica	None	A	G	A	GT	CTTCGGGCATA	C	A	C	T	A	G	G	G	T	A	A	G	C	T	TTC	T	C	T	C	A	C	A	G	C	A	G	G	G	T	C	A	CT	C	ACC	A	C	A	G	C	A	A	C
CX321 (None)	Indica Intermediate	None	G	A	C	G	C	T	G	T	C	G	A	A	A	C	G	ATGG	A	G	C	T	C	T	C	T	AT	A	C	A	T	T	A	A	A	C	A	G	AT	T	A	AG	T	AAATTTTCCAAAGAGAAGGGTAACATATTA TGGAGAACTAG	A	T	G	T	T
CX322 (None)	Indica Intermediate	None	G	A	C	G	C	T	G	T	C	G	G	G	G	C	G	ATGG	G	G	C	T	C	T	T	C	AT	C	C	A	C	A	G	A	A	C	A	A	AT	T	A	AG	C	AAATTTTCCAAAGAGAAGGGTAACATATTA TGGAGAACTAG	A	C	G	T	C
CX324 (None)	Temperate Japonica	None	A	G	A	GT	CTTCGGGCATA	C	A	C	T	A	G	G	G	T	A	A	G	C	T	TTC	T	C	T	C	A	C	A	G	C	A	G	G	G	T	C	A	CT	C	ACC	A	C	A	G	C	A	A	C
CX325 (None)	Indica Intermediate	None	G	A	C	G	C	T	G	T	C	G	A	A	A	C	G	ATGG	A	G	C	T	C	T	C	T	AT	A	C	A	T	T	A	A	A	C	A	G	AT	T	A	AG	T	AAATTTTCCAAAGAGAAGGGTAACATATTA TGGAGAACTAG	A	T	G	T	T
CX326 (None)	Temperate Japonica	None	A	G	A	GT	CTTCGGGCATA	C	A	C	T	A	G	G	G	T	A	A	G	C	T	TTC	T	C	T	C	A	C	A	G	C	A	G	G	G	T	C	A	CT	C	ACC	A	C	A	G	C	A	A	C
CX328 (Baoxuan_21)	Indica I	China	G	A	C	G	C	T	G	T	C	G	A	A	A	C	DEL	ATGG	A	G	C	T	C	T	C	T	AT	A	C	A	T	T	A	A	A	C	A	G	AT	T	A	AG	T	AAATTTTCCAAAGAGAAGGGTAACATATTA TGGAGAACTAG	A	T	G	T	T
CX329 (Jinchuanyihao)	Temperate Japonica	China	A	G	A	GT	CTTCGGGCATA	C	A	C	T	A	G	G	G	T	A	A	G	C	T	TTC	T	C	T	C	A	C	A	G	C	A	G	G	G	T	C	A	CT	C	ACC	A	C	A	G	C	A	A	C
CX33 (Shwe_Thwe_Yin_Hyv)	Indica II	Myanmar	G	A	C	G	C	T	G	T	C	G	A	A	A	C	DEL	ATGG	A	G	C	T	C	T	C	T	AT	A	C	A	T	T	A	A	A	C	A	G	AT	T	A	AG	T	AAATTTTCCAAAGAGAAGGGTAACATATTA TGGAGAACTAG	A	T	G	T	T
CX330 (Yueguang)	Temperate Japonica	Japan	A	G	A	GT	CTTCGGGCATA	C	A	C	T	A	G	G	G	T	A	A	G	C	T	TTC	T	C	T	C	A	C	A	G	C	A	G	G	G	T	C	A	CT	C	ACC	A	C	A	G	C	A	A	C
CX331 (None)	Temperate Japonica	None	A	G	A	GT	CTTCGGGCATA	C	A	C	T	A	G	G	G	T	A	A	G	C	T	TTC	T	C	T	C	A	C	A	G	C	A	G	G	G	T	C	A	CT	C	ACC	A	C	A	G	C	A	A	C
CX332 (None)	Temperate Japonica	None	A	G	A	GT	CTTCGGGCATA	C	A	C	T	A	G	G	G	T	A	A	G	C	T	TTC	T	C	T	C	A	C	A	G	C	A	G	G	G	T	C	A	CT	C	ACC	A	C	A	G	C	A	A	C
CX333 (None)	Temperate Japonica	None	A	G	A	GT	CTTCGGGCATA	C	A	C	T	A	G	G	G	T	A	A	G	C	T	TTC	T	C	T	C	A	C	A	G	C	A	G	G	G	C	C	A	CT	C	ACC	A	C	A	G	C	A	A	C
CX334 (None)	Temperate Japonica	None	A	G	A	GT	CTTCGGGCATA	C	A	C	T	A	G	G	G	T	A	A	G	C	T	TTC	T	C	T	C	A	C	A	G	C	A	G	G	G	T	C	A	CT	C	ACC	A	C	A	G	C	A	A	C
CX335 (None)	Indica II	None	G	A	C	G	C	T	G	T	C	G	A	A	A	C	DEL	ATGG	A	G	C	T	C	T	C	T	AT	A	C	A	T	T	A	A	A	C	A	G	AT	T	A	AG	T	AAATTTTCCAAAGAGAAGGGTAACATATTA TGGAGAACTAG	A	T	G	T	T
CX336 (None)	Indica II	None	G	A	C	G	C	T	G	T	C	G	A	A	A	C	G	ATGG	A	G	C	T	C	T	C	T	AT	A	C	A	T	T	A	A	A	C	A	G	AT	T	A	AG	T	AAATTTTCCAAAGAGAAGGGTAACATATTA TGGAGAACTAG	A	T	G	T	T
CX337 (None)	Indica II	None	G	A	C	G	C	T	G	T	C	G	G	G	G	C	DEL	ATGG	G	G	C	T	C	T	T	C	AT	C	C	A	C	A	G	A	A	C	A	A	AT	T	A	AG	C	AAATTTTCCAAAGAGAAGGGTAACATATTA TGGAGAACTAG	A	C	G	T	C
CX338 (None)	Indica II	None	G	A	C	G	C	T	G	T	C	G	G	G	G	C	DEL	ATGG	G	G	C	T	C	T	T	C	AT	C	C	A	C	A	G	A	A	C	A	A	AT	T	A	AG	C	AAATTTTCCAAAGAGAAGGGTAACATATTA TGGAGAACTAG	A	C	G	T	C
CX339 (None)	Indica I	None	G	A	C	G	C	T	G	T	C	G	A	A	A	C	G	ATGG	A	G	C	T	C	T	C	T	AT	A	C	A	T	T	A	A	A	C	A	G	AT	T	A	AG	T	AAATTTTCCAAAGAGAAGGGTAACATATTA TGGAGAACTAG	A	T	G	T	T
CX34 (Bg__300)	Indica Intermediate	Sri Lanka	G	G	C	GT	CTTCGGGCATA	T	G	C	C	G	G	A	G	T	G	G	G	C	T	TTC	C	T	T	C	A	C	C	G	C	A	G	G	G	C	C	A	CT	C	ACC	A	C	AAATTTTCCAAAGAGAAGGGTAACATATTA TGGAGAACTAG	A	C	G	T	C
CX340 (Hua_564)	Indica II	China	G	A	C	G	C	T	G	T	C	G	A	A	A	C	G	ATGG	A	G	C	T	C	T	C	T	AT	A	C	A	T	T	A	A	A	C	A	G	AT	T	A	AG	T	AAATTTTCCAAAGAGAAGGGTAACATATTA TGGAGAACTAG	A	T	G	T	T
CX341 (Hua_565)	Indica Intermediate	China	G	A	C	G	C	T	G	T	C	G	A	A	A	C	DEL	ATGG	A	G	C	T	C	T	C	T	AT	A	C	A	T	T	A	A	A	C	A	G	AT	T	A	AG	T	AAATTTTCCAAAGAGAAGGGTAACATATTA TGGAGAACTAG	A	T	G	T	T
CX342 (Wanxian_763)	Indica II	China	G	A	C	G	C	T	G	T	C	G	A	A	A	C	G	ATGG	A	G	C	T	C	T	C	T	AT	A	C	A	T	T	A	A	A	C	A	G	AT	T	A	AG	T	AAATTTTCCAAAGAGAAGGGTAACATATTA TGGAGAACTAG	A	T	G	T	T
CX343 (Wanxian_77)	Indica II	China	G	A	C	G	C	T	G	T	C	G	A	A	A	C	G	ATGG	A	G	C	T	C	T	C	T	AT	A	C	A	T	T	A	A	A	C	A	G	AT	T	A	AG	T	AAATTTTCCAAAGAGAAGGGTAACATATTA TGGAGAACTAG	A	T	G	T	T
CX344 (Hexi_41)	Temperate Japonica	China	A	G	A	GT	CTTCGGGCATA	C	A	C	T	A	G	G	G	T	A	A	G	C	T	TTC	T	C	T	C	A	C	A	G	C	A	G	G	G	T	C	A	CT	C	ACC	A	C	A	G	C	A	A	C
CX345 (Yungeng_23)	Temperate Japonica	China	A	G	A	GT	CTTCGGGCATA	C	A	C	T	A	G	G	G	T	A	A	G	C	T	TTC	T	C	T	C	A	C	A	G	C	A	G	G	G	T	C	A	CT	C	ACC	A	C	A	G	C	A	A	C
CX346 (SAGC??4)	Indica Intermediate	China	G	A	C	G	C	T	G	T	C	G	A	A	A	C	DEL	ATGG	A	G	C	T	C	T	C	T	AT	A	C	A	T	T	A	A	A	C	A	G	AT	T	A	AG	T	AAATTTTCCAAAGAGAAGGGTAACATATTA TGGAGAACTAG	A	T	G	T	T
CX347 (SAGC??7)	Indica II	China	G	A	C	G	C	T	G	T	C	G	A	A	A	C	G	ATGG	A	G	C	T	C	T	C	T	AT	A	C	A	T	T	A	A	A	C	A	G	AT	T	A	AG	T	AAATTTTCCAAAGAGAAGGGTAACATATTA TGGAGAACTAG	A	T	G	T	T
CX348 (Zhonghua_1__)	Indica II	China	G	A	C	G	C	T	G	T	C	G	G	G	G	C	DEL	ATGG	G	G	C	T	C	T	T	C	AT	C	C	A	C	A	G	A	A	C	A	A	AT	T	A	AG	C	AAATTTTCCAAAGAGAAGGGTAACATATTA TGGAGAACTAG	A	C	G	T	C
CX349 (KCD1)	Indica Intermediate	None	G	A	C	G	C	T	G	T	C	G	A	A	A	C	DEL	ATGG	A	G	C	T	C	T	C	T	AT	A	C	A	T	T	A	A	A	C	A	G	AT	T	A	AG	T	AAATTTTCCAAAGAGAAGGGTAACATATTA TGGAGAACTAG	A	T	G	T	T
CX35 (Bg_94-1)	Indica Intermediate	Sri Lanka	G	A	C	G	C	T	G	T	C	G	A	A	A	C	G	ATGG	A	G	C	T	C	T	C	T	AT	A	C	A	T	T	A	A	A	C	A	G	AT	T	A	AG	T	AAATTTTCCAAAGAGAAGGGTAACATATTA TGGAGAACTAG	A	T	G	T	T
CX350 (Wuyugeng_20_)	Temperate Japonica	China	A	G	A	GT	CTTCGGGCATA	C	A	C	T	A	G	G	G	T	A	A	G	C	T	TTC	T	C	T	C	A	C	A	G	C	A	G	G	G	T	C	A	CT	C	ACC	A	C	A	G	C	A	A	C
CX351 (053A-3)	Temperate Japonica	China	A	G	A	GT	CTTCGGGCATA	C	A	C	T	A	G	G	G	T	A	A	G	C	T	TTC	T	C	T	C	A	C	A	G	C	A	G	G	G	C	C	A	CT	C	ACC	A	C	A	G	C	A	A	C
CX352 (BD007)	Tropical Japonica	China	G	A	C	G	C	T	G	T	C	G	A	A	A	C	G	ATGG	A	G	C	T	C	T	C	T	AT	A	C	A	T	T	A	A	A	C	A	G	AT	T	A	AG	T	AAATTTTCCAAAGAGAAGGGTAACATATTA TGGAGAACTAG	A	T	G	T	T
CX353 (CAU1)	Japonica Intermediate	China	A	G	A	GT	CTTCGGGCATA	C	A	C	T	A	G	G	G	T	A	A	G	C	T	TTC	T	C	T	C	A	C	A	G	C	A	G	G	G	T	C	A	CT	C	ACC	A	C	A	G	C	A	A	C
CX354 (CAU2)	Temperate Japonica	China	A	G	A	GT	CTTCGGGCATA	C	A	C	T	A	G	G	G	T	A	A	G	C	T	TTC	T	C	T	C	A	C	A	G	C	A	G	G	G	C	C	A	CT	C	ACC	A	C	A	G	C	A	A	C
CX355 (Yunlu_102)	Tropical Japonica	China	G	A	C	G	C	T	G	T	C	G	A	A	A	C	DEL	ATGG	A	G	C	T	C	T	C	T	AT	A	C	A	T	T	A	A	A	C	A	G	AT	T	A	AG	T	AAATTTTCCAAAGAGAAGGGTAACATATTA TGGAGAACTAG	A	T	G	T	T
CX356 (Yandao_8__)	Temperate Japonica	China	A	G	A	GT	CTTCGGGCATA	C	A	C	T	A	G	G	G	T	A	A	G	C	T	TTC	T	C	T	C	A	C	A	G	C	A	G	G	G	T	C	A	CT	C	ACC	A	C	A	G	C	A	A	C
CX357 (PSBRC80)	Indica II	Philippines	G	A	C	G	C	T	G	T	C	G	A	A	A	C	DEL	ATGG	A	G	C	T	C	T	C	T	AT	A	C	A	T	T	A	A	A	C	A	G	AT	T	A	AG	T	AAATTTTCCAAAGAGAAGGGTAACATATTA TGGAGAACTAG	A	T	G	T	T
CX358 (PSBRC82)	Indica II	Philippines	G	G	C	GT	CTTCGGGCATA	C	G	T	C	A	G	A	G	T	G	G	G	C	C	TTC	C	T	T	C	A	C	C	G	C	A	G	G	G	C	C	A	CT	C	ACC	A	C	AAATTTTCCAAAGAGAAGGGTAACATATTA TGGAGAACTAG	A	C	G	T	C
CX359 (Yunlu_103)	Tropical Japonica	China	A	G	A	GT	CTTCGGGCATA	C	A	C	T	A	G	G	G	T	A	A	G	C	T	TTC	T	C	T	C	A	C	A	G	C	A	G	G	G	C	C	A	CT	C	ACC	A	C	A	G	C	A	A	C
CX360 (Y075)	Indica II	None	G	A	C	G	C	T	G	T	C	G	A	A	A	C	DEL	ATGG	A	G	C	T	C	T	C	T	AT	A	C	A	T	T	A	A	A	C	A	G	AT	T	A	AG	T	AAATTTTCCAAAGAGAAGGGTAACATATTA TGGAGAACTAG	A	T	G	T	T
CX361 (G341)	Indica II	None	G	A	C	G	C	T	G	T	C	G	A	A	A	C	DEL	ATGG	A	G	C	T	C	T	C	T	AT	A	C	A	T	T	A	A	A	C	A	G	AT	T	A	AG	T	AAATTTTCCAAAGAGAAGGGTAACATATTA TGGAGAACTAG	A	T	G	T	T
CX362 (YZX1)	Indica II	None	G	A	C	G	C	T	G	T	C	G	A	A	A	C	DEL	ATGG	A	G	C	T	C	T	C	T	AT	A	C	A	T	T	A	A	A	C	A	G	AT	T	A	AG	T	AAATTTTCCAAAGAGAAGGGTAACATATTA TGGAGAACTAG	A	T	G	T	T
CX363 (YZX2)	Indica II	None	G	A	C	G	C	T	G	T	C	G	G	G	G	C	G	ATGG	G	G	C	T	C	T	T	C	AT	C	C	A	C	A	G	A	A	C	A	A	AT	T	A	AG	C	AAATTTTCCAAAGAGAAGGGTAACATATTA TGGAGAACTAG	A	C	G	T	C
CX364 (42686)	Indica II	None	G	A	C	G	C	T	G	T	C	G	A	A	A	C	G	ATGG	A	G	C	T	C	T	C	T	AT	A	C	A	T	T	A	A	A	C	A	G	AT	T	A	AG	T	AAATTTTCCAAAGAGAAGGGTAACATATTA TGGAGAACTAG	A	T	G	T	T
CX365 (Compact_Plant_Type_Material)	Intermediate	China	A	G	A	GT	CTTCGGGCATA	C	A	C	T	A	G	G	G	T	A	A	G	C	T	TTC	T	C	T	C	A	C	A	G	C	A	G	G	G	C	C	A	CT	C	ACC	A	C	A	G	C	A	A	C
CX366 (Ganwanxian_37_(926))	Indica II	China	G	A	C	G	C	T	G	T	C	G	A	A	A	C	DEL	ATGG	A	G	C	T	C	T	C	T	AT	A	C	A	T	T	A	A	A	C	A	G	AT	T	A	AG	T	AAATTTTCCAAAGAGAAGGGTAACATATTA TGGAGAACTAG	A	T	G	T	T
CX367 (Haogelao)	Tropical Japonica	China	G	A	C	G	C	T	G	T	C	G	A	A	A	C	N	ATGG	A	G	C	T	C	T	C	T	AT	A	C	A	T	T	A	A	A	C	A	G	AT	T	A	AG	T	AAATTTTCCAAAGAGAAGGGTAACATATTA TGGAGAACTAG	A	T	G	T	T
CX368 (N22)	Aus	India	G	G	C	GT	CTTCGGGCATA	T	G	C	T	G	G	A	G	T	G	G	G	C	T	TTC	C	T	T	C	A	C	C	G	C	A	G	G	G	C	C	A	CT	C	ACC	A	C	AAATTTTCCAAAGAGAAGGGTAACATATTA TGGAGAACTAG	A	C	G	T	C
CX369 (IRBB62)	Indica II	Philippines	G	A	C	G	C	T	G	T	C	G	A	A	A	C	G	ATGG	A	G	C	T	C	T	C	T	AT	A	C	A	T	T	A	A	A	C	A	G	AT	T	A	AG	T	AAATTTTCCAAAGAGAAGGGTAACATATTA TGGAGAACTAG	A	T	G	T	T
CX37 (OM997)	Indica II	Vietnam	G	A	C	G	C	T	G	T	C	G	A	A	A	C	N	ATGG	A	G	C	T	C	T	C	T	AT	A	C	A	T	T	A	A	A	C	A	G	AT	T	A	AG	T	AAATTTTCCAAAGAGAAGGGTAACATATTA TGGAGAACTAG	A	T	G	T	T
CX370 (Chenghui_727)	Indica II	China	G	A	C	G	C	T	G	T	C	G	A	A	A	C	DEL	ATGG	A	G	C	T	C	T	C	T	AT	A	C	A	T	T	A	A	A	C	A	G	AT	T	A	AG	T	AAATTTTCCAAAGAGAAGGGTAACATATTA TGGAGAACTAG	A	T	G	T	T
CX371 (NERICA_1)	Tropical Japonica	Africa	G	A	C	G	C	T	G	T	C	G	A	A	A	C	N	ATGG	A	G	C	T	C	T	C	T	AT	A	C	A	T	T	A	A	A	C	A	G	AT	T	A	AG	T	AAATTTTCCAAAGAGAAGGGTAACATATTA TGGAGAACTAG	A	T	G	T	T
CX372 (NERICA_2)	Tropical Japonica	Africa	G	A	C	G	C	T	G	T	C	G	A	A	A	C	N	ATGG	A	G	C	T	C	T	C	T	AT	A	C	A	T	T	A	A	A	C	A	G	AT	T	A	AG	T	AAATTTTCCAAAGAGAAGGGTAACATATTA TGGAGAACTAG	A	T	G	T	T
CX373 (NERICA_8)	Tropical Japonica	Africa	A	G	A	GT	CTTCGGGCATA	C	A	C	T	A	G	G	G	T	A	A	G	C	T	TTC	T	C	T	C	A	C	A	G	C	A	G	G	G	C	C	A	CT	C	ACC	A	C	A	G	C	A	A	C
CX374 (NERICA_9)	Tropical Japonica	Africa	A	G	A	GT	CTTCGGGCATA	C	A	C	T	A	G	G	G	T	A	A	G	C	T	TTC	T	C	T	C	A	C	A	G	C	A	G	G	G	C	C	A	CT	C	ACC	A	C	A	G	C	A	A	C
CX375 (NERICA-L-1)	Indica II	Africa	G	A	C	G	C	T	G	T	C	G	A	A	A	C	G	ATGG	A	G	C	T	C	T	C	T	AT	A	C	A	T	T	A	A	A	C	A	G	AT	T	A	AG	T	AAATTTTCCAAAGAGAAGGGTAACATATTA TGGAGAACTAG	A	T	G	T	T
CX376 (NERICA-L-20)	Indica II	Africa	G	G	C	GT	CTTCGGGCATA	T	G	C	T	G	G	A	G	T	G	G	G	C	T	TTC	C	T	T	C	A	C	C	G	C	A	G	G	G	C	C	A	CT	C	ACC	A	C	AAATTTTCCAAAGAGAAGGGTAACATATTA TGGAGAACTAG	A	C	G	T	C
CX377 (NERICA-L-27)	Indica II	Africa	G	A	C	G	C	T	G	T	C	G	A	A	A	C	N	ATGG	A	G	C	T	C	T	C	T	AT	A	C	A	T	T	A	A	A	C	A	G	AT	T	A	AG	T	AAATTTTCCAAAGAGAAGGGTAACATATTA TGGAGAACTAG	A	T	G	T	T
CX378 (Huhan_15)	Indica II	China	G	A	C	G	C	T	G	T	C	G	G	G	G	C	N	ATGG	G	G	C	T	C	T	T	C	AT	C	C	A	C	A	G	A	A	C	A	A	AT	T	A	AG	C	AAATTTTCCAAAGAGAAGGGTAACATATTA TGGAGAACTAG	A	C	G	T	C
CX379 (Nionoka)	Indica II	Mali	G	G	C	GT	CTTCGGGCATA	T	G	C	T	G	G	A	G	T	G	G	G	C	T	TTC	C	T	T	C	A	C	C	G	C	A	G	G	G	C	C	A	CT	C	ACC	A	C	AAATTTTCCAAAGAGAAGGGTAACATATTA TGGAGAACTAG	A	C	G	T	C
CX380 (Yandao_9)	Temperate Japonica	China	A	G	A	GT	CTTCGGGCATA	C	A	C	T	A	G	G	G	T	A	A	G	C	T	TTC	T	C	T	C	A	C	A	G	C	A	G	G	G	T	C	A	CT	C	ACC	A	C	A	G	C	A	A	C
CX381 (Adny_11)	Indica II	None	G	G	C	GT	CTTCGGGCATA	T	G	C	T	G	G	A	G	T	G	G	G	C	T	TTC	C	T	T	C	A	C	C	G	C	A	G	G	G	C	C	A	CT	C	ACC	A	C	AAATTTTCCAAAGAGAAGGGTAACATATTA TGGAGAACTAG	A	C	G	T	C
CX382 (Kogomg_1-1)	Indica II	None	G	G	C	GT	CTTCGGGCATA	C	G	T	C	A	G	A	G	T	G	G	G	C	C	TTC	C	T	T	C	A	C	C	G	C	A	G	G	G	C	C	A	CT	C	ACC	A	C	AAATTTTCCAAAGAGAAGGGTAACATATTA TGGAGAACTAG	A	C	G	T	C
CX383 (Hongza_)	Temperate Japonica	China	A	G	A	GT	CTTCGGGCATA	C	A	C	T	A	G	G	G	T	A	A	G	C	T	TTC	T	C	T	C	A	C	A	G	C	A	G	G	G	T	C	A	CT	C	ACC	A	C	A	G	C	A	A	C
CX384 (Fengza)	Temperate Japonica	China	A	G	A	GT	CTTCGGGCATA	C	A	C	T	A	G	G	G	T	A	A	G	C	T	TTC	T	C	T	C	A	C	A	G	C	A	G	G	G	T	C	A	CT	C	ACC	A	C	A	G	C	A	A	C
CX385 (NPT-100)	Indica II	China	G	A	C	G	C	T	G	T	C	G	A	A	A	C	G	ATGG	A	G	C	T	C	T	C	T	AT	A	C	A	T	T	A	A	A	C	A	G	AT	T	A	AG	T	AAATTTTCCAAAGAGAAGGGTAACATATTA TGGAGAACTAG	A	T	G	T	T
CX386 (NPT-114)	Indica Intermediate	China	G	A	C	G	C	T	G	T	C	G	A	A	A	C	N	ATGG	A	G	C	T	C	T	C	T	AT	A	C	A	T	T	A	A	A	C	A	G	AT	T	A	AG	T	AAATTTTCCAAAGAGAAGGGTAACATATTA TGGAGAACTAG	A	T	G	T	T
CX387 (1088)	Indica II	None	G	A	C	G	C	T	G	T	C	G	A	A	A	C	G	ATGG	A	G	C	T	C	T	C	T	AT	A	C	A	T	T	A	A	A	C	A	G	AT	T	A	AG	T	AAATTTTCCAAAGAGAAGGGTAACATATTA TGGAGAACTAG	A	T	G	T	T
CX388 (KR200)	Indica II	Thailand	G	A	C	G	C	T	G	T	C	G	A	A	A	C	G	ATGG	A	G	C	T	C	T	C	T	AT	A	C	A	T	T	A	A	A	C	A	G	AT	T	A	AG	T	AAATTTTCCAAAGAGAAGGGTAACATATTA TGGAGAACTAG	A	T	G	T	T
CX389 (Jinyuan_85)	Temperate Japonica	China	G	G	C	GT	CTTCGGGCATA	T	G	C	T	G	G	A	G	T	G	G	G	C	T	TTC	C	T	T	C	A	C	C	G	C	A	G	G	G	C	C	A	CT	C	ACC	A	C	AAATTTTCCAAAGAGAAGGGTAACATATTA TGGAGAACTAG	A	C	G	T	C
CX390 (Yuelianggu)	Indica I	China	G	A	C	G	C	T	G	T	C	G	A	A	A	C	DEL	ATGG	A	G	C	T	C	T	C	T	AT	A	C	A	T	T	A	A	A	C	A	G	AT	T	A	AG	T	AAATTTTCCAAAGAGAAGGGTAACATATTA TGGAGAACTAG	A	T	G	T	T
CX391 (YJ30)	Temperate Japonica	China	A	G	A	GT	CTTCGGGCATA	C	A	C	T	A	G	G	G	T	A	A	G	C	T	TTC	T	C	T	C	A	C	A	G	C	A	G	G	G	T	C	A	CT	C	ACC	A	C	A	G	C	A	A	C
CX392 (SARD)	Indica Intermediate	None	G	A	C	G	C	T	G	T	C	G	G	G	G	C	G	ATGG	G	G	C	T	C	T	T	C	AT	C	C	A	C	A	G	A	A	C	A	A	AT	T	A	AG	C	AAATTTTCCAAAGAGAAGGGTAACATATTA TGGAGAACTAG	A	C	G	T	C
CX393 (Huangsizhan_)	Indica Intermediate	China	G	A	C	G	C	T	G	T	C	G	A	A	A	C	G	ATGG	A	G	C	T	C	T	C	T	AT	A	C	A	T	T	A	A	A	C	A	G	AT	T	A	AG	T	AAATTTTCCAAAGAGAAGGGTAACATATTA TGGAGAACTAG	A	T	G	T	T
CX394 (Molizhanxuan)	Indica II	China	G	A	C	G	C	T	G	T	C	G	A	A	A	C	G	ATGG	A	G	C	T	C	T	C	T	AT	A	C	A	T	T	A	A	A	C	A	G	AT	T	A	AG	T	AAATTTTCCAAAGAGAAGGGTAACATATTA TGGAGAACTAG	A	T	G	T	T
CX395 (YSBR1)	Intermediate	China	G	A	C	G	C	T	G	T	C	G	A	A	A	C	G	ATGG	A	G	C	T	C	T	C	T	AT	A	C	A	T	T	A	A	A	C	A	G	AT	T	A	AG	T	AAATTTTCCAAAGAGAAGGGTAACATATTA TGGAGAACTAG	A	T	G	T	T
CX396 (Guandong_194_(Soft_Rice))	Temperate Japonica	Japan	A	G	A	GT	CTTCGGGCATA	C	A	C	T	A	G	G	G	T	A	A	G	C	T	TTC	T	C	T	C	A	C	A	G	C	A	G	G	G	T	C	A	CT	C	ACC	A	C	A	G	C	A	A	C
CX397 (Nangeng_46_(Soft_Rice))	Temperate Japonica	China	A	G	A	GT	CTTCGGGCATA	C	A	C	T	A	G	G	G	T	A	A	G	C	T	TTC	T	C	T	C	A	C	A	G	C	A	G	G	G	T	C	A	CT	C	ACC	A	C	A	G	C	A	A	C
CX399 (Matatag2)	Indica II	Philippines	G	A	C	G	C	T	G	T	C	G	A	A	A	C	DEL	ATGG	A	G	C	T	C	T	C	T	AT	A	C	A	T	T	A	A	A	C	A	G	AT	T	A	AG	T	AAATTTTCCAAAGAGAAGGGTAACATATTA TGGAGAACTAG	A	T	G	T	T
CX4 (93072)	Indica Intermediate	China	G	A	C	G	C	T	G	T	C	G	G	G	G	C	G	ATGG	G	G	C	T	C	T	T	C	AT	C	C	A	C	A	G	A	A	C	A	A	AT	T	A	AG	C	AAATTTTCCAAAGAGAAGGGTAACATATTA TGGAGAACTAG	A	C	G	T	C
CX400 (Tog5674)	Intermediate	Africa	G	G	C	GT	CTTCGGGCATA	T	G	T	N	G	A	A	A	C	A	ATGG	G	C	C	TTC	C	T	T	C	A	C	C	G	C	A	G	G	G	C	C	A	CT	C	ACC	A	C	AAATTTTCCAAAGAGAAGGGTAACATATTA TGGAGAACTAG	A	C	G	T	C
CX401 (Tog7291)	Indica Intermediate	Africa	G	N	C	GT	CTTCGGGCATA	T	A	N	T	G	A	A	A	C	G	ATGG	N	N	N	TTC	C	T	T	C	A	C	C	G	C	A	G	G	G	C	N	A	CT	C	N	N	C	AAATTTTCCAAAGAGAAGGGTAACATATTA TGGAGAACTAG	A	N	G	T	C
CX402 (Tog6542)	Intermediate	Africa	G	G	C	GT	CTTCGGGCATA	N	G	C	T	A	G	N	G	T	A	G	G	C	C	TTC	C	T	T	C	A	C	C	G	C	A	G	G	G	C	C	A	CT	C	ACC	A	C	AAATTTTCCAAAGAGAAGGGTAACATATTA TGGAGAACTAG	A	C	G	T	C
CX403 (IR64a)	Indica II	Philippines	G	A	C	G	C	T	G	T	C	G	A	A	A	C	DEL	ATGG	A	G	C	T	C	T	C	T	AT	A	C	A	T	T	A	A	A	C	A	G	AT	T	A	AG	T	AAATTTTCCAAAGAGAAGGGTAACATATTA TGGAGAACTAG	A	T	G	T	T
CX408 (None)	Indica II	None	G	A	C	G	C	T	G	T	C	G	A	A	A	C	DEL	ATGG	A	G	C	T	C	T	C	T	AT	A	C	A	T	T	A	A	A	C	A	G	AT	T	A	AG	T	AAATTTTCCAAAGAGAAGGGTAACATATTA TGGAGAACTAG	A	T	G	T	T
CX409 (None)	Indica II	None	G	A	C	G	C	T	G	T	C	G	A	A	A	C	G	ATGG	A	G	C	T	C	T	C	T	AT	A	C	A	T	T	A	A	A	C	A	G	AT	T	A	AG	T	AAATTTTCCAAAGAGAAGGGTAACATATTA TGGAGAACTAG	A	T	G	T	T
CX410 (None)	Indica II	None	G	A	C	G	C	T	G	T	C	G	A	A	A	C	DEL	ATGG	A	G	C	T	C	T	C	T	AT	A	C	A	T	T	A	A	A	C	A	G	AT	T	A	AG	T	AAATTTTCCAAAGAGAAGGGTAACATATTA TGGAGAACTAG	A	T	G	T	T
CX411 (None)	Indica II	None	G	A	C	G	C	T	G	T	C	G	A	A	A	C	DEL	ATGG	A	G	C	T	C	T	C	T	AT	A	C	A	T	T	A	A	A	C	A	G	AT	T	A	AG	T	AAATTTTCCAAAGAGAAGGGTAACATATTA TGGAGAACTAG	A	T	G	T	T
CX413 (None)	Indica II	None	G	A	C	G	C	T	G	T	C	G	A	A	A	C	G	ATGG	A	G	C	T	C	T	C	T	AT	A	C	A	T	T	A	A	A	C	A	G	AT	T	A	AG	T	AAATTTTCCAAAGAGAAGGGTAACATATTA TGGAGAACTAG	A	T	G	T	T
CX414 (None)	Indica II	None	G	A	C	G	C	T	G	T	C	G	A	A	A	C	G	ATGG	A	G	C	T	C	T	C	T	AT	A	C	A	T	T	A	A	A	C	A	G	AT	T	A	AG	T	AAATTTTCCAAAGAGAAGGGTAACATATTA TGGAGAACTAG	A	T	G	T	T
CX416 (None)	Indica II	None	G	A	C	G	C	T	G	T	C	G	A	A	A	C	G	ATGG	A	G	C	T	C	T	C	T	AT	A	C	A	T	T	A	A	A	C	A	G	AT	T	A	AG	T	AAATTTTCCAAAGAGAAGGGTAACATATTA TGGAGAACTAG	A	T	G	T	T
CX417 (None)	Indica II	None	G	A	C	G	C	T	G	T	C	G	A	A	A	C	DEL	ATGG	A	G	C	T	C	T	C	T	AT	A	C	A	T	T	A	A	A	C	A	G	AT	T	A	AG	T	AAATTTTCCAAAGAGAAGGGTAACATATTA TGGAGAACTAG	A	T	G	T	T
CX418 (None)	Indica II	None	G	A	C	G	C	T	G	T	C	G	A	A	A	C	DEL	ATGG	A	G	C	T	C	T	C	T	AT	A	C	A	T	T	A	A	A	C	A	G	AT	T	A	AG	T	AAATTTTCCAAAGAGAAGGGTAACATATTA TGGAGAACTAG	A	T	G	T	T
CX419 (None)	Indica II	None	G	A	C	G	C	T	G	T	C	G	A	A	A	C	DEL	ATGG	A	G	C	T	C	T	C	T	AT	A	C	A	T	T	A	A	A	C	A	G	AT	T	A	AG	T	AAATTTTCCAAAGAGAAGGGTAACATATTA TGGAGAACTAG	A	T	G	T	T
CX42 (IR68552-55-3-2)	Indica Intermediate	Philippines	G	A	C	G	C	T	G	T	C	G	A	A	A	C	DEL	ATGG	A	G	C	T	C	T	C	T	AT	A	C	A	T	T	A	A	A	C	A	G	AT	T	A	AG	T	AAATTTTCCAAAGAGAAGGGTAACATATTA TGGAGAACTAG	A	T	G	T	T
CX420 (None)	Indica II	None	G	A	C	G	C	T	G	T	C	G	A	A	A	C	DEL	ATGG	A	G	C	T	C	T	C	T	AT	A	C	A	T	T	A	A	A	C	A	G	AT	T	A	AG	T	AAATTTTCCAAAGAGAAGGGTAACATATTA TGGAGAACTAG	A	T	G	T	T
CX421 (None)	Indica II	None	G	A	C	G	C	T	G	T	C	G	A	A	A	C	G	ATGG	A	G	C	T	C	T	C	T	AT	A	C	A	T	T	A	A	A	C	A	G	AT	T	A	AG	T	AAATTTTCCAAAGAGAAGGGTAACATATTA TGGAGAACTAG	A	T	G	T	T
CX422 (None)	Indica II	None	G	A	C	G	C	T	G	T	C	G	A	A	A	C	DEL	ATGG	A	G	C	T	C	T	C	T	AT	A	C	A	T	T	A	A	A	C	A	G	AT	T	A	AG	T	AAATTTTCCAAAGAGAAGGGTAACATATTA TGGAGAACTAG	A	T	G	T	T
CX423 (None)	Indica II	None	G	A	C	G	C	T	G	T	C	G	A	A	A	C	N	ATGG	A	G	C	T	C	T	C	T	AT	A	C	A	T	T	A	A	A	C	A	G	AT	T	A	AG	T	AAATTTTCCAAAGAGAAGGGTAACATATTA TGGAGAACTAG	A	T	G	T	T
CX424 (None)	Indica II	None	G	A	C	G	C	T	G	T	C	G	A	A	A	C	G	ATGG	A	G	C	T	C	T	C	T	AT	A	C	A	T	T	A	A	A	C	A	G	AT	T	A	AG	T	AAATTTTCCAAAGAGAAGGGTAACATATTA TGGAGAACTAG	A	T	G	T	T
CX425 (None)	Indica II	None	G	A	C	G	C	T	G	T	C	G	A	A	A	C	G	ATGG	A	G	C	T	C	T	C	T	AT	A	C	A	T	T	A	A	A	C	A	G	AT	T	A	AG	T	AAATTTTCCAAAGAGAAGGGTAACATATTA TGGAGAACTAG	A	T	G	T	T
CX426 (None)	Indica II	None	G	A	C	G	C	T	G	T	C	G	A	A	A	C	DEL	ATGG	A	G	C	T	C	T	C	T	AT	A	C	A	T	T	A	A	A	C	A	G	AT	T	A	AG	T	AAATTTTCCAAAGAGAAGGGTAACATATTA TGGAGAACTAG	A	T	G	T	T
CX427 (None)	Temperate Japonica	None	G	A	C	G	C	T	G	T	C	G	A	A	A	C	G	ATGG	A	G	C	T	C	T	C	T	AT	A	C	A	T	T	A	A	A	C	A	G	AT	T	A	AG	T	AAATTTTCCAAAGAGAAGGGTAACATATTA TGGAGAACTAG	A	T	G	T	T
CX428 (None)	Temperate Japonica	None	A	G	A	GT	CTTCGGGCATA	C	A	C	T	A	G	G	G	T	A	A	G	C	T	TTC	T	C	T	C	A	C	A	G	C	A	G	G	G	T	C	A	CT	C	ACC	A	C	A	G	C	A	A	C
CX429 (None)	Temperate Japonica	None	A	G	A	GT	CTTCGGGCATA	C	A	C	T	A	G	G	G	T	A	A	G	C	T	TTC	T	C	T	C	A	C	A	G	C	A	G	G	G	T	C	A	CT	C	ACC	A	C	A	G	C	A	A	C
CX43 (IR66897B)	Indica II	Philippines	G	A	C	G	C	T	G	T	C	G	A	A	A	C	DEL	ATGG	A	G	C	T	C	T	C	T	AT	A	C	A	T	T	A	A	A	C	A	G	AT	T	A	AG	T	AAATTTTCCAAAGAGAAGGGTAACATATTA TGGAGAACTAG	A	T	G	T	T
CX430 (None)	Indica II	None	G	A	C	G	C	T	G	T	C	G	A	A	A	C	DEL	ATGG	A	G	C	T	C	T	C	T	AT	A	C	A	T	T	A	A	A	C	A	G	AT	T	A	AG	T	AAATTTTCCAAAGAGAAGGGTAACATATTA TGGAGAACTAG	A	T	G	T	T
CX431 (Duoxi_1_)	Indica II	China	G	A	C	G	C	T	G	T	C	G	A	A	A	C	G	ATGG	A	G	C	T	C	T	C	T	AT	A	C	A	T	T	A	A	A	C	A	G	AT	T	A	AG	T	AAATTTTCCAAAGAGAAGGGTAACATATTA TGGAGAACTAG	A	T	G	T	T
CX432 (None)	Indica II	None	G	A	C	G	C	T	G	T	C	G	A	A	A	C	G	ATGG	A	G	C	T	C	T	C	T	AT	A	C	A	T	T	A	A	A	C	A	G	AT	T	A	AG	T	AAATTTTCCAAAGAGAAGGGTAACATATTA TGGAGAACTAG	A	T	G	T	T
CX433 (None)	Indica II	None	G	G	C	GT	CTTCGGGCATA	T	G	C	T	G	G	A	G	T	DEL	G	G	C	T	TTC	C	T	T	C	A	C	C	G	C	A	G	G	G	C	C	A	CT	C	ACC	A	C	AAATTTTCCAAAGAGAAGGGTAACATATTA TGGAGAACTAG	A	C	G	T	C
CX434 (None)	Indica II	None	G	A	C	G	C	T	G	T	C	G	A	A	A	C	DEL	ATGG	A	G	C	T	C	T	C	T	AT	A	C	A	T	T	A	A	A	C	A	G	AT	T	A	AG	T	AAATTTTCCAAAGAGAAGGGTAACATATTA TGGAGAACTAG	A	T	G	T	T
CX435 (None)	Indica Intermediate	None	G	A	C	G	C	T	G	T	C	G	A	A	A	C	G	ATGG	A	G	C	T	C	T	C	T	AT	A	C	A	T	T	A	A	A	C	A	G	AT	T	A	AG	T	AAATTTTCCAAAGAGAAGGGTAACATATTA TGGAGAACTAG	A	T	G	T	T
CX436 (None)	Indica Intermediate	None	G	A	C	G	C	T	G	T	C	G	A	A	A	C	DEL	ATGG	A	G	C	T	C	T	C	T	AT	A	C	A	T	T	A	A	A	C	A	G	AT	T	A	AG	T	AAATTTTCCAAAGAGAAGGGTAACATATTA TGGAGAACTAG	A	T	G	T	T
CX437 (None)	Indica II	None	G	G	C	GT	CTTCGGGCATA	T	G	C	T	G	G	A	G	T	N	G	G	C	T	TTC	C	T	T	C	A	C	C	G	C	A	G	G	G	C	C	A	CT	C	ACC	A	C	AAATTTTCCAAAGAGAAGGGTAACATATTA TGGAGAACTAG	A	C	G	T	C
CX438 (None)	Indica II	None	G	A	C	G	C	T	G	T	C	G	A	A	A	C	G	ATGG	A	G	C	T	C	T	C	T	AT	A	C	A	T	T	A	A	A	C	A	G	AT	T	A	AG	T	AAATTTTCCAAAGAGAAGGGTAACATATTA TGGAGAACTAG	A	T	G	T	T
CX439 (None)	Indica Intermediate	None	G	G	C	GT	CTTCGGGCATA	T	G	C	T	G	G	A	G	T	G	G	G	C	T	TTC	C	T	T	C	A	C	C	G	C	A	G	G	G	C	C	A	CT	C	ACC	A	C	AAATTTTCCAAAGAGAAGGGTAACATATTA TGGAGAACTAG	A	C	G	T	C
CX44 (IR58025B)	Indica II	Philippines	G	A	C	G	C	T	G	T	C	G	A	A	A	C	N	ATGG	A	G	C	T	C	T	C	T	AT	A	C	A	T	T	A	A	A	C	A	G	AT	T	A	AG	T	AAATTTTCCAAAGAGAAGGGTAACATATTA TGGAGAACTAG	A	T	G	T	T
CX440 (None)	Indica II	None	G	A	C	G	C	T	G	T	C	G	A	A	A	C	DEL	ATGG	A	G	C	T	C	T	C	T	AT	A	C	A	T	T	A	A	A	C	A	G	AT	T	A	AG	T	AAATTTTCCAAAGAGAAGGGTAACATATTA TGGAGAACTAG	A	T	G	T	T
CX441 (None)	Temperate Japonica	None	G	A	C	G	C	T	G	T	C	G	A	A	A	C	G	ATGG	A	G	C	T	C	T	C	T	AT	A	C	A	T	T	A	A	A	C	A	G	AT	T	A	AG	T	AAATTTTCCAAAGAGAAGGGTAACATATTA TGGAGAACTAG	A	T	G	T	T
CX442 (None)	Indica II	None	G	A	C	G	C	T	G	T	C	G	A	A	A	C	G	ATGG	A	G	C	T	C	T	C	T	AT	A	C	A	T	T	A	A	A	C	A	G	AT	T	A	AG	T	AAATTTTCCAAAGAGAAGGGTAACATATTA TGGAGAACTAG	A	T	G	T	T
CX443 (None)	Indica II	None	G	A	C	G	C	T	G	T	C	G	A	A	A	C	G	ATGG	A	G	C	T	C	T	C	T	AT	A	C	A	T	T	A	A	A	C	A	G	AT	T	A	AG	T	AAATTTTCCAAAGAGAAGGGTAACATATTA TGGAGAACTAG	A	T	G	T	T
CX444 (None)	Indica II	None	G	G	C	GT	CTTCGGGCATA	T	G	C	T	G	G	A	G	T	G	G	G	C	T	TTC	C	T	T	C	A	C	C	G	C	A	G	G	G	C	C	A	CT	C	ACC	A	C	AAATTTTCCAAAGAGAAGGGTAACATATTA TGGAGAACTAG	A	C	G	T	C
CX445 (None)	Indica Intermediate	None	G	A	C	G	C	T	G	T	C	G	A	A	A	C	DEL	ATGG	A	G	C	T	C	T	C	T	AT	A	C	A	T	T	A	A	A	C	A	G	AT	T	A	AG	T	AAATTTTCCAAAGAGAAGGGTAACATATTA TGGAGAACTAG	A	T	G	T	T
CX446 (None)	Indica I	None	G	A	C	G	C	T	G	T	C	G	A	A	A	C	DEL	ATGG	A	G	C	T	C	T	C	T	AT	A	C	A	T	T	A	A	A	C	A	G	AT	T	A	AG	T	AAATTTTCCAAAGAGAAGGGTAACATATTA TGGAGAACTAG	A	T	G	T	T
CX447 (None)	Indica I	None	G	A	C	G	C	T	G	T	C	G	A	A	A	C	G	ATGG	A	G	C	T	C	T	C	T	AT	A	C	A	T	T	A	A	A	C	A	G	AT	T	A	AG	T	AAATTTTCCAAAGAGAAGGGTAACATATTA TGGAGAACTAG	A	T	G	T	T
CX448 (None)	Indica II	None	G	G	C	GT	CTTCGGGCATA	T	G	C	T	G	G	A	G	T	G	G	G	C	T	TTC	C	T	T	C	A	C	C	G	C	A	G	G	G	C	C	A	CT	C	ACC	A	C	AAATTTTCCAAAGAGAAGGGTAACATATTA TGGAGAACTAG	A	C	G	T	C
CX449 (None)	Indica Intermediate	None	G	A	C	G	C	T	G	T	C	G	A	A	A	C	G	ATGG	A	G	C	T	C	T	C	T	AT	A	C	A	T	T	A	A	A	C	A	G	AT	T	A	AG	T	AAATTTTCCAAAGAGAAGGGTAACATATTA TGGAGAACTAG	A	T	G	T	T
CX45 (Dhan4)	Indica II	India	G	G	C	GT	CTTCGGGCATA	C	G	T	C	A	G	A	G	T	G	G	G	C	C	TTC	C	T	T	C	A	C	C	G	C	A	G	G	G	C	C	A	CT	C	ACC	A	C	AAATTTTCCAAAGAGAAGGGTAACATATTA TGGAGAACTAG	A	C	G	T	C
CX450 (None)	Indica I	None	G	A	C	G	C	T	G	T	C	G	A	A	A	C	G	ATGG	A	G	C	T	C	T	C	T	AT	A	C	A	T	T	A	A	A	C	A	G	AT	T	A	AG	T	AAATTTTCCAAAGAGAAGGGTAACATATTA TGGAGAACTAG	A	T	G	T	T
CX452 (None)	Indica Intermediate	None	G	A	C	G	C	T	G	T	C	G	A	A	A	C	DEL	ATGG	A	G	C	T	C	T	C	T	AT	A	C	A	T	T	A	A	A	C	A	G	AT	T	A	AG	T	AAATTTTCCAAAGAGAAGGGTAACATATTA TGGAGAACTAG	A	T	G	T	T
CX453 (None)	Intermediate	None	A	G	A	GT	CTTCGGGCATA	C	A	C	T	A	G	G	G	T	A	A	G	C	T	TTC	T	C	T	C	A	C	A	G	C	A	G	G	G	C	C	A	CT	C	ACC	A	C	A	G	C	A	A	C
CX454 (None)	Indica Intermediate	None	G	G	C	GT	CTTCGGGCATA	T	G	C	T	G	G	A	G	T	G	G	G	C	T	TTC	C	T	T	C	A	C	C	G	C	A	G	G	G	C	C	A	CT	C	ACC	A	C	AAATTTTCCAAAGAGAAGGGTAACATATTA TGGAGAACTAG	A	C	G	T	C
CX455 (None)	Indica Intermediate	None	G	A	C	G	C	T	G	T	C	G	A	A	A	C	DEL	ATGG	A	G	C	T	C	T	C	T	AT	A	C	A	T	T	A	A	A	C	A	G	AT	T	A	AG	T	AAATTTTCCAAAGAGAAGGGTAACATATTA TGGAGAACTAG	A	T	G	T	T
CX456 (None)	Indica I	None	G	A	C	G	C	T	G	T	C	G	G	G	G	C	G	ATGG	G	G	C	T	C	T	T	C	AT	C	C	A	C	A	G	A	A	C	A	A	AT	T	A	AG	C	AAATTTTCCAAAGAGAAGGGTAACATATTA TGGAGAACTAG	A	C	G	T	C
CX457 (None)	Indica I	None	G	A	C	G	C	T	G	T	C	G	A	A	A	C	DEL	ATGG	A	G	C	T	C	T	C	T	AT	A	C	A	T	T	A	A	A	C	A	G	AT	T	A	AG	T	AAATTTTCCAAAGAGAAGGGTAACATATTA TGGAGAACTAG	A	T	G	T	T
CX458 (None)	Indica I	None	G	A	C	G	C	T	G	T	C	G	A	A	A	C	DEL	ATGG	A	G	C	T	C	T	C	T	AT	A	C	A	T	T	A	A	A	C	A	G	AT	T	A	AG	T	AAATTTTCCAAAGAGAAGGGTAACATATTA TGGAGAACTAG	A	T	G	T	T
CX459 (None)	Indica I	None	G	A	C	G	C	T	G	T	C	G	A	A	A	C	G	ATGG	A	G	C	T	C	T	C	T	AT	A	C	A	T	T	A	A	A	C	A	G	AT	T	A	AG	T	AAATTTTCCAAAGAGAAGGGTAACATATTA TGGAGAACTAG	A	T	G	T	T
CX46 (Pusa(Basmati_1))	Intermediate	India	G	A	C	G	C	T	G	T	C	G	G	G	G	C	N	ATGG	G	G	C	T	C	T	T	C	AT	C	C	A	C	A	G	A	A	C	A	A	AT	T	A	AG	C	AAATTTTCCAAAGAGAAGGGTAACATATTA TGGAGAACTAG	A	C	G	T	C
CX460 (None)	Indica I	None	G	A	C	G	C	T	G	T	C	G	A	A	A	C	G	ATGG	A	G	C	T	C	T	C	T	AT	A	C	A	T	T	A	A	A	C	A	G	AT	T	A	AG	T	AAATTTTCCAAAGAGAAGGGTAACATATTA TGGAGAACTAG	A	T	G	T	T
CX461 (None)	Indica Intermediate	None	G	A	C	G	C	C	A	T	C	G	G	G	G	C	N	ATGG	G	G	C	T	C	T	T	C	AT	C	C	A	C	A	G	A	A	C	A	A	AT	T	A	AG	C	AAATTTTCCAAAGAGAAGGGTAACATATTA TGGAGAACTAG	A	C	G	T	C
CX462 (None)	Indica II	None	G	A	C	G	C	T	G	T	C	G	A	A	A	C	DEL	ATGG	A	G	C	T	C	T	C	T	AT	A	C	A	T	T	A	A	A	C	A	G	AT	T	A	AG	T	AAATTTTCCAAAGAGAAGGGTAACATATTA TGGAGAACTAG	A	T	G	T	T
CX463 (None)	Indica Intermediate	None	G	A	C	G	C	T	G	T	C	G	A	A	A	C	G	ATGG	A	G	C	T	C	T	C	T	AT	A	C	A	T	T	A	A	A	C	A	G	AT	T	A	AG	T	AAATTTTCCAAAGAGAAGGGTAACATATTA TGGAGAACTAG	A	T	G	T	T
CX464 (None)	Indica Intermediate	None	G	N	C	GT	CTTCGGGCATA	T	G	N	N	G	G	A	G	T	G	G	G	C	T	TTC	C	T	T	C	A	C	C	G	C	A	G	G	G	C	C	A	CT	C	ACC	A	C	AAATTTTCCAAAGAGAAGGGTAACATATTA TGGAGAACTAG	A	C	G	T	C
CX465 (None)	Indica II	None	G	A	C	G	C	T	G	T	C	G	A	A	A	C	G	ATGG	A	G	C	T	C	T	C	T	AT	A	C	A	T	T	A	A	A	C	A	G	AT	T	A	AG	T	AAATTTTCCAAAGAGAAGGGTAACATATTA TGGAGAACTAG	A	T	G	T	T
CX466 (None)	Indica II	None	G	A	C	G	C	T	G	T	C	G	A	A	A	C	DEL	ATGG	A	G	C	T	C	T	C	T	AT	A	C	A	T	T	A	A	A	C	A	G	AT	T	A	AG	T	AAATTTTCCAAAGAGAAGGGTAACATATTA TGGAGAACTAG	A	T	G	T	T
CX467 (None)	Indica Intermediate	None	G	A	C	G	C	T	G	T	C	G	A	A	A	C	DEL	ATGG	A	G	C	T	C	T	C	T	AT	A	C	A	T	T	A	A	A	C	A	G	AT	T	A	AG	T	AAATTTTCCAAAGAGAAGGGTAACATATTA TGGAGAACTAG	A	T	G	T	T
CX468 (None)	Indica I	None	G	A	C	G	C	T	G	T	C	G	A	A	A	C	DEL	ATGG	A	G	C	T	C	T	C	T	AT	A	C	A	T	T	A	A	A	C	A	G	AT	T	A	AG	T	AAATTTTCCAAAGAGAAGGGTAACATATTA TGGAGAACTAG	A	T	G	T	T
CX469 (None)	Indica II	None	G	A	C	G	C	T	G	T	C	G	A	A	A	C	DEL	ATGG	A	G	C	T	C	T	C	T	AT	A	C	A	T	T	A	A	A	C	A	G	AT	T	A	AG	T	AAATTTTCCAAAGAGAAGGGTAACATATTA TGGAGAACTAG	A	T	G	T	T
CX47 (Diangeng_)	Temperate Japonica	China	A	G	A	GT	CTTCGGGCATA	C	A	C	T	A	G	G	G	T	A	A	G	C	T	TTC	T	C	T	C	A	C	A	G	C	A	G	G	G	T	C	A	CT	C	ACC	A	C	A	G	C	A	A	C
CX470 (None)	Indica I	None	G	A	C	G	C	T	G	T	C	G	G	G	G	C	G	ATGG	G	G	C	T	C	T	T	C	AT	C	C	A	C	A	G	A	A	C	A	A	AT	T	A	AG	C	AAATTTTCCAAAGAGAAGGGTAACATATTA TGGAGAACTAG	A	C	G	T	C
CX471 (None)	Indica I	None	G	A	C	G	C	T	G	T	C	G	G	G	G	C	DEL	ATGG	G	G	C	T	C	T	T	C	AT	C	C	A	C	A	G	A	A	C	A	A	AT	T	A	AG	C	AAATTTTCCAAAGAGAAGGGTAACATATTA TGGAGAACTAG	A	C	G	T	C
CX472 (None)	Indica Intermediate	None	G	A	C	G	C	T	G	T	C	G	A	A	A	C	G	ATGG	A	G	C	T	C	T	C	T	AT	A	C	A	T	T	A	A	A	C	A	G	AT	T	A	AG	T	AAATTTTCCAAAGAGAAGGGTAACATATTA TGGAGAACTAG	A	T	G	T	T
CX473 (None)	Indica Intermediate	None	G	A	C	G	C	T	G	T	C	G	A	A	A	C	G	ATGG	A	G	C	T	C	T	C	T	AT	A	C	A	T	T	A	A	A	C	A	G	AT	T	A	AG	T	AAATTTTCCAAAGAGAAGGGTAACATATTA TGGAGAACTAG	A	T	G	T	T
CX474 (None)	Indica Intermediate	None	G	A	C	G	C	T	G	T	C	G	A	A	A	C	DEL	ATGG	A	G	C	T	C	T	C	T	AT	A	C	A	T	T	A	A	A	C	A	G	AT	T	A	AG	T	AAATTTTCCAAAGAGAAGGGTAACATATTA TGGAGAACTAG	A	T	G	T	T
CX475 (None)	Indica II	None	G	A	C	G	C	T	G	T	C	G	A	A	A	C	G	ATGG	A	G	C	T	C	T	C	T	AT	A	C	A	T	T	A	A	A	C	A	G	AT	T	A	AG	T	AAATTTTCCAAAGAGAAGGGTAACATATTA TGGAGAACTAG	A	T	G	T	T
CX476 (None)	Indica Intermediate	None	G	A	C	G	C	T	G	T	C	G	G	G	G	C	G	ATGG	G	G	C	T	C	T	T	C	AT	C	C	A	C	A	G	A	A	C	A	A	AT	T	A	AG	C	AAATTTTCCAAAGAGAAGGGTAACATATTA TGGAGAACTAG	A	C	G	T	C
CX477 (None)	Indica II	None	G	A	C	G	C	T	G	T	C	G	A	A	A	C	G	ATGG	A	G	C	T	C	T	C	T	AT	A	C	A	T	T	A	A	A	C	A	G	AT	T	A	AG	T	AAATTTTCCAAAGAGAAGGGTAACATATTA TGGAGAACTAG	A	T	G	T	T
CX478 (None)	Indica Intermediate	None	G	A	C	G	C	T	G	T	C	G	A	A	A	C	DEL	ATGG	A	G	C	T	C	T	C	T	AT	A	C	A	T	T	A	A	A	C	A	G	AT	T	A	AG	T	AAATTTTCCAAAGAGAAGGGTAACATATTA TGGAGAACTAG	A	T	G	T	T
CX479 (None)	Indica Intermediate	None	G	A	C	G	C	T	G	T	C	G	A	A	A	C	G	ATGG	A	G	C	T	C	T	C	T	AT	A	C	A	T	T	A	A	A	C	A	G	AT	T	A	AG	T	AAATTTTCCAAAGAGAAGGGTAACATATTA TGGAGAACTAG	A	T	G	T	T
CX48 (PT60)	Indica II	China	G	A	C	G	C	T	G	T	C	G	A	A	A	C	G	ATGG	A	G	C	T	C	T	C	T	AT	A	C	A	T	T	A	A	A	C	A	G	AT	T	A	AG	T	AAATTTTCCAAAGAGAAGGGTAACATATTA TGGAGAACTAG	A	T	G	T	T
CX480 (None)	Indica II	None	G	G	C	GT	CTTCGGGCATA	T	G	C	T	G	G	A	G	T	G	G	G	C	T	TTC	C	T	T	C	A	C	C	G	C	A	G	G	G	C	C	A	CT	C	ACC	A	C	AAATTTTCCAAAGAGAAGGGTAACATATTA TGGAGAACTAG	A	C	G	T	C
CX481 (None)	Indica Intermediate	None	G	A	C	G	C	T	G	T	C	G	A	A	A	C	G	ATGG	A	G	C	T	C	T	C	T	AT	A	C	A	T	T	A	A	A	C	A	G	AT	T	A	AG	T	AAATTTTCCAAAGAGAAGGGTAACATATTA TGGAGAACTAG	A	T	G	T	T
CX482 (None)	Indica II	None	G	A	C	G	C	T	G	T	C	G	A	A	A	C	DEL	ATGG	A	G	C	T	C	T	C	T	AT	A	C	A	T	T	A	A	A	C	A	G	AT	T	A	AG	T	AAATTTTCCAAAGAGAAGGGTAACATATTA TGGAGAACTAG	A	T	G	T	T
CX483 (None)	Indica II	None	G	G	C	GT	CTTCGGGCATA	T	G	C	T	G	G	A	G	T	G	G	G	C	T	TTC	C	T	T	C	A	C	C	G	C	A	G	G	G	C	C	A	CT	C	ACC	A	C	AAATTTTCCAAAGAGAAGGGTAACATATTA TGGAGAACTAG	A	C	G	T	C
CX484 (None)	Indica II	None	G	A	C	G	C	T	G	T	C	G	A	A	A	C	N	ATGG	A	G	C	T	C	T	C	T	AT	A	C	A	T	T	A	A	A	C	A	G	AT	T	A	AG	T	AAATTTTCCAAAGAGAAGGGTAACATATTA TGGAGAACTAG	A	T	G	T	T
CX485 (None)	Indica II	None	G	A	C	G	C	T	G	T	C	G	A	A	A	C	G	ATGG	A	G	C	T	C	T	C	T	AT	A	C	A	T	T	A	A	A	C	A	G	AT	T	A	AG	T	AAATTTTCCAAAGAGAAGGGTAACATATTA TGGAGAACTAG	A	T	G	T	T
CX486 (None)	Indica Intermediate	None	G	A	C	G	C	T	G	T	C	G	A	A	A	C	G	ATGG	A	G	C	T	C	T	C	T	AT	A	C	A	T	T	A	A	A	C	A	G	AT	T	A	AG	T	AAATTTTCCAAAGAGAAGGGTAACATATTA TGGAGAACTAG	A	T	G	T	T
CX487 (None)	Indica Intermediate	None	G	A	C	G	C	T	G	T	C	G	A	A	A	C	DEL	ATGG	A	G	C	T	C	T	C	T	AT	A	C	A	T	T	A	A	A	C	A	G	AT	T	A	AG	T	AAATTTTCCAAAGAGAAGGGTAACATATTA TGGAGAACTAG	A	T	G	T	T
CX488 (None)	Indica II	None	G	G	C	GT	CTTCGGGCATA	C	G	T	C	A	G	A	G	T	G	G	G	C	C	TTC	C	T	T	C	A	C	C	G	C	A	G	G	G	C	C	A	CT	C	ACC	A	C	AAATTTTCCAAAGAGAAGGGTAACATATTA TGGAGAACTAG	A	C	G	T	C
CX489 (None)	Indica Intermediate	None	G	A	C	G	C	T	G	T	C	G	A	A	A	C	G	ATGG	A	G	C	T	C	T	C	T	AT	A	C	A	T	T	A	A	A	C	A	G	AT	T	A	AG	T	AAATTTTCCAAAGAGAAGGGTAACATATTA TGGAGAACTAG	A	T	G	T	T
CX49 (NAN-29-2)	Temperate Japonica	China	G	A	C	G	C	T	G	T	C	G	A	A	A	C	N	ATGG	A	G	C	T	C	T	C	T	AT	A	C	A	T	T	A	A	A	C	A	G	AT	T	A	AG	T	AAATTTTCCAAAGAGAAGGGTAACATATTA TGGAGAACTAG	A	T	G	T	T
CX490 (None)	Indica Intermediate	None	G	A	C	G	C	T	G	T	C	G	A	A	A	C	N	ATGG	A	G	C	T	C	T	C	T	AT	A	C	A	T	T	A	A	A	C	A	G	AT	T	A	AG	T	AAATTTTCCAAAGAGAAGGGTAACATATTA TGGAGAACTAG	A	T	G	T	T
CX491 (None)	Indica I	None	G	A	C	G	C	T	G	T	C	G	A	A	A	C	G	ATGG	A	G	C	T	C	T	C	T	AT	A	C	A	T	T	A	A	A	C	A	G	AT	T	A	AG	T	AAATTTTCCAAAGAGAAGGGTAACATATTA TGGAGAACTAG	A	T	G	T	T
CX492 (None)	Temperate Japonica	None	A	G	A	GT	CTTCGGGCATA	C	A	C	T	A	G	G	G	T	A	A	G	C	T	TTC	T	C	T	C	A	C	A	G	C	A	G	G	G	T	C	A	CT	C	ACC	A	C	A	G	C	A	A	C
CX493 (None)	Temperate Japonica	None	A	G	A	GT	CTTCGGGCATA	C	A	C	T	A	G	G	G	T	A	A	G	C	T	TTC	T	C	T	C	A	C	A	G	C	A	G	G	G	T	C	A	CT	C	ACC	A	C	A	G	C	A	A	C
CX494 (None)	Temperate Japonica	None	A	G	A	GT	CTTCGGGCATA	C	A	C	T	A	G	G	G	T	A	A	G	C	T	TTC	T	C	T	C	A	C	A	G	C	A	G	G	G	T	C	A	CT	C	ACC	A	C	A	G	C	A	A	C
CX495 (None)	Temperate Japonica	None	A	G	A	GT	CTTCGGGCATA	C	A	C	T	A	G	G	G	T	A	A	G	C	T	TTC	T	C	T	C	A	C	A	G	C	A	G	G	G	T	C	A	CT	C	ACC	A	C	A	G	C	A	A	C
CX496 (None)	Temperate Japonica	None	A	G	A	GT	CTTCGGGCATA	C	A	C	T	A	G	G	G	T	A	A	G	C	T	TTC	T	C	T	C	A	C	A	G	C	A	G	G	G	T	C	A	CT	C	ACC	A	C	A	G	C	A	A	C
CX497 (None)	Temperate Japonica	None	A	G	A	GT	CTTCGGGCATA	C	A	C	T	A	G	G	G	T	A	A	G	C	T	TTC	T	C	T	C	A	C	A	G	C	A	G	G	G	T	C	A	CT	C	ACC	A	C	A	G	C	A	A	C
CX498 (None)	Temperate Japonica	None	A	G	A	GT	CTTCGGGCATA	C	A	C	T	A	G	G	G	T	A	A	G	C	T	TTC	T	C	T	C	A	C	A	G	C	A	G	G	G	T	C	A	CT	C	ACC	A	C	A	G	C	A	A	C
CX499 (None)	Temperate Japonica	None	A	G	A	GT	CTTCGGGCATA	C	A	C	T	A	G	G	G	T	A	A	G	C	T	TTC	T	C	T	C	A	C	A	G	C	A	G	G	G	T	C	A	CT	C	ACC	A	C	A	G	C	A	A	C
CX5 (108S)	Indica II	China	G	A	C	G	C	T	G	T	C	G	A	A	A	C	N	ATGG	A	G	C	T	C	T	C	T	AT	A	C	A	T	T	A	A	A	C	A	G	AT	T	A	AG	T	AAATTTTCCAAAGAGAAGGGTAACATATTA TGGAGAACTAG	A	T	G	T	T
CX50 (Ai_Zi_DAO)	Indica II	China	G	A	C	G	C	T	G	T	C	G	A	A	A	C	G	ATGG	A	G	C	T	C	T	C	T	AT	A	C	A	T	T	A	A	A	C	A	G	AT	T	A	AG	T	AAATTTTCCAAAGAGAAGGGTAACATATTA TGGAGAACTAG	A	T	G	T	T
CX500 (None)	Temperate Japonica	None	A	G	A	GT	CTTCGGGCATA	C	A	C	T	A	G	G	G	T	A	A	G	C	T	TTC	T	C	T	C	A	C	A	G	C	A	G	G	G	T	C	A	CT	C	ACC	A	C	A	G	C	A	A	C
CX501 (None)	Temperate Japonica	None	A	G	A	GT	CTTCGGGCATA	C	A	C	T	A	G	G	G	T	A	A	G	C	T	TTC	T	C	T	C	A	C	A	G	C	A	G	G	G	T	C	A	CT	C	ACC	A	C	A	G	C	A	A	C
CX502 (None)	Temperate Japonica	None	A	G	A	GT	CTTCGGGCATA	C	A	C	T	A	G	G	G	T	A	A	G	C	T	TTC	T	C	T	C	A	C	A	G	C	A	G	G	G	T	C	A	CT	C	ACC	A	C	A	G	C	A	A	C
CX503 (None)	Temperate Japonica	None	A	G	A	GT	CTTCGGGCATA	C	A	C	T	A	G	G	G	T	A	A	G	C	T	TTC	T	C	T	C	A	C	A	G	C	A	G	G	G	T	C	A	CT	C	ACC	A	C	A	G	C	A	A	C
CX504 (None)	Temperate Japonica	None	A	G	A	GT	CTTCGGGCATA	C	A	C	T	A	G	G	G	T	A	A	G	C	T	TTC	T	C	T	C	A	C	A	G	C	A	G	G	G	T	C	A	CT	C	ACC	A	C	A	G	C	A	A	C
CX505 (None)	Indica II	None	G	A	C	G	C	T	G	T	C	G	A	A	A	C	DEL	ATGG	A	G	C	T	C	T	C	T	AT	A	C	A	T	T	A	A	A	C	A	G	AT	T	A	AG	T	AAATTTTCCAAAGAGAAGGGTAACATATTA TGGAGAACTAG	A	T	G	T	T
CX506 (None)	Indica Intermediate	None	G	A	C	G	C	T	G	T	C	G	A	A	A	C	G	ATGG	A	G	C	T	C	T	C	T	AT	A	C	A	T	T	A	A	A	C	A	G	AT	T	A	AG	T	AAATTTTCCAAAGAGAAGGGTAACATATTA TGGAGAACTAG	A	T	G	T	T
CX507 (None)	Indica II	None	G	A	C	G	C	T	G	T	C	G	A	A	A	C	G	ATGG	A	G	C	T	C	T	C	T	AT	A	C	A	T	T	A	A	A	C	A	G	AT	T	A	AG	T	AAATTTTCCAAAGAGAAGGGTAACATATTA TGGAGAACTAG	A	T	G	T	T
CX508 (None)	Indica II	None	G	A	C	G	C	T	G	T	C	G	A	A	A	C	G	ATGG	A	G	C	T	C	T	C	T	AT	A	C	A	T	T	A	A	A	C	A	G	AT	T	A	AG	T	AAATTTTCCAAAGAGAAGGGTAACATATTA TGGAGAACTAG	A	T	G	T	T
CX509 (None)	Indica Intermediate	None	G	A	C	G	C	T	G	T	C	G	A	A	A	C	DEL	ATGG	A	G	C	T	C	T	C	T	AT	A	C	A	T	T	A	A	A	C	A	G	AT	T	A	AG	T	AAATTTTCCAAAGAGAAGGGTAACATATTA TGGAGAACTAG	A	T	G	T	T
CX51 (Babaomi)	Indica Intermediate	China	G	A	C	G	C	T	G	T	C	G	A	A	A	C	N	ATGG	A	G	C	T	C	T	C	T	AT	A	C	A	T	T	A	A	A	C	A	G	AT	T	A	AG	T	AAATTTTCCAAAGAGAAGGGTAACATATTA TGGAGAACTAG	A	T	G	T	T
CX510 (None)	Indica II	None	G	A	C	G	C	T	G	T	C	G	A	A	A	C	DEL	ATGG	A	G	C	T	C	T	C	T	AT	A	C	A	T	T	A	A	A	C	A	G	AT	T	A	AG	T	AAATTTTCCAAAGAGAAGGGTAACATATTA TGGAGAACTAG	A	T	G	T	T
CX511 (None)	Indica II	None	G	A	C	G	C	T	G	T	C	G	A	A	A	C	DEL	ATGG	A	G	C	T	C	T	C	T	AT	A	C	A	T	T	A	A	A	C	A	G	AT	T	A	AG	T	AAATTTTCCAAAGAGAAGGGTAACATATTA TGGAGAACTAG	A	T	G	T	T
CX512 (None)	Indica II	None	G	A	C	G	C	T	G	T	C	G	A	A	A	C	DEL	ATGG	A	G	C	T	C	T	C	T	AT	A	C	A	T	T	A	A	A	C	A	G	AT	T	A	AG	T	AAATTTTCCAAAGAGAAGGGTAACATATTA TGGAGAACTAG	A	T	G	T	T
CX513 (None)	Indica II	None	G	A	C	G	C	T	G	T	C	G	G	G	G	C	G	ATGG	G	G	C	T	C	T	T	C	AT	C	C	A	C	A	G	A	A	C	A	A	AT	T	A	AG	C	AAATTTTCCAAAGAGAAGGGTAACATATTA TGGAGAACTAG	A	C	G	T	C
CX514 (None)	Indica Intermediate	None	G	A	C	G	C	T	G	T	C	G	A	A	A	C	G	ATGG	A	G	C	T	C	T	C	T	AT	A	C	A	T	T	A	A	A	C	A	G	AT	T	A	AG	T	AAATTTTCCAAAGAGAAGGGTAACATATTA TGGAGAACTAG	A	T	G	T	T
CX515 (None)	Indica II	None	G	A	C	G	C	T	G	T	C	G	A	A	A	C	G	ATGG	A	G	C	T	C	T	C	T	AT	A	C	A	T	T	A	A	A	C	A	G	AT	T	A	AG	T	AAATTTTCCAAAGAGAAGGGTAACATATTA TGGAGAACTAG	A	T	G	T	T
CX516 (None)	Indica II	None	G	A	C	G	C	T	G	T	C	G	A	A	A	C	G	ATGG	A	G	C	T	C	T	C	T	AT	A	C	A	T	T	A	A	A	C	A	G	AT	T	A	AG	T	AAATTTTCCAAAGAGAAGGGTAACATATTA TGGAGAACTAG	A	T	G	T	T
CX517 (None)	Temperate Japonica	None	A	G	A	GT	CTTCGGGCATA	C	A	C	T	A	G	G	G	T	A	A	G	C	T	TTC	T	C	T	C	A	C	A	G	C	A	G	G	G	T	C	A	CT	C	ACC	A	C	A	G	C	A	A	C
CX518 (None)	Temperate Japonica	None	A	G	A	GT	CTTCGGGCATA	C	A	C	T	A	G	G	G	T	A	A	G	C	T	TTC	T	C	T	C	A	C	A	G	C	A	G	G	G	T	C	A	CT	C	ACC	A	C	A	G	C	A	A	C
CX519 (None)	Temperate Japonica	None	A	G	A	GT	CTTCGGGCATA	C	A	C	T	A	G	G	G	T	A	A	G	C	T	TTC	T	C	T	C	A	C	A	G	C	A	G	G	G	T	C	A	CT	C	ACC	A	C	A	G	C	A	A	C
CX52 (Diandun_502)	Indica Intermediate	China	G	A	C	G	C	T	G	T	C	G	A	A	A	C	G	ATGG	A	G	C	T	C	T	C	T	AT	A	C	A	T	T	A	A	A	C	A	G	AT	T	A	AG	T	AAATTTTCCAAAGAGAAGGGTAACATATTA TGGAGAACTAG	A	T	G	T	T
CX520 (None)	Temperate Japonica	None	A	G	A	GT	CTTCGGGCATA	C	A	C	T	A	G	G	G	T	A	A	G	C	T	TTC	T	C	T	C	A	C	A	G	C	A	G	G	G	T	C	A	CT	C	ACC	A	C	A	G	C	A	A	C
CX521 (None)	Temperate Japonica	None	A	G	A	GT	CTTCGGGCATA	C	A	C	T	A	G	G	G	T	A	A	G	C	T	TTC	T	C	T	C	A	C	A	G	C	A	G	G	G	T	C	A	CT	C	ACC	A	C	A	G	C	A	A	C
CX522 (None)	Temperate Japonica	None	A	G	A	GT	CTTCGGGCATA	C	A	C	T	A	G	G	G	T	A	A	G	C	T	TTC	T	C	T	C	A	C	A	G	C	A	G	G	G	T	C	A	CT	C	ACC	A	C	A	G	C	A	A	C
CX523 (None)	Temperate Japonica	None	A	G	A	GT	CTTCGGGCATA	C	A	C	T	A	G	G	G	T	A	A	G	C	T	TTC	T	C	T	C	A	C	A	G	C	A	G	G	G	T	C	A	CT	C	ACC	A	C	A	G	C	A	A	C
CX524 (None)	Temperate Japonica	None	A	G	A	GT	CTTCGGGCATA	C	A	C	T	A	G	G	G	T	A	A	G	C	T	TTC	T	C	T	C	A	C	A	G	C	A	G	G	G	T	C	A	CT	C	ACC	A	C	A	G	C	A	A	C
CX525 (None)	Temperate Japonica	None	A	G	A	GT	CTTCGGGCATA	C	A	C	T	A	G	G	G	T	A	A	G	C	T	TTC	T	C	T	C	A	C	A	G	C	A	G	G	G	T	C	A	CT	C	ACC	A	C	A	G	C	A	A	C
CX526 (None)	Temperate Japonica	None	G	G	C	GT	CTTCGGGCATA	T	G	C	T	G	G	A	G	T	N	G	G	C	T	TTC	C	T	T	C	A	C	C	G	C	A	G	G	G	C	C	A	CT	C	ACC	A	C	AAATTTTCCAAAGAGAAGGGTAACATATTA TGGAGAACTAG	A	C	G	T	C
CX527 (None)	Temperate Japonica	None	A	G	A	GT	CTTCGGGCATA	C	A	C	T	A	G	G	G	T	A	A	G	C	T	TTC	T	C	T	C	A	C	A	G	C	A	G	G	G	T	C	A	CT	C	ACC	A	C	A	G	C	A	A	C
CX528 (None)	Temperate Japonica	None	A	G	A	GT	CTTCGGGCATA	C	A	C	T	A	G	G	G	T	A	A	G	C	T	TTC	T	C	T	C	A	C	A	G	C	A	G	G	G	T	C	A	CT	C	ACC	A	C	A	G	C	A	A	C
CX529 (None)	Temperate Japonica	None	A	G	A	GT	CTTCGGGCATA	C	A	C	T	A	G	G	G	T	A	A	G	C	T	TTC	T	C	T	C	A	C	A	G	C	A	G	G	G	T	C	A	CT	C	ACC	A	C	A	G	C	A	A	C
CX53 (Jiangxisimiao)	Indica Intermediate	China	G	A	C	G	C	T	G	T	C	G	G	G	G	C	G	ATGG	G	G	C	T	C	T	T	C	AT	C	C	A	C	A	G	A	A	C	A	A	AT	T	A	AG	C	AAATTTTCCAAAGAGAAGGGTAACATATTA TGGAGAACTAG	A	C	G	T	C
CX530 (None)	Temperate Japonica	None	A	G	A	GT	CTTCGGGCATA	C	A	C	T	A	G	G	G	T	A	A	G	C	T	TTC	T	C	T	C	A	C	A	G	C	A	G	G	G	T	C	A	CT	C	ACC	A	C	A	G	C	A	A	C
CX531 (None)	Temperate Japonica	None	A	G	A	GT	CTTCGGGCATA	C	A	C	T	A	G	G	G	T	A	A	G	C	T	TTC	T	C	T	C	A	C	A	G	C	A	G	G	G	T	C	A	CT	C	ACC	A	C	A	G	C	A	A	C
CX532 (None)	Temperate Japonica	None	A	G	A	GT	CTTCGGGCATA	C	A	C	T	A	G	G	G	T	A	A	G	C	T	TTC	T	C	T	C	A	C	A	G	C	A	G	G	G	T	C	A	CT	C	ACC	A	C	A	G	C	A	A	C
CX533 (None)	Temperate Japonica	None	A	G	A	GT	CTTCGGGCATA	C	A	C	T	A	G	G	G	T	A	A	G	C	T	TTC	T	C	T	C	A	C	A	G	C	A	G	G	G	T	C	A	CT	C	ACC	A	C	A	G	C	A	A	C
CX534 (Tongnian_1)	Temperate Japonica	China	G	G	C	GT	CTTCGGGCATA	T	G	C	T	G	G	A	G	T	G	G	G	C	T	TTC	C	T	T	C	A	C	C	G	C	A	G	G	G	C	C	A	CT	C	ACC	A	C	AAATTTTCCAAAGAGAAGGGTAACATATTA TGGAGAACTAG	A	C	G	T	C
CX535 (None)	Temperate Japonica	None	A	G	A	GT	CTTCGGGCATA	C	A	C	T	A	G	G	G	T	A	A	G	C	T	TTC	T	C	T	C	A	C	A	G	C	A	G	G	G	T	C	A	CT	C	ACC	A	C	A	G	C	A	A	C
CX536 (None)	Temperate Japonica	None	A	G	A	GT	CTTCGGGCATA	C	A	C	T	A	G	G	G	T	A	A	G	C	T	TTC	T	C	T	C	A	C	A	G	C	A	G	G	G	T	C	A	CT	C	ACC	A	C	A	G	C	A	A	C
CX537 (None)	Indica II	None	G	A	C	G	C	T	G	T	C	G	A	A	A	C	DEL	ATGG	A	G	C	T	C	T	C	T	AT	A	C	A	T	T	A	A	A	C	A	G	AT	T	A	AG	T	AAATTTTCCAAAGAGAAGGGTAACATATTA TGGAGAACTAG	A	T	G	T	T
CX538 (None)	Indica II	None	G	A	C	G	C	T	G	T	C	G	A	A	A	C	N	ATGG	A	G	C	T	C	T	C	T	AT	A	C	A	T	T	A	A	A	C	A	G	AT	T	A	AG	T	AAATTTTCCAAAGAGAAGGGTAACATATTA TGGAGAACTAG	A	T	G	T	T
CX539 (None)	Indica I	None	A	G	A	GT	CTTCGGGCATA	C	A	C	T	A	G	G	G	T	A	A	G	C	T	TTC	T	C	T	C	A	C	A	G	C	A	G	G	G	T	C	A	CT	C	ACC	A	C	A	G	C	A	A	C
CX54 (Linyitangdao)	Indica Intermediate	China	G	A	C	G	C	T	G	T	C	G	A	A	A	C	G	ATGG	A	G	C	T	C	T	C	T	AT	A	C	A	T	T	A	A	A	C	A	G	AT	T	A	AG	T	AAATTTTCCAAAGAGAAGGGTAACATATTA TGGAGAACTAG	A	T	G	T	T
CX540 (None)	Indica Intermediate	None	G	A	C	G	C	T	G	T	C	G	A	A	A	C	G	ATGG	A	G	C	T	C	T	C	T	AT	A	C	A	T	T	A	A	A	C	A	G	AT	T	A	AG	T	AAATTTTCCAAAGAGAAGGGTAACATATTA TGGAGAACTAG	A	T	G	T	T
CX541 (None)	Indica Intermediate	None	G	A	C	G	C	T	G	T	C	G	A	A	A	C	DEL	ATGG	A	G	C	T	C	T	C	T	AT	A	C	A	T	T	A	A	A	C	A	G	AT	T	A	AG	T	AAATTTTCCAAAGAGAAGGGTAACATATTA TGGAGAACTAG	A	T	G	T	T
CX542 (RR2-6)	Indica II	China	G	A	C	G	C	T	G	T	C	G	A	A	A	C	DEL	ATGG	A	G	C	T	C	T	C	T	AT	A	C	A	T	T	A	A	A	C	A	G	AT	T	A	AG	T	AAATTTTCCAAAGAGAAGGGTAACATATTA TGGAGAACTAG	A	T	G	T	T
CX543 (None)	Temperate Japonica	None	A	G	A	GT	CTTCGGGCATA	C	A	C	T	A	G	G	G	T	A	A	G	C	T	TTC	T	C	T	C	A	C	A	G	C	A	G	G	G	T	C	A	CT	C	ACC	A	C	A	G	C	A	A	C
CX544 (None)	Temperate Japonica	None	A	G	A	GT	CTTCGGGCATA	C	A	C	T	A	G	G	G	T	A	A	G	C	T	TTC	T	C	T	C	A	C	A	G	C	A	G	G	G	T	C	A	CT	C	ACC	A	C	A	G	C	A	A	C
CX545 (None)	Temperate Japonica	None	A	G	A	GT	CTTCGGGCATA	C	A	C	T	A	G	G	G	T	A	A	G	C	T	TTC	T	C	T	C	A	C	A	G	C	A	G	G	G	T	C	A	CT	C	ACC	A	C	A	G	C	A	A	C
CX546 (None)	Temperate Japonica	None	A	G	A	GT	CTTCGGGCATA	C	A	C	T	A	G	G	G	T	A	A	G	C	T	TTC	T	C	T	C	A	C	A	G	C	A	G	G	G	T	C	A	CT	C	ACC	A	C	A	G	C	A	A	C
CX547 (None)	Temperate Japonica	None	A	G	A	GT	CTTCGGGCATA	C	A	C	T	A	G	G	G	T	A	A	G	C	T	TTC	T	C	T	C	A	C	A	G	C	A	G	G	G	T	C	A	CT	C	ACC	A	C	A	G	C	A	A	C
CX548 (Zhongjian_100)	Indica Intermediate	China	G	G	C	GT	CTTCGGGCATA	T	G	C	T	G	G	A	G	T	G	G	G	C	T	TTC	C	T	T	C	A	C	C	G	C	A	G	G	G	C	C	A	CT	C	ACC	A	C	AAATTTTCCAAAGAGAAGGGTAACATATTA TGGAGAACTAG	A	C	G	T	C
CX549 (None)	Indica Intermediate	None	G	A	C	G	C	T	G	T	C	G	G	G	G	C	G	ATGG	G	G	C	T	C	T	T	C	AT	C	C	A	C	A	G	A	A	C	A	A	AT	T	A	AG	C	AAATTTTCCAAAGAGAAGGGTAACATATTA TGGAGAACTAG	A	C	G	T	C
CX55 (Pengshantieganzhan_)	Indica I	China	G	A	C	G	C	T	G	T	C	G	G	G	G	C	G	ATGG	G	G	C	T	C	T	T	C	AT	C	C	A	C	A	G	A	A	C	A	A	AT	T	A	AG	C	AAATTTTCCAAAGAGAAGGGTAACATATTA TGGAGAACTAG	A	C	G	T	C
CX550 (None)	Indica Intermediate	None	A	G	A	GT	CTTCGGGCATA	C	A	C	T	A	G	G	G	T	A	A	G	C	T	TTC	T	C	T	C	A	C	A	G	C	A	G	G	G	T	C	A	CT	C	ACC	A	C	A	G	C	A	A	C
CX551 (None)	Temperate Japonica	None	A	G	A	GT	CTTCGGGCATA	C	A	C	T	A	G	G	G	T	A	A	G	C	T	TTC	T	C	T	C	A	C	A	G	C	A	G	G	G	T	C	A	CT	C	ACC	A	C	A	G	C	A	A	C
CX552 (None)	Temperate Japonica	None	A	G	A	GT	CTTCGGGCATA	C	A	C	T	A	G	G	G	T	A	A	G	C	T	TTC	T	C	T	C	A	C	A	G	C	A	G	G	G	T	C	A	CT	C	ACC	A	C	A	G	C	A	A	C
CX553 (None)	Temperate Japonica	None	A	G	A	GT	CTTCGGGCATA	C	A	C	T	A	G	G	G	T	A	A	G	C	T	TTC	T	C	T	C	A	C	A	G	C	A	G	G	G	T	C	A	CT	C	ACC	A	C	A	G	C	A	A	C
CX554 (None)	Indica I	None	G	A	C	G	C	T	G	T	C	G	A	A	A	C	G	ATGG	A	G	C	T	C	T	C	T	AT	A	C	A	T	T	A	A	A	C	A	G	AT	T	A	AG	T	AAATTTTCCAAAGAGAAGGGTAACATATTA TGGAGAACTAG	A	T	G	T	T
CX555 (None)	Temperate Japonica	None	A	G	A	GT	CTTCGGGCATA	C	A	C	T	A	G	G	G	T	A	A	G	C	T	TTC	T	C	T	C	A	C	A	G	C	A	G	G	G	T	C	A	CT	C	ACC	A	C	A	G	C	A	A	C
CX556 (None)	Temperate Japonica	None	A	G	A	GT	CTTCGGGCATA	C	A	C	T	A	G	G	G	T	A	A	G	C	T	TTC	T	C	T	C	A	C	A	G	C	A	G	G	G	T	C	A	CT	C	ACC	A	C	A	G	C	A	A	C
CX557 (None)	Temperate Japonica	None	A	G	A	GT	CTTCGGGCATA	C	A	C	T	A	G	G	G	T	A	A	G	C	T	TTC	T	C	T	C	A	C	A	G	C	A	G	G	G	T	C	A	CT	C	ACC	A	C	A	G	C	A	A	C
CX558 (None)	Temperate Japonica	None	G	G	C	GT	CTTCGGGCATA	T	G	C	T	G	G	A	G	T	G	G	G	C	T	TTC	C	T	T	C	A	C	C	G	C	A	G	G	G	C	C	A	CT	C	ACC	A	C	AAATTTTCCAAAGAGAAGGGTAACATATTA TGGAGAACTAG	A	C	G	T	C
CX559 (None)	Indica Intermediate	None	G	A	C	G	C	T	G	T	C	G	A	A	A	C	G	ATGG	A	G	C	T	C	T	C	T	AT	A	C	A	T	T	A	A	A	C	A	G	AT	T	A	AG	T	AAATTTTCCAAAGAGAAGGGTAACATATTA TGGAGAACTAG	A	T	G	T	T
CX56 (Yunguang_8)	Temperate Japonica	China	A	G	A	GT	CTTCGGGCATA	C	A	C	T	A	G	G	G	T	A	A	G	C	T	TTC	T	C	T	C	A	C	A	G	C	A	G	G	G	T	C	A	CT	C	ACC	A	C	A	G	C	A	A	C
CX560 (None)	Indica II	None	G	A	C	G	C	T	G	T	C	G	A	A	A	C	DEL	ATGG	A	G	C	T	C	T	C	T	AT	A	C	A	T	T	A	A	A	C	A	G	AT	T	A	AG	T	AAATTTTCCAAAGAGAAGGGTAACATATTA TGGAGAACTAG	A	T	G	T	T
CX561 (None)	Indica II	None	G	A	C	G	C	T	G	T	C	G	A	A	A	C	G	ATGG	A	G	C	T	C	T	C	T	AT	A	C	A	T	T	A	A	A	C	A	G	AT	T	A	AG	T	AAATTTTCCAAAGAGAAGGGTAACATATTA TGGAGAACTAG	A	T	G	T	T
CX568 (None)	Temperate Japonica	None	G	G	C	GT	CTTCGGGCATA	T	G	C	T	G	G	A	G	T	DEL	G	G	C	T	TTC	C	T	T	C	A	C	C	G	C	A	G	G	G	C	C	A	CT	C	ACC	A	C	AAATTTTCCAAAGAGAAGGGTAACATATTA TGGAGAACTAG	A	C	G	T	C
CX57 (Zhongchao_123)	Temperate Japonica	China	G	G	C	GT	CTTCGGGCATA	T	G	C	T	G	G	A	G	T	DEL	G	G	C	T	TTC	C	T	T	C	A	C	C	G	C	A	G	G	G	C	C	A	CT	C	ACC	A	C	AAATTTTCCAAAGAGAAGGGTAACATATTA TGGAGAACTAG	A	C	G	T	C
CX578 (None)	Temperate Japonica	None	G	G	C	GT	CTTCGGGCATA	T	G	C	T	G	G	A	G	T	G	G	G	C	T	TTC	C	T	T	C	A	C	C	G	C	A	G	G	G	C	C	A	CT	C	ACC	A	C	AAATTTTCCAAAGAGAAGGGTAACATATTA TGGAGAACTAG	A	C	G	T	C
CX579 (None)	Japonica Intermediate	None	G	G	C	GT	CTTCGGGCATA	T	G	C	T	G	G	A	G	T	G	G	G	C	T	TTC	C	T	T	C	A	C	C	G	C	A	G	G	G	C	C	A	CT	C	ACC	A	C	AAATTTTCCAAAGAGAAGGGTAACATATTA TGGAGAACTAG	A	C	G	T	C
CX58 (Giza159)	Temperate Japonica	Egypt	A	G	A	GT	CTTCGGGCATA	C	A	C	T	A	G	G	G	T	A	A	G	C	T	TTC	T	C	T	C	A	C	A	G	C	A	G	G	G	T	C	A	CT	C	ACC	A	C	A	G	C	A	A	C
CX59 (Milagrosa;_Zawa_Banday)	VI/Aromatic	Philippines	G	G	C	GT	CTTCGGGCATA	T	G	C	T	G	G	A	G	T	G	G	G	C	T	TTC	C	T	T	C	A	C	C	G	C	A	G	G	G	C	C	A	CT	C	ACC	A	C	AAATTTTCCAAAGAGAAGGGTAACATATTA TGGAGAACTAG	A	C	G	T	C
CX6 (C418)	Intermediate	China	G	A	C	G	C	T	G	T	C	G	A	A	A	C	G	ATGG	A	G	C	T	C	T	C	T	AT	A	C	A	T	T	A	A	A	C	A	G	AT	T	A	AG	T	AAATTTTCCAAAGAGAAGGGTAACATATTA TGGAGAACTAG	A	T	G	T	T
CX60 (Basmati)	Indica II	India	G	A	C	G	C	T	G	T	C	G	A	A	A	C	G	ATGG	A	G	C	T	C	T	C	T	AT	A	C	A	T	T	A	A	A	C	A	G	AT	T	A	AG	T	AAATTTTCCAAAGAGAAGGGTAACATATTA TGGAGAACTAG	A	T	G	T	T
CX61 (Bhavani)	Indica Intermediate	India	G	A	C	G	C	T	G	T	C	G	A	A	A	C	G	ATGG	A	G	C	T	C	T	C	T	AT	A	C	A	T	T	A	A	A	C	A	G	AT	T	A	AG	T	AAATTTTCCAAAGAGAAGGGTAACATATTA TGGAGAACTAG	A	T	G	T	T
CX63 (Jhona_349_)	Aus	India	G	G	C	GT	CTTCGGGCATA	T	G	C	T	G	G	A	G	T	G	G	G	C	T	TTC	C	T	T	C	A	C	C	G	C	A	G	G	G	C	C	A	CT	C	ACC	A	C	AAATTTTCCAAAGAGAAGGGTAACATATTA TGGAGAACTAG	A	C	G	T	C
CX64 (IRAT_352)	Indica Intermediate	Philippines	G	A	C	G	C	T	G	T	C	G	G	G	G	C	DEL	ATGG	G	G	C	T	C	T	T	C	AT	C	C	A	C	A	G	A	A	C	A	A	AT	T	A	AG	C	AAATTTTCCAAAGAGAAGGGTAACATATTA TGGAGAACTAG	A	C	G	T	C
CX65 (Domsiah)	VI/Aromatic	Iran	G	G	C	GT	CTTCGGGCATA	T	G	C	T	G	G	A	G	T	G	G	G	C	T	TTC	C	T	T	C	A	C	C	G	C	A	G	G	G	T	C	A	CT	C	ACC	A	C	AAATTTTCCAAAGAGAAGGGTAACATATTA TGGAGAACTAG	A	C	G	T	C
CX66 (Tarom__molaii)	VI/Aromatic	Iran	G	G	C	GT	CTTCGGGCATA	T	G	C	T	G	G	A	G	T	G	G	G	C	T	TTC	C	T	T	C	A	C	C	G	C	A	G	G	G	C	C	A	CT	C	ACC	A	C	AAATTTTCCAAAGAGAAGGGTAACATATTA TGGAGAACTAG	A	C	G	T	C
CX67 (Binam)	VI/Aromatic	Iran	G	G	C	GT	CTTCGGGCATA	T	G	C	T	G	G	A	G	T	G	G	G	C	T	TTC	C	T	T	C	A	C	C	G	C	A	G	G	G	C	C	A	CT	C	ACC	A	C	AAATTTTCCAAAGAGAAGGGTAACATATTA TGGAGAACTAG	A	C	G	T	C
CX68 (MR106)	Indica Intermediate	Malaysia	G	G	C	GT	CTTCGGGCATA	T	G	C	T	G	G	A	G	T	G	G	G	C	T	TTC	C	T	T	C	A	C	C	G	C	A	G	G	G	C	C	A	CT	C	ACC	A	C	AAATTTTCCAAAGAGAAGGGTAACATATTA TGGAGAACTAG	A	C	G	T	C
CX69 (MR167)	Indica Intermediate	Malaysia	G	A	C	GT	CTTCGGGCATA	T	G	T	C	G	G	G	G	C	G	ATGG	G	G	C	T	C	T	T	C	AT	C	C	A	C	A	G	A	A	C	A	A	AT	T	A	AG	C	AAATTTTCCAAAGAGAAGGGTAACATATTA TGGAGAACTAG	A	C	G	T	C
CX70 (MR77(Seberang_))	Indica Intermediate	Malaysia	G	A	C	G	C	T	G	T	C	G	A	A	A	C	G	ATGG	A	G	C	T	C	T	C	T	AT	A	C	A	T	T	A	A	A	C	A	G	AT	T	A	AG	T	AAATTTTCCAAAGAGAAGGGTAACATATTA TGGAGAACTAG	A	T	G	T	T
CX71 (Innmayebaw)	Indica III	Malaysia	G	A	C	G	C	T	G	T	C	G	A	A	A	C	N	ATGG	A	G	C	T	C	T	C	T	AT	A	C	A	T	T	A	A	A	C	A	G	AT	T	A	AG	T	AAATTTTCCAAAGAGAAGGGTAACATATTA TGGAGAACTAG	A	T	G	T	T
CX72 (Basmati_385)	VI/Aromatic	Pakistan	G	G	C	GT	CTTCGGGCATA	T	G	C	T	G	G	A	G	T	G	G	G	C	T	TTC	C	T	T	C	A	C	C	G	C	A	G	G	G	T	C	A	CT	C	ACC	A	C	AAATTTTCCAAAGAGAAGGGTAACATATTA TGGAGAACTAG	A	C	G	T	C
CX73 (IR6)	Indica II	Philippines	G	G	C	GT	CTTCGGGCATA	T	G	C	T	G	G	A	G	T	G	G	G	C	T	TTC	C	T	T	C	A	C	C	G	C	A	G	G	G	C	C	A	CT	C	ACC	A	C	AAATTTTCCAAAGAGAAGGGTAACATATTA TGGAGAACTAG	A	C	G	T	C
CX74 (JP-5)	Temperate Japonica	Pakistan	A	G	A	GT	CTTCGGGCATA	C	A	C	T	A	G	G	G	T	A	A	G	C	T	TTC	T	C	T	C	A	C	A	G	C	A	G	G	G	T	C	A	CT	C	ACC	A	C	A	G	C	A	A	C
CX75 (At354)	Indica II	Sri Lanka	G	G	C	GT	CTTCGGGCATA	T	G	C	T	G	G	A	G	T	G	G	G	C	T	TTC	C	T	T	C	A	C	C	G	C	A	G	G	G	C	C	A	CT	C	ACC	A	C	AAATTTTCCAAAGAGAAGGGTAACATATTA TGGAGAACTAG	A	C	G	T	C
CX76 (BG304)	Indica II	Sri Lanka	G	A	C	G	C	T	G	T	C	G	A	A	A	C	DEL	ATGG	A	G	C	T	C	T	C	T	AT	A	C	A	T	T	A	A	A	C	A	G	AT	T	A	AG	T	AAATTTTCCAAAGAGAAGGGTAACATATTA TGGAGAACTAG	A	T	G	T	T
CX77 (Lemont)	Tropical Japonica	United States	G	A	C	G	C	T	G	T	C	G	A	A	A	C	DEL	ATGG	A	G	C	T	C	T	C	T	AT	A	C	A	T	T	A	A	A	C	A	G	AT	T	A	AG	T	AAATTTTCCAAAGAGAAGGGTAACATATTA TGGAGAACTAG	A	T	G	T	T
CX78 (M401)	Temperate Japonica	United States	G	A	C	G	C	T	G	T	C	G	A	A	A	C	G	ATGG	A	G	C	T	C	T	C	T	AT	A	C	A	T	T	A	A	A	C	A	G	AT	T	A	AG	T	AAATTTTCCAAAGAGAAGGGTAACATATTA TGGAGAACTAG	A	T	G	T	T
CX79 (Cs94)	Indica II	Vietnam	G	A	C	G	C	T	G	T	C	G	A	A	A	C	G	ATGG	A	G	C	T	C	T	C	T	AT	A	C	A	T	T	A	A	A	C	A	G	AT	T	A	AG	T	AAATTTTCCAAAGAGAAGGGTAACATATTA TGGAGAACTAG	A	T	G	T	T
CX8 (Chenghui_448)	Indica II	China	G	A	C	G	C	T	G	T	C	G	A	A	A	C	G	ATGG	A	G	C	T	C	T	C	T	AT	A	C	A	T	T	A	A	A	C	A	G	AT	T	A	AG	T	AAATTTTCCAAAGAGAAGGGTAACATATTA TGGAGAACTAG	A	T	G	T	T
CX80 (OM1706)	Indica Intermediate	Vietnam	G	G	C	GT	CTTCGGGCATA	T	G	C	T	G	G	A	G	T	DEL	G	G	C	T	TTC	C	T	T	C	A	C	C	G	C	A	G	G	G	C	C	A	CT	C	ACC	A	C	AAATTTTCCAAAGAGAAGGGTAACATATTA TGGAGAACTAG	A	C	G	T	C
CX82 (X21)	Indica II	Vietnam	G	A	C	G	C	T	G	T	C	G	A	A	A	C	DEL	ATGG	A	G	C	T	C	T	C	T	AT	A	C	A	T	T	A	A	A	C	A	G	AT	T	A	AG	T	AAATTTTCCAAAGAGAAGGGTAACATATTA TGGAGAACTAG	A	T	G	T	T
CX83 (X22)	Indica II	Vietnam	G	A	C	G	C	T	G	T	C	G	A	A	A	C	G	ATGG	A	G	C	T	C	T	C	T	AT	A	C	A	T	T	A	A	A	C	A	G	AT	T	A	AG	T	AAATTTTCCAAAGAGAAGGGTAACATATTA TGGAGAACTAG	A	T	G	T	T
CX84 (X23)	Indica II	Vietnam	G	A	C	G	C	T	G	T	C	G	A	A	A	C	G	ATGG	A	G	C	T	C	T	C	T	AT	A	C	A	T	T	A	A	A	C	A	G	AT	T	A	AG	T	AAATTTTCCAAAGAGAAGGGTAACATATTA TGGAGAACTAG	A	T	G	T	T
CX85 (C71)	Indica II	Vietnam	G	A	C	G	C	T	G	T	C	G	G	G	G	C	G	ATGG	G	G	C	T	C	T	T	C	AT	C	C	A	C	A	G	A	A	C	A	A	AT	T	A	AG	C	AAATTTTCCAAAGAGAAGGGTAACATATTA TGGAGAACTAG	A	C	G	T	C
CX86 (C70)	Indica Intermediate	Vietnam	G	A	C	G	C	T	G	T	C	G	A	A	A	C	G	ATGG	A	G	C	T	C	T	C	T	AT	A	C	A	T	T	A	A	A	C	A	G	AT	T	A	AG	T	AAATTTTCCAAAGAGAAGGGTAACATATTA TGGAGAACTAG	A	T	G	T	T
CX87 (Q5)	Indica Intermediate	Vietnam	G	A	C	G	C	T	G	T	C	G	A	A	A	C	N	ATGG	A	G	C	T	C	T	C	T	AT	A	C	A	T	T	A	A	A	C	A	G	AT	T	A	AG	T	AAATTTTCCAAAGAGAAGGGTAACATATTA TGGAGAACTAG	A	T	G	T	T
CX88 (Huanyangnian)	Indica I	China	G	A	C	G	C	T	G	T	C	G	A	A	A	C	G	ATGG	A	G	C	T	C	T	C	T	AT	A	C	A	T	T	A	A	A	C	A	G	AT	T	A	AG	T	AAATTTTCCAAAGAGAAGGGTAACATATTA TGGAGAACTAG	A	T	G	T	T
CX89 (M202)	Indica II	United States	G	A	C	G	C	T	G	T	C	G	A	A	A	C	DEL	ATGG	A	G	C	T	C	T	C	T	AT	A	C	A	T	T	A	A	A	C	A	G	AT	T	A	AG	T	AAATTTTCCAAAGAGAAGGGTAACATATTA TGGAGAACTAG	A	T	G	T	T
CX9 (Fengaizhan)	Indica II	China	G	A	C	G	C	T	G	T	C	G	A	A	A	C	G	ATGG	A	G	C	T	C	T	C	T	AT	A	C	A	T	T	A	A	A	C	A	G	AT	T	A	AG	T	AAATTTTCCAAAGAGAAGGGTAACATATTA TGGAGAACTAG	A	T	G	T	T
CX90 (Chhomromg)	Indica II	Nepal	G	A	C	G	C	T	G	T	C	G	A	A	A	C	G	ATGG	A	G	C	T	C	T	C	T	AT	A	C	A	T	T	A	A	A	C	A	G	AT	T	A	AG	T	AAATTTTCCAAAGAGAAGGGTAACATATTA TGGAGAACTAG	A	T	G	T	T
CX91 (Govind)	Indica II	India	G	A	C	G	C	T	G	T	C	G	G	G	G	C	G	ATGG	G	G	C	T	C	T	T	C	AT	C	C	A	C	A	G	A	A	C	A	A	AT	T	A	AG	C	AAATTTTCCAAAGAGAAGGGTAACATATTA TGGAGAACTAG	A	C	G	T	C
CX92 (UPR_191-66)	Indica II	India	G	A	C	G	C	T	G	T	C	G	A	A	A	C	DEL	ATGG	A	G	C	T	C	T	C	T	AT	A	C	A	T	T	A	A	A	C	A	G	AT	T	A	AG	T	AAATTTTCCAAAGAGAAGGGTAACATATTA TGGAGAACTAG	A	T	G	T	T
CX93 (TGMS29)	Indica Intermediate	India	G	A	C	G	C	T	G	T	C	G	A	A	A	C	G	ATGG	A	G	C	T	C	T	C	T	AT	A	C	A	T	T	A	A	A	C	A	G	AT	T	A	AG	T	AAATTTTCCAAAGAGAAGGGTAACATATTA TGGAGAACTAG	A	T	G	T	T
CX94 (Swarna)	Indica III	India	G	A	C	G	C	T	G	T	C	G	A	A	A	C	G	ATGG	A	G	C	T	C	T	C	T	AT	A	C	A	T	T	A	A	A	C	A	G	AT	T	A	AG	T	AAATTTTCCAAAGAGAAGGGTAACATATTA TGGAGAACTAG	A	T	G	T	T
CX96 (Ajaya)	Indica II	India	G	G	C	GT	CTTCGGGCATA	T	G	C	T	G	G	A	G	T	N	G	G	C	T	TTC	C	T	T	C	A	C	C	G	C	A	G	G	G	C	C	A	CT	C	ACC	A	C	AAATTTTCCAAAGAGAAGGGTAACATATTA TGGAGAACTAG	A	C	G	T	C
CX97 (Budda)	Indica II	India	G	G	C	GT	CTTCGGGCATA	T	G	C	T	G	G	A	G	T	G	G	G	C	T	TTC	C	T	T	C	A	C	C	G	C	A	G	G	G	C	C	A	CT	C	ACC	A	C	AAATTTTCCAAAGAGAAGGGTAACATATTA TGGAGAACTAG	A	C	G	T	C
CX98 (Doddabyranella)	Indica Intermediate	India	G	A	C	G	C	T	G	T	C	G	A	A	A	C	DEL	ATGG	A	G	C	T	C	T	C	T	AT	A	C	A	T	T	A	A	A	C	A	G	AT	T	A	AG	T	AAATTTTCCAAAGAGAAGGGTAACATATTA TGGAGAACTAG	A	T	G	T	T
CX99 (Doddi)	Indica III	India	G	G	C	GT	CTTCGGGCATA	C	G	T	C	A	G	A	G	T	N	G	G	C	C	TTC	C	T	T	C	A	C	C	G	C	A	G	G	G	C	C	A	CT	C	ACC	A	C	AAATTTTCCAAAGAGAAGGGTAACATATTA TGGAGAACTAG	A	C	G	T	C
GP1 (Rata_31-2_(Acc.29388))	Intermediate	Bengal	A	G	A	GT	CTTCGGGCATA	C	A	C	T	A	G	G	G	T	A	A	G	C	T	TTC	T	C	T	C	A	C	A	G	C	A	G	G	G	C	C	A	CT	C	ACC	A	C	A	G	C	A	A	C
GP10 (IR29)	Indica II	Philippine	G	A	C	G	C	T	G	T	C	G	A	A	A	C	N	ATGG	A	G	C	T	C	T	C	T	AT	A	C	A	T	T	A	A	A	C	A	G	AT	T	A	AG	T	AAATTTTCCAAAGAGAAGGGTAACATATTA TGGAGAACTAG	A	T	G	T	T
GP100 (IR_11297-139-2-2)	Indica II	IRRI	G	G	C	GT	CTTCGGGCATA	C	G	T	C	A	G	A	G	T	N	G	G	C	C	TTC	C	T	T	C	A	C	C	G	C	A	G	G	G	C	C	A	CT	C	ACC	A	C	AAATTTTCCAAAGAGAAGGGTAACATATTA TGGAGAACTAG	A	C	G	T	C
GP101 (IR_11297-158-1-1)	Indica II	IRRI	G	A	C	G	C	T	G	T	C	G	A	A	A	C	N	ATGG	A	G	C	T	C	T	C	T	AT	A	C	A	T	T	A	A	A	C	A	G	AT	T	A	AG	T	AAATTTTCCAAAGAGAAGGGTAACATATTA TGGAGAACTAG	A	T	G	T	T
GP102 (IR_13240-10-1)	Indica II	IRRI	G	G	C	GT	CTTCGGGCATA	T	G	C	T	G	G	A	G	T	G	G	G	C	T	TTC	C	T	T	C	A	C	C	G	C	A	G	G	G	C	C	A	CT	C	ACC	A	C	AAATTTTCCAAAGAGAAGGGTAACATATTA TGGAGAACTAG	A	C	G	T	C
GP103 (H_5)	Indica Intermediate	Sri Lanka	G	G	C	GT	CTTCGGGCATA	C	G	T	C	A	G	A	G	T	G	G	G	C	C	TTC	C	T	T	C	A	C	C	G	C	A	G	G	G	C	C	A	CT	C	ACC	A	C	AAATTTTCCAAAGAGAAGGGTAACATATTA TGGAGAACTAG	A	C	G	T	C
GP104 (DV_110)	Aus	Bengal	G	A	C	G	C	T	G	T	C	G	A	A	A	C	N	ATGG	A	G	C	T	C	T	C	T	AT	A	C	A	T	T	A	A	A	C	A	G	AT	T	A	AG	T	AAATTTTCCAAAGAGAAGGGTAACATATTA TGGAGAACTAG	A	T	G	T	T
GP105 (IR_13543-66)	Indica II	IRRI	G	G	C	GT	CTTCGGGCATA	T	G	C	T	G	G	A	G	T	G	G	G	C	T	TTC	C	T	T	C	A	C	C	G	C	A	G	G	G	C	C	A	CT	C	ACC	A	C	AAATTTTCCAAAGAGAAGGGTAACATATTA TGGAGAACTAG	A	C	G	T	C
GP106 (IR_44)	Indica II	IRRI	G	A	C	G	C	T	G	T	C	G	A	A	A	C	N	ATGG	A	G	C	T	C	T	C	T	AT	A	C	A	T	T	A	A	A	C	A	G	AT	T	A	AG	T	AAATTTTCCAAAGAGAAGGGTAACATATTA TGGAGAACTAG	A	T	G	T	T
GP107 (K_159)	Indica Intermediate	Uganda	G	G	C	GT	CTTCGGGCATA	T	G	C	T	G	G	A	G	T	N	G	G	C	T	TTC	C	T	T	C	A	C	C	G	C	A	G	G	G	C	C	A	CT	C	ACC	A	C	AAATTTTCCAAAGAGAAGGGTAACATATTA TGGAGAACTAG	A	C	G	T	C
GP108 (MRC_603-303)	Indica II	Philippine	G	A	C	G	C	T	G	T	C	G	A	A	A	C	N	ATGG	A	G	C	T	C	T	C	T	AT	A	C	A	T	T	A	A	A	C	A	G	AT	T	A	AG	T	AAATTTTCCAAAGAGAAGGGTAACATATTA TGGAGAACTAG	A	T	G	T	T
GP109 (Madagascar)	Indica Intermediate	Madagascar	G	G	C	GT	CTTCGGGCATA	C	G	T	C	A	G	A	G	T	N	G	G	C	C	TTC	C	T	T	C	A	C	C	G	C	A	G	G	G	C	C	A	CT	C	ACC	A	C	AAATTTTCCAAAGAGAAGGGTAACATATTA TGGAGAACTAG	A	C	G	T	C
GP11 (IR30)	Indica II	Philippine	G	A	C	G	C	T	G	T	C	G	A	A	A	C	N	ATGG	A	G	C	T	C	T	C	T	AT	A	C	A	T	T	A	A	A	C	A	G	AT	T	A	AG	T	AAATTTTCCAAAGAGAAGGGTAACATATTA TGGAGAACTAG	A	T	G	T	T
GP110 (Hoshi_kalmi)	Aus	Philippine	G	G	C	GT	CTTCGGGCATA	T	G	C	T	G	G	A	G	T	G	G	G	C	T	TTC	C	T	T	C	A	C	C	G	C	A	G	G	G	C	C	A	CT	C	ACC	A	C	AAATTTTCCAAAGAGAAGGGTAACATATTA TGGAGAACTAG	A	C	G	T	C
GP111 (IR_2006-P12-12-2-R)	Indica II	IRRI	G	A	C	G	C	T	G	T	C	G	G	G	G	C	N	ATGG	G	G	C	T	C	T	T	C	AT	C	C	A	C	A	G	A	A	C	A	A	AT	T	A	AG	C	AAATTTTCCAAAGAGAAGGGTAACATATTA TGGAGAACTAG	A	C	G	T	C
GP112 (R_67)	Tropical Japonica	Gambian	G	A	C	G	C	T	G	T	C	G	A	A	A	C	G	ATGG	A	G	C	T	C	T	C	T	AT	A	C	A	T	T	A	A	A	C	A	G	AT	T	A	AG	T	AAATTTTCCAAAGAGAAGGGTAACATATTA TGGAGAACTAG	A	T	G	T	T
GP115 (Lebonot)	Indica Intermediate	US	G	A	C	G	C	T	G	T	C	G	A	A	A	C	N	ATGG	A	G	C	T	C	T	C	T	AT	A	C	A	T	T	A	A	A	C	A	G	AT	T	A	AG	T	AAATTTTCCAAAGAGAAGGGTAACATATTA TGGAGAACTAG	A	T	G	T	T
GP116 (IR_54)	Indica II	IRRI	G	A	C	G	C	T	G	T	C	G	A	A	A	C	N	ATGG	A	G	C	T	C	T	C	T	AT	A	C	A	T	T	A	A	A	C	A	G	AT	T	A	AG	T	AAATTTTCCAAAGAGAAGGGTAACATATTA TGGAGAACTAG	A	T	G	T	T
GP117 (Vista)	Tropical Japonica	US	G	A	C	G	C	T	G	T	C	G	A	A	A	C	G	ATGG	A	G	C	T	C	T	C	T	AT	A	C	A	T	T	A	A	A	C	A	G	AT	T	A	AG	T	AAATTTTCCAAAGAGAAGGGTAACATATTA TGGAGAACTAG	A	T	G	T	T
GP118 (B1896-29-4-3-1)	Indica II	Indonesia	G	G	C	GT	CTTCGGGCATA	T	G	C	T	G	G	A	G	T	N	G	G	C	T	TTC	C	T	T	C	A	C	C	G	C	A	G	G	G	C	C	A	CT	C	ACC	A	C	AAATTTTCCAAAGAGAAGGGTAACATATTA TGGAGAACTAG	A	C	G	T	C
GP119 (IR_1416-131-5)	Indica Intermediate	IRRI	G	A	C	G	C	T	G	T	C	G	A	A	A	C	N	ATGG	A	G	C	T	C	T	C	T	AT	A	C	A	T	T	A	A	A	C	A	G	AT	T	A	AG	T	AAATTTTCCAAAGAGAAGGGTAACATATTA TGGAGAACTAG	A	T	G	T	T
GP12 (IR_39)	Indica II	IRRI	G	G	C	GT	CTTCGGGCATA	C	G	T	C	A	G	A	G	T	G	G	G	C	C	TTC	C	T	T	C	A	C	C	G	C	A	G	G	G	C	C	A	CT	C	ACC	A	C	AAATTTTCCAAAGAGAAGGGTAACATATTA TGGAGAACTAG	A	C	G	T	C
GP120 (77-061)	Indica II	Philippine	G	G	C	GT	CTTCGGGCATA	C	G	T	C	A	G	A	G	T	G	G	G	C	C	TTC	C	T	T	C	A	C	C	G	C	A	G	G	G	C	C	A	CT	C	ACC	A	C	AAATTTTCCAAAGAGAAGGGTAACATATTA TGGAGAACTAG	A	C	G	T	C
GP121 (IR_9129-136-2)	Indica II	IRRI	G	G	C	GT	CTTCGGGCATA	T	G	C	T	G	G	A	G	T	N	G	G	C	T	TTC	C	T	T	C	A	C	C	G	C	A	G	G	G	C	C	A	CT	C	ACC	A	C	AAATTTTCCAAAGAGAAGGGTAACATATTA TGGAGAACTAG	A	C	G	T	C
GP122 (RG_401-1)	Indica Intermediate	Sri Lanka	G	G	C	GT	CTTCGGGCATA	C	G	T	C	A	G	A	G	T	N	G	G	C	C	TTC	C	T	T	C	A	C	C	G	C	A	G	G	G	C	C	A	CT	C	ACC	A	C	AAATTTTCCAAAGAGAAGGGTAACATATTA TGGAGAACTAG	A	C	G	T	C
GP123 (IR_9828-94-3)	Indica II	IRRI	G	G	C	GT	CTTCGGGCATA	T	G	C	T	G	G	A	G	T	G	G	G	C	T	TTC	C	T	T	C	A	C	C	G	C	A	G	G	G	C	C	A	CT	C	ACC	A	C	AAATTTTCCAAAGAGAAGGGTAACATATTA TGGAGAACTAG	A	C	G	T	C
GP124 (DNJ_126)	Aus	Bengal	G	A	C	G	C	T	G	T	C	G	A	A	A	C	N	ATGG	A	G	C	T	C	T	C	T	AT	A	C	A	T	T	A	A	A	C	A	G	AT	T	A	AG	T	AAATTTTCCAAAGAGAAGGGTAACATATTA TGGAGAACTAG	A	T	G	T	T
GP125 (Cs_2)	Indica Intermediate	Ivory Coast	G	A	C	G	C	T	G	T	C	G	A	A	A	C	N	ATGG	A	G	C	T	C	T	C	T	AT	A	C	A	T	T	A	A	A	C	A	G	AT	T	A	AG	T	AAATTTTCCAAAGAGAAGGGTAACATATTA TGGAGAACTAG	A	T	G	T	T
GP126 (K_332)	Temperate Japonica	Uganda	A	G	A	GT	CTTCGGGCATA	C	A	C	T	A	G	G	G	T	A	A	G	C	T	TTC	T	C	T	C	A	C	A	G	C	A	G	G	G	T	C	A	CT	C	ACC	A	C	A	G	C	A	A	C
GP127 (IR_21929-12-3-3)	Indica II	IRRI	G	A	C	G	C	T	G	T	C	G	A	A	A	C	G	ATGG	A	G	C	T	C	T	C	T	AT	A	C	A	T	T	A	A	A	C	A	G	AT	T	A	AG	T	AAATTTTCCAAAGAGAAGGGTAACATATTA TGGAGAACTAG	A	T	G	T	T
GP128 (RNR_74802)	Indica Intermediate	India	G	A	C	G	C	T	G	T	C	G	A	A	A	C	N	ATGG	A	G	C	T	C	T	C	T	AT	A	C	A	T	T	A	A	A	C	A	G	AT	T	A	AG	T	AAATTTTCCAAAGAGAAGGGTAACATATTA TGGAGAACTAG	A	T	G	T	T
GP129 (IR_11248-23-3-2)	Indica II	IRRI	G	G	C	GT	CTTCGGGCATA	T	G	C	T	G	G	A	G	T	DEL	G	G	C	T	TTC	C	T	T	C	A	C	C	G	C	A	G	G	G	C	C	A	CT	C	ACC	A	C	AAATTTTCCAAAGAGAAGGGTAACATATTA TGGAGAACTAG	A	C	G	T	C
GP13 (IR661)	Indica II	Philippine	G	A	C	G	C	T	G	T	C	G	A	A	A	C	N	ATGG	A	G	C	T	C	T	C	T	AT	A	C	A	T	T	A	A	A	C	A	G	AT	T	A	AG	T	AAATTTTCCAAAGAGAAGGGTAACATATTA TGGAGAACTAG	A	T	G	T	T
GP130 (IR_17494-32-3-1-1-3)	Indica II	IRRI	G	A	C	G	C	T	G	T	C	G	A	A	A	C	N	ATGG	A	G	C	T	C	T	C	T	AT	A	C	A	T	T	A	A	A	C	A	G	AT	T	A	AG	T	AAATTTTCCAAAGAGAAGGGTAACATATTA TGGAGAACTAG	A	T	G	T	T
GP131 (BG_367-4)	Indica Intermediate	Sri Lanka	G	G	C	GT	CTTCGGGCATA	T	G	C	T	G	G	A	G	T	G	G	G	C	T	TTC	C	T	T	C	A	C	C	G	C	A	G	G	G	C	C	A	CT	C	ACC	A	C	AAATTTTCCAAAGAGAAGGGTAACATATTA TGGAGAACTAG	A	C	G	T	C
GP132 (IR_9752-71-3-2)	Indica II	IRRI	G	G	C	GT	CTTCGGGCATA	T	G	C	T	G	G	A	G	T	G	G	G	C	T	TTC	C	T	T	C	A	C	C	G	C	A	G	G	G	C	C	A	CT	C	ACC	A	C	AAATTTTCCAAAGAGAAGGGTAACATATTA TGGAGAACTAG	A	C	G	T	C
GP134 (Miyang-23)	Indica II	North Korea	G	A	C	G	C	T	G	T	C	G	A	A	A	C	N	ATGG	A	G	C	T	C	T	C	T	AT	A	C	A	T	T	A	A	A	C	A	G	AT	T	A	AG	T	AAATTTTCCAAAGAGAAGGGTAACATATTA TGGAGAACTAG	A	T	G	T	T
GP135 (Suweon_287)	Indica II	North Korea	G	A	C	G	C	T	G	T	C	G	A	A	A	C	N	ATGG	A	G	C	T	C	T	C	T	AT	A	C	A	T	T	A	A	A	C	A	G	AT	T	A	AG	T	AAATTTTCCAAAGAGAAGGGTAACATATTA TGGAGAACTAG	A	T	G	T	T
GP136 (IR_15529-256-1)	Indica II	IRRI	G	G	C	GT	CTTCGGGCATA	T	G	C	T	G	G	A	G	T	N	G	G	C	T	TTC	C	T	T	C	A	C	C	G	C	A	G	G	G	C	C	A	CT	C	ACC	A	C	AAATTTTCCAAAGAGAAGGGTAACATATTA TGGAGAACTAG	A	C	G	T	C
GP137 (Suweon_290)	Indica II	North Korea	G	A	C	G	C	T	G	T	C	G	A	A	A	C	N	ATGG	A	G	C	T	C	T	C	T	AT	A	C	A	T	T	A	A	A	C	A	G	AT	T	A	AG	T	AAATTTTCCAAAGAGAAGGGTAACATATTA TGGAGAACTAG	A	T	G	T	T
GP138 (IR_15685-2-2-2-3)	Indica II	IRRI	G	G	C	GT	CTTCGGGCATA	T	G	C	T	G	G	A	G	T	G	G	G	C	T	TTC	C	T	T	C	A	C	C	G	C	A	G	G	G	C	C	A	CT	C	ACC	A	C	AAATTTTCCAAAGAGAAGGGTAACATATTA TGGAGAACTAG	A	C	G	T	C
GP139 (IR25588-7-3-1)	Indica II	IRRI	G	G	C	GT	CTTCGGGCATA	T	G	C	T	G	G	G	G	T	G	G	G	C	T	TTC	C	T	T	C	A	C	C	G	C	A	G	G	G	C	C	A	CT	C	ACC	A	C	AAATTTTCCAAAGAGAAGGGTAACATATTA TGGAGAACTAG	A	C	G	T	C
GP14 (IR_789-98-2-3-2-2)	Indica II	IRRI	G	G	C	GT	CTTCGGGCATA	T	G	C	T	G	G	A	G	T	G	G	G	C	T	TTC	C	T	T	C	A	C	C	G	C	A	G	G	G	C	C	A	CT	C	ACC	A	C	AAATTTTCCAAAGAGAAGGGTAACATATTA TGGAGAACTAG	A	C	G	T	C
GP140 (IR25924-51-2-3)	Indica II	IRRI	G	A	C	G	C	T	G	T	C	G	A	A	A	C	N	ATGG	A	G	C	T	C	T	C	T	AT	A	C	A	T	T	A	A	A	C	A	G	AT	T	A	AG	T	AAATTTTCCAAAGAGAAGGGTAACATATTA TGGAGAACTAG	A	T	G	T	T
GP141 (Mollika_(sel))	Intermediate	Nepal	G	A	C	G	C	T	G	T	C	G	A	A	A	C	N	ATGG	A	G	C	T	C	T	C	T	AT	A	C	A	T	T	A	A	A	C	A	G	AT	T	A	AG	T	AAATTTTCCAAAGAGAAGGGTAACATATTA TGGAGAACTAG	A	T	G	T	T
GP142 (UPR_231-28-1-2)	Indica II	India	G	A	C	G	C	T	G	T	C	G	A	A	A	C	N	ATGG	A	G	C	T	C	T	C	T	AT	A	C	A	T	T	A	A	A	C	A	G	AT	T	A	AG	T	AAATTTTCCAAAGAGAAGGGTAACATATTA TGGAGAACTAG	A	T	G	T	T
GP143 (C_1252-9)	Indica II	Philippine	G	A	C	G	C	T	G	T	C	G	G	G	G	C	N	ATGG	G	G	C	T	C	T	T	C	AT	C	C	A	C	A	G	A	A	C	A	A	AT	T	A	AG	C	AAATTTTCCAAAGAGAAGGGTAACATATTA TGGAGAACTAG	A	C	G	T	C
GP144 (Suweon_294)	Indica II	North Korea	G	G	C	GT	CTTCGGGCATA	T	G	C	T	G	G	A	G	T	G	G	G	C	T	TTC	C	T	T	C	A	C	C	G	C	A	G	G	G	C	C	A	CT	C	ACC	A	C	AAATTTTCCAAAGAGAAGGGTAACATATTA TGGAGAACTAG	A	C	G	T	C
GP15 (IR_1561-228-3-3)	Indica II	IRRI	G	A	C	G	C	T	G	T	C	G	A	A	A	C	N	ATGG	A	G	C	T	C	T	C	T	AT	A	C	A	T	T	A	A	A	C	A	G	AT	T	A	AG	T	AAATTTTCCAAAGAGAAGGGTAACATATTA TGGAGAACTAG	A	T	G	T	T
GP16 (IR_1702-74-3-2)	Indica II	IRRI	G	A	C	G	C	T	G	T	C	G	A	A	A	C	N	ATGG	A	G	C	T	C	T	C	T	AT	A	C	A	T	T	A	A	A	C	A	G	AT	T	A	AG	T	AAATTTTCCAAAGAGAAGGGTAACATATTA TGGAGAACTAG	A	T	G	T	T
GP17 (IR_2061-464-2-4-5)	Indica II	IRRI	G	A	C	G	C	T	G	T	C	G	A	A	A	C	N	ATGG	A	G	C	T	C	T	C	T	AT	A	C	A	T	T	A	A	A	C	A	G	AT	T	A	AG	T	A	A	T	G	T	T
GP18 (IR_2061-628-1-6-4-3)	Indica II	IRRI	G	G	C	GT	CTTCGGGCATA	T	G	C	T	G	G	A	G	T	N	G	G	C	T	TTC	C	T	T	C	A	C	C	G	C	A	G	G	G	C	C	A	CT	C	ACC	A	C	AAATTTTCCAAAGAGAAGGGTAACATATTA TGGAGAACTAG	A	C	G	T	C
GP19 (IR_2070-796-1-4-3)	Indica II	IRRI	G	G	C	GT	CTTCGGGCATA	C	G	T	C	A	G	A	G	T	DEL	G	G	C	C	TTC	C	T	T	C	A	C	C	G	C	A	G	G	G	C	C	A	CT	C	ACC	A	C	AAATTTTCCAAAGAGAAGGGTAACATATTA TGGAGAACTAG	A	C	G	T	C
GP2 (Rata_710_(Acc.29397))	VI/Aromatic	Bengal	A	G	A	GT	CTTCGGGCATA	C	A	C	T	A	G	G	G	T	A	A	G	C	T	TTC	T	C	T	C	A	C	A	G	C	A	G	G	G	C	C	A	CT	C	ACC	A	C	A	G	C	A	A	C
GP20 (IR_2071-124-6-4)	Indica II	IRRI	G	G	C	GT	CTTCGGGCATA	T	G	C	T	G	G	A	G	T	DEL	G	G	C	T	TTC	C	T	T	C	A	C	C	G	C	A	G	G	G	C	C	A	CT	C	ACC	A	C	AAATTTTCCAAAGAGAAGGGTAACATATTA TGGAGAACTAG	A	C	G	T	C
GP21 (IR_2307-84-2-1-2)	Indica II	IRRI	G	G	C	GT	CTTCGGGCATA	T	G	C	T	G	G	A	G	T	DEL	G	G	C	T	TTC	C	T	T	C	A	C	C	G	C	A	G	G	G	C	C	A	CT	C	ACC	A	C	AAATTTTCCAAAGAGAAGGGTAACATATTA TGGAGAACTAG	A	C	G	T	C
GP22 (IR_2797-115-3)	Indica II	IRRI	G	G	C	GT	CTTCGGGCATA	T	G	C	T	G	G	A	G	T	G	G	G	C	T	TTC	C	T	T	C	A	C	C	G	C	A	G	G	G	C	C	A	CT	C	ACC	A	C	AAATTTTCCAAAGAGAAGGGTAACATATTA TGGAGAACTAG	A	C	G	T	C
GP23 (IR_3456-21-1-1)	Indica II	IRRI	G	G	C	GT	CTTCGGGCATA	T	G	C	T	G	G	A	G	T	G	G	G	C	T	TTC	C	T	T	C	A	C	C	G	C	A	G	G	G	C	C	A	CT	C	ACC	A	C	AAATTTTCCAAAGAGAAGGGTAACATATTA TGGAGAACTAG	A	C	G	T	C
GP24 (IR_3941-25-1)	Indica II	IRRI	G	A	C	G	C	T	G	T	C	G	A	A	A	C	N	ATGG	A	G	C	T	C	T	C	T	AT	A	C	A	T	T	A	A	A	C	A	G	AT	T	A	AG	T	AAATTTTCCAAAGAGAAGGGTAACATATTA TGGAGAACTAG	A	T	G	T	T
GP25 (IR_4215-409-2-3)	Indica II	IRRI	G	A	C	G	C	T	G	T	C	G	A	A	A	C	N	ATGG	A	G	C	T	C	T	C	T	AT	A	C	A	T	T	A	A	A	C	A	G	AT	T	A	AG	T	AAATTTTCCAAAGAGAAGGGTAACATATTA TGGAGAACTAG	A	T	G	T	T
GP26 (IR_4227-24-3-1)	Japonica Intermediate	IRRI	A	G	A	GT	CTTCGGGCATA	C	A	C	T	A	G	G	G	T	A	A	G	C	T	TTC	T	C	T	C	A	C	A	G	C	A	G	G	G	T	C	A	CT	C	ACC	A	C	A	G	C	A	A	C
GP27 (IR_4409-65-3)	Indica II	IRRI	G	A	C	G	C	T	G	T	C	G	A	A	A	C	N	ATGG	A	G	C	T	C	T	C	T	AT	A	C	A	T	T	A	A	A	C	A	G	AT	T	A	AG	T	AAATTTTCCAAAGAGAAGGGTAACATATTA TGGAGAACTAG	A	T	G	T	T
GP28 (IR_4422-164-3-6)	Indica II	IRRI	G	A	C	G	C	T	G	T	C	G	A	A	A	C	N	ATGG	A	G	C	T	C	T	C	T	AT	A	C	A	T	T	A	A	A	C	A	G	AT	T	A	AG	T	AAATTTTCCAAAGAGAAGGGTAACATATTA TGGAGAACTAG	A	T	G	T	T
GP29 (IR_4427-253-5-1)	Indica II	IRRI	G	A	C	G	C	T	G	T	C	G	A	A	A	C	N	ATGG	A	G	C	T	C	T	C	T	AT	A	C	A	T	T	A	A	A	C	A	G	AT	T	A	AG	T	AAATTTTCCAAAGAGAAGGGTAACATATTA TGGAGAACTAG	A	T	G	T	T
GP3 (Secano_do_Brazil)	Indica Intermediate	Brazil	G	A	C	G	C	T	G	T	C	G	A	A	A	C	N	ATGG	A	G	C	T	C	T	C	T	AT	A	C	A	T	T	A	A	A	C	A	G	AT	T	A	AG	T	AAATTTTCCAAAGAGAAGGGTAACATATTA TGGAGAACTAG	A	T	G	T	T
GP30 (IR_4432-84-3-1)	Indica II	IRRI	G	A	C	G	C	T	G	T	C	G	A	A	A	C	N	ATGG	A	G	C	T	C	T	C	T	AT	A	C	A	T	T	A	A	A	C	A	G	AT	T	A	AG	T	AAATTTTCCAAAGAGAAGGGTAACATATTA TGGAGAACTAG	A	T	G	T	T
GP31 (IR_5311-46-3)	Indica II	IRRI	G	A	C	G	C	T	G	T	C	G	A	A	A	C	DEL	ATGG	A	G	C	T	C	T	C	T	AT	A	C	A	T	T	A	A	A	C	A	G	AT	T	A	AG	T	AAATTTTCCAAAGAGAAGGGTAACATATTA TGGAGAACTAG	A	T	G	T	T
GP32 (C)	Indica II	Philippine	G	A	C	G	C	T	G	T	C	G	A	A	A	C	N	ATGG	A	G	C	T	C	T	C	T	AT	A	C	A	T	T	A	A	A	C	A	G	AT	T	A	AG	T	AAATTTTCCAAAGAGAAGGGTAACATATTA TGGAGAACTAG	A	T	G	T	T
GP33 (C_3)	Indica II	Philippine	G	A	C	G	C	T	G	T	C	G	A	A	A	C	N	ATGG	A	G	C	T	C	T	C	T	AT	A	C	A	T	T	A	A	A	C	A	G	AT	T	A	AG	T	AAATTTTCCAAAGAGAAGGGTAACATATTA TGGAGAACTAG	A	T	G	T	T
GP34 (Colombo)	Aus	India	G	G	C	GT	CTTCGGGCATA	T	G	C	T	G	G	A	G	T	N	G	G	C	T	TTC	C	T	T	C	A	C	C	G	C	A	G	G	G	C	C	A	CT	C	ACC	A	C	AAATTTTCCAAAGAGAAGGGTAACATATTA TGGAGAACTAG	A	C	G	T	C
GP35 (DoDo)	Indica I	Philippine	G	A	C	G	CTTCGGGCATA	T	G	T	C	G	G	G	G	C	G	ATGG	G	G	C	T	C	T	T	C	A	A	C	A	C	A	G	A	A	C	A	G	CT	T	A	AG	C	AAATTTTCCAAAGAGAAGGGTAACATATTA TGGAGAACTAG	A	C	G	T	T
GP36 (DV_86)	Aus	Bengal	G	A	C	G	C	T	G	T	C	G	A	A	A	C	N	ATGG	A	G	C	T	C	T	C	T	AT	A	C	A	T	T	A	A	A	C	A	G	AT	T	A	AG	T	AAATTTTCCAAAGAGAAGGGTAACATATTA TGGAGAACTAG	A	T	G	T	T
GP37 (Hr_33)	Indica Intermediate	Philippine	G	G	C	GT	CTTCGGGCATA	C	G	T	C	A	G	A	G	T	N	G	G	C	C	TTC	C	T	T	C	A	C	C	G	C	A	G	G	G	C	C	A	CT	C	ACC	A	C	AAATTTTCCAAAGAGAAGGGTAACATATTA TGGAGAACTAG	A	C	G	T	C
GP38 (N_22)	Aus	India	G	G	C	GT	CTTCGGGCATA	T	G	C	T	G	G	A	G	T	N	G	G	C	T	TTC	C	T	T	C	A	C	C	G	C	A	G	G	G	C	C	A	CT	C	ACC	A	C	AAATTTTCCAAAGAGAAGGGTAACATATTA TGGAGAACTAG	A	C	G	T	C
GP39 (IAC_25)	Tropical Japonica	Brazil	G	A	C	G	C	T	G	T	C	G	A	A	A	C	N	ATGG	A	G	C	T	C	T	C	T	AT	A	C	A	T	T	A	A	A	C	A	G	AT	T	A	AG	T	AAATTTTCCAAAGAGAAGGGTAACATATTA TGGAGAACTAG	A	T	G	T	T
GP4 (C_1064-13)	Indica Intermediate	Philippine	G	G	C	GT	CTTCGGGCATA	C	G	T	C	A	G	A	G	T	G	G	G	C	C	TTC	C	T	T	C	A	C	C	G	C	A	G	G	G	C	C	A	CT	C	ACC	A	C	AAATTTTCCAAAGAGAAGGGTAACATATTA TGGAGAACTAG	A	C	G	T	C
GP40 (BG90-2)	Indica II	Sri Lanka	G	G	C	GT	CTTCGGGCATA	C	G	T	C	A	G	A	G	T	G	G	G	C	C	TTC	C	T	T	C	A	C	C	G	C	A	G	G	G	C	C	A	CT	C	ACC	A	C	AAATTTTCCAAAGAGAAGGGTAACATATTA TGGAGAACTAG	A	C	G	T	C
GP41 (Te-tep)	Indica Intermediate	Vietnam	G	A	C	G	C	T	G	T	C	G	A	A	A	C	G	ATGG	A	G	C	T	C	T	C	T	AT	A	C	A	T	T	A	A	A	C	A	G	AT	T	A	AG	T	AAATTTTCCAAAGAGAAGGGTAACATATTA TGGAGAACTAG	A	T	G	T	T
GP42 (Malaixizidao)	Indica I	Malaysia	G	A	C	G	C	T	G	T	C	G	A	A	A	C	N	ATGG	A	G	C	T	C	T	C	T	AT	A	C	A	T	T	A	A	A	C	A	G	AT	T	A	AG	T	AAATTTTCCAAAGAGAAGGGTAACATATTA TGGAGAACTAG	A	T	G	T	T
GP43 (Bo_Assam)	Indica I	India	G	A	C	G	C	T	G	T	C	G	A	A	A	C	N	ATGG	A	G	C	T	C	T	C	T	AT	A	C	A	T	T	A	A	A	C	A	G	AT	T	A	AG	T	AAATTTTCCAAAGAGAAGGGTAACATATTA TGGAGAACTAG	A	T	G	T	T
GP44 (Eei-eciet)	Indica Intermediate	India	G	A	C	G	C	T	G	T	C	G	A	A	A	C	N	ATGG	A	G	C	T	C	T	C	T	AT	A	C	A	T	T	A	A	A	C	A	G	AT	T	A	AG	T	AAATTTTCCAAAGAGAAGGGTAACATATTA TGGAGAACTAG	A	T	G	T	T
GP45 (Jeh_San_Ned)	Indica I	India	G	A	C	G	C	T	G	T	C	G	A	A	A	C	N	ATGG	A	G	C	T	C	T	T	T	AT	A	C	A	T	T	A	A	A	C	A	G	AT	T	A	AG	T	AAATTTTCCAAAGAGAAGGGTAACATATTA TGGAGAACTAG	A	T	G	T	T
GP46 (Paddy_Musk_Healnaoi)	Indica I	India	G	A	C	G	C	T	G	T	C	G	A	A	A	C	G	ATGG	A	G	C	T	C	T	C	T	AT	A	C	A	T	T	A	A	A	C	A	G	AT	T	A	AG	T	AAATTTTCCAAAGAGAAGGGTAACATATTA TGGAGAACTAG	A	T	G	T	T
GP47 (Dular)	Aus	India	G	G	C	GT	CTTCGGGCATA	T	G	C	T	G	G	A	G	T	N	G	G	C	T	TTC	C	T	T	C	A	C	C	G	C	A	G	G	G	C	C	A	CT	C	ACC	A	C	AAATTTTCCAAAGAGAAGGGTAACATATTA TGGAGAACTAG	A	C	G	T	C
GP48 (R-9-27)	Indica II	Cuba	G	A	C	G	C	T	G	T	C	G	A	A	A	C	N	ATGG	A	G	C	T	C	T	C	T	A	A	C	A	T	T	A	A	A	C	A	G	AT	T	A	AG	T	AAATTTTCCAAAGAGAAGGGTAACATATTA TGGAGAACTAG	A	T	G	T	T
GP49 (T_480-9)	Indica Intermediate	Cuba	G	A	C	G	C	T	G	T	C	G	A	A	A	C	N	ATGG	A	G	C	T	C	T	C	T	AT	A	C	A	T	T	A	A	A	C	A	G	AT	T	A	AG	T	AAATTTTCCAAAGAGAAGGGTAACATATTA TGGAGAACTAG	A	T	G	T	T
GP497 (Lunonglinnuo-36)	Temperate Japonica	Japan	A	G	A	GT	CTTCGGGCATA	C	A	C	T	A	G	G	G	T	A	A	G	C	T	TTC	T	C	T	C	A	C	A	G	C	A	G	G	G	T	C	A	CT	C	ACC	A	C	A	G	C	A	A	C
GP498 (Precosus_F-A)	Japonica Intermediate	Japan	A	G	A	GT	CTTCGGGCATA	C	A	C	T	A	G	G	G	T	A	A	G	C	T	TTC	T	C	T	C	A	C	A	G	C	A	G	G	G	T	C	A	CT	C	ACC	A	C	A	G	C	A	A	C
GP499 (Aoyu-312)	Temperate Japonica	Japan	A	G	A	GT	CTTCGGGCATA	C	A	C	T	A	G	G	G	T	A	A	G	C	T	TTC	T	C	T	C	A	C	A	G	C	A	G	G	G	T	C	A	CT	C	ACC	A	C	A	G	C	A	A	C
GP5 (Vary_Lava_10)	Tropical Japonica	Madagascar	G	A	C	G	C	T	G	T	C	G	A	A	A	C	N	ATGG	A	G	C	T	C	T	C	T	AT	A	C	A	T	T	A	A	A	C	A	G	AT	T	A	AG	T	AAATTTTCCAAAGAGAAGGGTAACATATTA TGGAGAACTAG	A	T	G	T	T
GP50 (T_480-4)	Indica Intermediate	Cuba	G	A	C	G	C	T	G	T	C	G	A	A	A	C	N	ATGG	A	G	C	T	C	T	C	T	AT	A	C	A	T	T	A	A	A	C	A	G	AT	T	A	AG	T	AAATTTTCCAAAGAGAAGGGTAACATATTA TGGAGAACTAG	A	T	G	T	T
GP500 (Xingxiechangyuehuang)	Temperate Japonica	Japan	A	G	A	GT	CTTCGGGCATA	C	A	C	T	A	G	G	G	T	A	A	G	C	T	TTC	T	C	T	C	A	C	A	G	C	A	G	G	G	T	C	A	CT	C	ACC	A	C	A	G	C	A	A	C
GP501 (81Y4-5)	Temperate Japonica	Japan	A	G	A	GT	CTTCGGGCATA	C	A	C	T	A	G	G	G	T	A	A	G	C	T	TTC	T	C	T	C	A	C	A	G	C	A	G	G	G	N	C	A	CT	C	ACC	A	C	A	G	C	A	A	C
GP502 (Bashuonuo)	Japonica Intermediate	Japan	A	G	A	GT	CTTCGGGCATA	C	A	C	T	A	G	G	G	T	A	A	G	C	T	TTC	T	C	T	C	A	C	A	G	C	A	G	G	G	N	C	A	CT	C	ACC	A	C	A	G	C	A	A	C
GP503 (Arborio)	Tropical Japonica	Italy	G	A	C	G	C	T	G	T	C	G	A	A	A	C	N	ATGG	A	G	C	T	C	T	C	T	AT	A	C	A	T	T	A	A	A	C	A	G	AT	T	A	AG	T	AAATTTTCCAAAGAGAAGGGTAACATATTA TGGAGAACTAG	A	T	G	T	T
GP504 (Lunonglinnuo-1)	Tropical Japonica	Japan	A	G	A	GT	CTTCGGGCATA	C	A	C	T	A	G	G	G	T	A	A	G	C	T	TTC	T	C	T	C	A	C	A	G	C	A	G	G	G	C	C	A	CT	C	ACC	A	C	A	G	C	A	A	C
GP505 (Lunonglinnuo-12)	Tropical Japonica	Japan	A	G	A	GT	CTTCGGGCATA	C	A	C	T	A	G	G	G	T	A	A	G	C	T	TTC	T	C	T	C	A	C	A	G	C	A	G	G	G	N	C	A	CT	C	ACC	A	C	A	G	C	A	A	C
GP506 (Juannou)	Tropical Japonica	Japan	A	G	A	GT	CTTCGGGCATA	C	A	C	T	A	G	G	G	T	A	A	G	C	T	TTC	T	C	T	C	A	C	A	G	C	A	G	G	G	N	C	A	CT	C	ACC	A	C	A	G	C	A	A	C
GP507 (70X-46)	Temperate Japonica	Japan	A	G	A	GT	CTTCGGGCATA	C	A	C	T	A	G	G	G	T	A	A	G	C	T	TTC	T	C	T	C	A	C	A	G	C	A	G	G	G	T	C	A	CT	C	ACC	A	C	A	G	C	A	A	C
GP508 (BL1)	Temperate Japonica	Japan	A	G	A	GT	CTTCGGGCATA	C	A	C	T	A	G	G	G	T	A	A	G	C	T	TTC	T	C	T	C	A	C	A	G	C	A	G	G	G	T	C	A	CT	C	ACC	A	C	A	G	C	A	A	C
GP509 (Chimao)	Temperate Japonica	Japan	A	G	A	GT	CTTCGGGCATA	C	A	C	T	A	G	G	G	T	A	A	G	C	T	TTC	T	C	T	C	A	C	A	G	C	A	G	G	G	T	C	A	CT	C	ACC	A	C	A	G	C	A	A	C
GP51 (T_480-34)	Indica Intermediate	Cuba	G	A	C	G	C	T	G	T	C	G	A	A	A	C	N	ATGG	A	G	C	T	C	T	C	T	AT	A	C	A	T	T	A	A	A	C	A	G	AT	T	A	AG	T	AAATTTTCCAAAGAGAAGGGTAACATATTA TGGAGAACTAG	A	T	G	T	T
GP510 (Arpe_Thaly)	Temperate Japonica	Portugal	A	G	A	GT	CTTCGGGCATA	C	A	C	T	A	G	G	G	T	A	A	G	C	T	TTC	T	C	T	C	A	C	A	G	C	A	G	G	G	T	C	A	CT	C	ACC	A	C	A	G	C	A	A	C
GP511 (Uzbekskiyz)	Temperate Japonica	Russia	A	G	A	GT	CTTCGGGCATA	C	A	C	T	A	G	G	G	T	A	A	G	C	T	TTC	T	C	T	C	A	C	A	G	C	A	G	G	G	T	C	A	CT	C	ACC	A	C	A	G	C	A	A	C
GP512 (DJ_10)	Aus	Bengal	G	G	C	GT	CTTCGGGCATA	T	G	C	T	G	G	A	G	T	N	G	G	C	T	TTC	C	T	T	C	A	C	C	G	C	A	G	G	G	C	C	A	CT	C	ACC	A	C	AAATTTTCCAAAGAGAAGGGTAACATATTA TGGAGAACTAG	A	C	G	T	C
GP514 (Libu)	Tropical Japonica	Philippine	A	G	A	GT	CTTCGGGCATA	C	A	C	T	A	G	G	G	T	A	A	G	C	T	TTC	T	C	T	C	A	C	A	G	C	A	G	G	G	C	C	A	CT	C	ACC	A	C	A	G	C	A	A	C
GP515 (Sipde-k)	Tropical Japonica	Philippine	A	G	A	GT	CTTCGGGCATA	C	A	C	T	A	G	G	G	T	A	A	G	C	T	TTC	T	C	T	C	A	C	A	G	C	A	G	G	G	C	C	A	CT	C	ACC	A	C	A	G	C	A	A	C
GP516 (Meranay)	Tropical Japonica	Philippine	A	G	A	GT	CTTCGGGCATA	C	A	C	T	A	G	G	G	T	A	A	G	C	T	TTC	T	C	T	C	A	C	A	G	C	A	G	G	G	T	C	A	CT	C	ACC	A	C	A	G	C	A	A	C
GP517 (Yanayanan_(3))	Tropical Japonica	Philippine	A	G	A	GT	CTTCGGGCATA	C	A	C	T	A	G	G	G	T	A	A	G	C	T	TTC	T	C	T	C	A	C	A	G	C	A	G	G	G	N	C	A	CT	C	ACC	A	C	A	G	C	A	A	C
GP518 (Payakan)	Tropical Japonica	Philippine	A	G	A	GT	CTTCGGGCATA	C	A	C	T	A	G	G	G	T	A	A	G	C	T	TTC	T	C	T	C	A	C	A	G	C	A	G	G	G	N	C	A	CT	C	ACC	A	C	A	G	C	A	A	C
GP519 (Mack_Khoune)	Japonica Intermediate	Laos	A	G	A	GT	CTTCGGGCATA	C	A	C	T	A	G	G	G	T	A	A	G	C	T	TTC	T	C	T	C	A	C	A	G	C	A	G	G	G	C	C	A	CT	C	ACC	A	C	A	G	C	A	A	C
GP52 (T_480-67)	Indica Intermediate	Cuba	G	A	C	G	C	T	G	T	C	G	A	A	A	C	N	ATGG	A	G	C	T	C	T	C	T	AT	A	C	A	T	T	A	A	A	C	A	G	AT	T	A	AG	T	AAATTTTCCAAAGAGAAGGGTAACATATTA TGGAGAACTAG	A	T	G	T	T
GP520 (KH.Komedanv)	Japonica Intermediate	Laos	A	G	A	GT	CTTCGGGCATA	C	A	C	T	A	G	G	G	T	A	A	G	C	T	TTC	T	C	T	C	A	C	A	G	C	A	G	G	G	N	C	A	CT	C	ACC	A	C	A	G	C	A	A	C
GP521 (Manik)	Tropical Japonica	Indonesia	G	A	C	G	C	T	G	T	C	G	A	A	A	C	G	ATGG	A	G	C	T	C	T	C	T	AT	A	C	A	T	T	A	A	A	C	A	G	AT	T	A	AG	T	AAATTTTCCAAAGAGAAGGGTAACATATTA TGGAGAACTAG	A	T	G	T	T
GP522 (Radi_Pagalou)	Tropical Japonica	Malaysia	G	A	C	G	C	T	G	T	C	G	A	A	A	C	N	ATGG	A	G	C	T	C	T	C	T	AT	A	C	A	T	T	A	A	A	C	A	G	AT	T	A	AG	T	AAATTTTCCAAAGAGAAGGGTAACATATTA TGGAGAACTAG	A	T	G	T	T
GP523 (San_Domenico)	Temperate Japonica	Solomon Islands	A	G	A	GT	CTTCGGGCATA	C	A	C	T	A	G	G	G	T	A	A	G	C	T	TTC	T	C	T	C	A	C	A	G	C	A	G	G	G	T	C	A	CT	C	ACC	A	C	A	G	C	A	A	C
GP524 (Buyagaw)	Indica Intermediate	Philippine	G	A	C	G	C	T	G	T	C	G	A	A	A	C	N	ATGG	A	G	C	T	C	T	C	T	AT	A	C	A	T	T	A	A	A	C	A	G	AT	T	A	AG	T	AAATTTTCCAAAGAGAAGGGTAACATATTA TGGAGAACTAG	A	T	G	T	T
GP525 (Mah_Nam_pui)	Japonica Intermediate	Thailand	A	G	A	GT	CTTCGGGCATA	C	A	C	T	A	G	G	G	T	A	A	G	C	T	TTC	T	C	T	C	A	C	A	G	C	A	G	G	G	N	C	A	CT	C	ACC	A	C	A	G	C	A	A	C
GP526 (Unnamed)	Indica Intermediate	Thailand	G	A	C	G	C	T	G	T	C	G	A	A	A	C	N	ATGG	A	G	C	T	C	T	C	T	AT	A	C	A	T	T	A	A	A	C	A	G	AT	T	A	AG	T	AAATTTTCCAAAGAGAAGGGTAACATATTA TGGAGAACTAG	A	T	G	T	T
GP527 (Khao_Dou)	Japonica Intermediate	Laos	A	G	A	GT	CTTCGGGCATA	C	A	C	T	A	G	G	G	T	A	A	G	C	T	TTC	T	C	T	C	A	C	A	G	C	A	G	G	G	C	C	A	CT	C	ACC	A	C	A	G	C	A	A	C
GP528 (Kenteng)	Tropical Japonica	Laos	A	G	A	GT	CTTCGGGCATA	C	A	C	T	A	G	G	G	T	A	A	G	C	T	TTC	T	C	T	C	A	C	A	G	C	A	G	G	G	N	C	A	CT	C	ACC	A	C	A	G	C	A	A	C
GP529 (Lepsang)	Japonica Intermediate	Laos	A	G	A	GT	CTTCGGGCATA	C	A	C	T	A	G	G	G	T	A	A	G	C	T	TTC	T	C	T	C	A	C	A	G	C	A	G	G	G	T	C	A	CT	C	ACC	A	C	A	G	C	A	A	C
GP53 (2/53)	Indica Intermediate	Cuba	G	A	C	G	C	T	G	T	C	G	A	A	A	C	N	ATGG	A	G	C	T	C	T	C	T	AT	A	C	A	T	T	A	A	A	C	A	G	AT	T	A	AG	T	AAATTTTCCAAAGAGAAGGGTAACATATTA TGGAGAACTAG	A	T	G	T	T
GP530 (Bena_Jhupi)	Aus	India	G	A	C	G	C	T	G	T	C	G	A	A	A	C	N	ATGG	A	G	C	T	C	T	C	T	AT	A	C	A	T	T	A	A	A	C	A	G	AT	T	A	AG	T	AAATTTTCCAAAGAGAAGGGTAACATATTA TGGAGAACTAG	A	T	G	T	T
GP531 (Panchpai)	Aus	Bengal	G	A	C	G	C	T	G	T	C	G	A	A	A	C	N	ATGG	A	G	C	T	C	T	C	T	AT	A	C	A	T	T	A	A	A	C	A	G	AT	T	A	AG	T	AAATTTTCCAAAGAGAAGGGTAACATATTA TGGAGAACTAG	A	T	G	T	T
GP532 (Catatao)	Tropical Japonica	Brazil	G	A	C	G	C	T	G	T	C	G	A	A	A	C	N	ATGG	A	G	C	T	C	T	C	T	AT	A	C	A	T	T	A	A	A	C	A	G	AT	T	A	AG	T	AAATTTTCCAAAGAGAAGGGTAACATATTA TGGAGAACTAG	A	T	G	T	T
GP533 (Jabonl)	Aus	Bengal	G	G	C	GT	CTTCGGGCATA	T	G	C	T	G	G	A	G	T	N	G	G	C	T	TTC	C	T	T	C	A	C	C	G	C	A	G	G	G	C	C	A	CT	C	ACC	A	C	AAATTTTCCAAAGAGAAGGGTAACATATTA TGGAGAACTAG	A	C	G	T	C
GP534 (Padi_Lasat)	Tropical Japonica	Malaysia	A	G	A	GT	CTTCGGGCATA	C	A	C	T	A	G	G	G	T	A	A	G	C	T	TTC	T	C	T	C	A	C	A	G	C	A	G	G	G	C	C	A	CT	C	ACC	A	C	AAATTTTCCAAAGAGAAGGGTAACATATTA TGGAGAACTAG	G	C	A	A	C
GP535 (Macax_Pina)	Tropical Japonica	Philippine	A	G	A	GT	CTTCGGGCATA	C	A	C	T	A	G	G	G	T	A	A	G	C	T	TTC	T	C	T	C	A	C	A	G	C	A	G	G	G	T	C	A	CT	C	ACC	A	C	A	G	C	A	A	C
GP536 (Minanok_(glut))	Tropical Japonica	Philippine	A	G	A	GT	CTTCGGGCATA	C	A	C	T	A	G	G	G	T	A	A	G	C	T	TTC	T	C	T	C	A	C	A	G	C	A	G	G	G	N	C	A	CT	C	ACC	A	C	A	G	C	A	A	C
GP537 (Sa-igorot)	Tropical Japonica	Philippine	A	G	A	GT	CTTCGGGCATA	C	A	C	T	A	G	G	G	T	A	A	G	C	T	TTC	T	C	T	C	A	C	A	G	C	A	G	G	G	N	C	A	CT	C	ACC	A	C	A	G	C	A	A	C
GP538 (Bate_Aus)	Aus	India	G	G	C	GT	CTTCGGGCATA	T	G	C	T	G	G	A	G	T	G	G	G	C	T	TTC	C	T	T	C	A	C	C	G	C	A	G	G	G	C	C	A	CT	C	ACC	A	C	AAATTTTCCAAAGAGAAGGGTAACATATTA TGGAGAACTAG	A	C	G	T	C
GP539 (Mudo)	Indica Intermediate	India	G	A	C	G	C	T	G	T	C	G	A	A	A	C	N	ATGG	A	G	C	T	C	T	C	T	AT	A	C	A	T	T	A	A	A	C	A	G	AT	T	A	AG	T	AAATTTTCCAAAGAGAAGGGTAACATATTA TGGAGAACTAG	A	T	G	T	T
GP54 (9/53)	Indica Intermediate	Cuba	G	A	C	G	C	T	G	T	C	G	A	A	A	C	N	ATGG	A	G	C	T	C	T	C	T	AT	A	C	A	T	T	A	A	A	C	A	G	AT	T	A	AG	T	AAATTTTCCAAAGAGAAGGGTAACATATTA TGGAGAACTAG	A	T	G	T	T
GP540 (Kbarai_Ganja)	Indica Intermediate	Pakistan	G	A	C	G	C	T	G	T	C	G	A	A	A	C	G	ATGG	A	G	C	T	C	T	C	T	AT	A	C	A	T	T	A	A	A	C	A	G	AT	T	A	AG	T	AAATTTTCCAAAGAGAAGGGTAACATATTA TGGAGAACTAG	A	T	G	T	T
GP541 (Kasinkan)	Tropical Japonica	Philippine	G	A	C	G	C	T	G	T	C	G	A	A	A	C	N	ATGG	A	G	C	T	C	T	C	T	AT	A	C	A	T	T	A	A	A	C	A	G	AT	T	A	AG	T	AAATTTTCCAAAGAGAAGGGTAACATATTA TGGAGAACTAG	A	T	G	T	T
GP542 (BJ1)	Aus	Philippine	G	A	C	G	C	T	G	T	C	G	G	G	G	C	G	ATGG	G	G	C	T	C	T	T	C	AT	C	C	A	C	A	G	A	A	C	A	A	AT	T	A	AG	C	AAATTTTCCAAAGAGAAGGGTAACATATTA TGGAGAACTAG	A	C	G	T	C
GP543 (S.Panlo)	Tropical Japonica	US	G	A	C	G	C	T	G	T	C	G	A	A	A	C	N	ATGG	A	G	C	T	C	T	C	T	AT	A	C	A	T	T	A	A	A	C	A	G	AT	T	A	AG	T	AAATTTTCCAAAGAGAAGGGTAACATATTA TGGAGAACTAG	A	T	G	T	T
GP544 (Blue_Belle_CI9544)	Tropical Japonica	US	G	A	C	G	C	T	G	T	C	G	A	A	A	C	N	ATGG	A	G	C	T	C	T	C	T	AT	A	C	A	T	T	A	A	A	C	A	G	AT	T	A	AG	T	AAATTTTCCAAAGAGAAGGGTAACATATTA TGGAGAACTAG	A	T	G	T	T
GP545 (Giza_172)	Temperate Japonica	Egypt	A	G	A	GT	CTTCGGGCATA	C	A	C	T	A	G	G	G	T	A	A	G	C	T	TTC	T	C	T	C	A	C	A	G	C	A	G	G	G	T	C	A	CT	C	ACC	A	C	A	G	C	A	A	C
GP546 (Nonglin-16)	Temperate Japonica	Japan	A	G	A	GT	CTTCGGGCATA	C	A	C	T	A	G	G	G	T	A	A	G	C	T	TTC	T	C	T	C	A	C	A	G	C	A	G	G	G	T	C	A	CT	C	ACC	A	C	A	G	C	A	A	C
GP547 (Nonglin-72)	Temperate Japonica	Japan	A	G	A	GT	CTTCGGGCATA	C	A	C	T	A	G	G	G	T	A	A	G	C	T	TTC	T	C	T	C	A	C	A	G	C	A	G	G	G	T	C	A	CT	C	ACC	A	C	A	G	C	A	A	C
GP548 (Nonglin-100)	Temperate Japonica	Japan	A	G	A	GT	CTTCGGGCATA	C	A	C	T	A	G	G	G	T	A	A	G	C	T	TTC	T	C	T	C	A	C	A	G	C	A	G	G	G	T	C	A	CT	C	ACC	A	C	A	G	C	A	A	C
GP549 (Nonglin-106)	Temperate Japonica	Japan	A	G	A	GT	CTTCGGGCATA	C	A	C	T	A	G	G	G	T	A	A	G	C	T	TTC	T	C	T	C	A	C	A	G	C	A	G	G	G	T	C	A	CT	C	ACC	A	C	A	G	C	A	A	C
GP55 (63-83(Acc.14725))	Tropical Japonica	Ivory Coast	G	A	C	G	C	T	G	T	C	G	A	A	A	C	N	ATGG	A	G	C	T	C	T	C	T	AT	A	C	A	T	T	A	A	A	C	A	G	AT	T	A	AG	T	AAATTTTCCAAAGAGAAGGGTAACATATTA TGGAGAACTAG	A	T	G	T	T
GP550 (Nonglin-130)	Temperate Japonica	Japan	A	G	A	GT	CTTCGGGCATA	C	A	C	T	A	G	G	G	T	A	A	G	C	T	TTC	T	C	T	C	A	C	A	G	C	A	G	G	G	T	C	A	CT	C	ACC	A	C	A	G	C	A	A	C
GP551 (Nonglinnuo-144)	Temperate Japonica	Japan	A	G	A	GT	CTTCGGGCATA	C	A	C	T	A	G	G	G	T	A	A	G	C	T	TTC	T	C	T	C	A	C	A	G	C	A	G	G	G	T	C	A	CT	C	ACC	A	C	A	G	C	A	A	C
GP552 (Nonglin-154)	Temperate Japonica	Japan	A	G	A	GT	CTTCGGGCATA	C	A	C	T	A	G	G	G	T	A	A	G	C	T	TTC	T	C	T	C	A	C	A	G	C	A	G	G	G	T	C	A	CT	C	ACC	A	C	A	G	C	A	A	C
GP553 (Nonglinnuo-184)	Indica Intermediate	Japan	G	A	C	G	C	T	G	T	C	G	A	A	A	C	N	ATGG	A	G	C	T	C	T	C	T	AT	A	C	A	T	T	A	A	A	C	A	G	AT	T	A	AG	T	AAATTTTCCAAAGAGAAGGGTAACATATTA TGGAGAACTAG	A	T	G	T	T
GP554 (Nonglin-108)	Temperate Japonica	Japan	A	G	A	GT	CTTCGGGCATA	C	A	C	T	A	G	G	G	T	A	A	G	C	T	TTC	T	C	T	C	A	C	A	G	C	A	G	G	G	T	C	A	CT	C	ACC	A	C	A	G	C	A	A	C
GP555 (Nonglin-217)	Temperate Japonica	Japan	A	G	A	GT	CTTCGGGCATA	C	A	C	T	A	G	G	G	T	A	A	G	C	T	TTC	T	C	T	C	A	C	A	G	C	A	G	G	G	T	C	A	CT	C	ACC	A	C	A	G	C	A	A	C
GP556 (Fuguo)	Temperate Japonica	Japan	A	G	A	GT	CTTCGGGCATA	C	A	C	T	A	G	G	G	T	A	A	G	C	T	TTC	T	C	T	C	A	C	A	G	C	A	G	G	G	T	C	A	CT	C	ACC	A	C	A	G	C	A	A	C
GP557 (Yuenian)	Temperate Japonica	Japan	A	G	A	GT	CTTCGGGCATA	C	A	C	T	A	G	G	G	T	A	A	G	C	T	TTC	T	C	T	C	A	C	A	G	C	A	G	G	G	T	C	A	CT	C	ACC	A	C	A	G	C	A	A	C
GP558 (Guangdong-51)	Temperate Japonica	Japan	A	G	A	GT	CTTCGGGCATA	C	A	C	T	A	G	G	G	T	A	A	G	C	T	TTC	T	C	T	C	A	C	A	G	C	A	G	G	G	T	C	A	CT	C	ACC	A	C	A	G	C	A	A	C
GP559 (Xingyuerchongnuo)	Temperate Japonica	Japan	A	G	A	GT	CTTCGGGCATA	C	A	C	T	A	G	G	G	T	A	A	G	C	T	TTC	T	C	T	C	A	C	A	G	C	A	G	G	G	T	C	A	CT	C	ACC	A	C	A	G	C	A	A	C
GP56 (Baogala)	Intermediate	Uganda	G	A	C	G	C	T	G	T	C	G	G	G	G	C	N	ATGG	G	G	C	T	C	T	T	C	AT	C	C	A	C	A	G	A	A	C	A	A	AT	T	A	AG	C	AAATTTTCCAAAGAGAAGGGTAACATATTA TGGAGAACTAG	A	C	G	T	C
GP560 (Pingbei-189)	Temperate Japonica	North Korea	A	G	A	GT	CTTCGGGCATA	C	A	C	T	A	G	G	G	T	A	A	G	C	T	TTC	T	C	T	C	A	C	A	G	C	A	G	G	G	T	C	A	CT	C	ACC	A	C	A	G	C	A	A	C
GP561 (Shijie-1)	Tropical Japonica	Japan	A	G	A	GT	CTTCGGGCATA	C	A	C	T	A	G	G	G	T	A	A	G	C	T	TTC	T	C	T	C	A	C	A	G	C	A	G	G	G	C	C	A	CT	C	ACC	A	C	A	G	C	A	A	C
GP562 (Sesia)	Intermediate	Albania	G	G	C	GT	CTTCGGGCATA	T	G	C	T	G	G	A	G	T	N	G	G	C	T	TTC	C	T	T	C	A	C	C	G	C	A	G	G	G	C	C	A	CT	C	ACC	A	C	AAATTTTCCAAAGAGAAGGGTAACATATTA TGGAGAACTAG	A	C	G	T	C
GP563 (Rialto)	Japonica Intermediate	Albania	A	G	A	GT	CTTCGGGCATA	C	A	C	T	A	G	G	G	T	A	A	G	C	T	TTC	T	C	T	C	A	C	A	G	C	A	G	G	G	T	C	A	CT	C	ACC	A	C	A	G	C	A	A	C
GP564 (Wuziluost)	Temperate Japonica	Russia	A	G	A	GT	CTTCGGGCATA	C	A	C	T	A	G	G	G	T	A	A	G	C	T	TTC	T	C	T	C	A	C	A	G	C	A	G	G	G	T	C	A	CT	C	ACC	A	C	A	G	C	A	A	C
GP565 (Delta)	Temperate Japonica	France	A	G	A	GT	CTTCGGGCATA	C	A	C	T	A	G	G	G	T	A	A	G	C	T	TTC	T	C	T	C	A	C	A	G	C	A	G	G	G	T	C	A	CT	C	ACC	A	C	A	G	C	A	A	C
GP566 (Panuoxiameika)	Temperate Japonica	Argentina	A	G	A	GT	CTTCGGGCATA	C	A	C	T	A	G	G	G	T	A	A	G	C	T	TTC	T	C	T	C	A	C	A	G	C	A	G	G	G	T	C	A	CT	C	ACC	A	C	A	G	C	A	A	C
GP567 (Pama)	Temperate Japonica	IRRI	A	G	A	GT	CTTCGGGCATA	C	A	C	T	A	G	G	G	T	A	A	G	C	T	TTC	T	C	T	C	A	C	A	G	C	A	G	G	G	T	C	A	CT	C	ACC	A	C	A	G	C	A	A	C
GP568 (Roma)	Temperate Japonica	Italy	A	G	A	GT	CTTCGGGCATA	C	A	C	T	A	G	G	G	T	A	A	G	C	T	TTC	T	C	T	C	A	C	A	G	C	A	G	G	G	T	C	A	CT	C	ACC	A	C	A	G	C	A	A	C
GP569 (Agami_M1)	Japonica Intermediate	Philippine	G	A	C	G	C	T	G	T	C	G	G	G	G	C	G	ATGG	G	G	C	T	C	T	T	C	AT	C	C	A	C	A	G	A	A	C	A	A	AT	T	A	AG	C	AAATTTTCCAAAGAGAAGGGTAACATATTA TGGAGAACTAG	A	C	G	T	C
GP57 (Mambo-SaSa_342)	Intermediate	Madagascar	G	G	C	GT	CTTCGGGCATA	C	G	T	C	A	G	A	G	T	N	G	G	C	C	TTC	C	T	T	C	A	C	C	G	C	A	G	G	G	C	C	A	CT	C	ACC	A	C	AAATTTTCCAAAGAGAAGGGTAACATATTA TGGAGAACTAG	A	C	G	T	C
GP570 (Kn-Ih-361-1-8-6)	Temperate Japonica	Philippine	A	G	A	GT	CTTCGGGCATA	C	A	C	T	A	G	G	G	T	A	A	G	C	T	TTC	T	C	T	C	A	C	A	G	C	A	G	G	G	T	C	A	CT	C	ACC	A	C	A	G	C	A	A	C
GP571 (Nonglin-238)	Temperate Japonica	Japan	A	G	A	GT	CTTCGGGCATA	C	A	C	T	A	G	G	G	T	A	A	G	C	T	TTC	T	C	T	C	A	C	A	G	C	A	G	G	G	T	C	A	CT	C	ACC	A	C	A	G	C	A	A	C
GP572 (IRAT_10)	Indica II	Ivory Coast	G	G	C	GT	CTTCGGGCATA	C	G	T	C	A	G	A	G	T	N	G	G	C	C	TTC	C	T	T	C	A	C	C	G	C	A	G	G	G	C	C	A	CT	C	ACC	A	C	AAATTTTCCAAAGAGAAGGGTAACATATTA TGGAGAACTAG	A	C	G	T	C
GP573 (IAC_435)	Indica III	Brazil	G	A	C	G	C	T	G	T	C	G	G	G	G	C	N	ATGG	G	G	C	T	C	T	T	C	AT	C	C	A	C	A	G	A	A	C	A	A	AT	T	A	AG	C	AAATTTTCCAAAGAGAAGGGTAACATATTA TGGAGAACTAG	A	C	G	T	C
GP574 (Salumoikit)	Indica III	Philippine	G	A	C	G	C	T	G	T	C	G	A	A	A	C	N	ATGG	A	G	C	T	C	T	C	T	AT	A	C	A	T	T	A	A	A	C	A	G	AT	T	A	AG	T	AAATTTTCCAAAGAGAAGGGTAACATATTA TGGAGAACTAG	A	T	G	T	T
GP575 (K_333)	Temperate Japonica	Uganda	A	G	A	GT	CTTCGGGCATA	C	A	C	T	A	G	G	G	T	A	A	G	C	T	TTC	T	C	T	C	A	C	A	G	C	A	G	G	G	T	C	A	CT	C	ACC	A	C	A	G	C	A	A	C
GP576 (DNT_157)	Aus	Pakistan	G	G	C	GT	CTTCGGGCATA	T	G	C	T	G	G	A	G	T	G	G	G	C	T	TTC	C	T	T	C	A	C	C	G	C	A	G	G	G	C	C	A	CT	C	ACC	A	C	AAATTTTCCAAAGAGAAGGGTAACATATTA TGGAGAACTAG	A	C	G	T	C
GP578 (Mengieig)	Tropical Japonica	Philippine	A	G	A	GT	CTTCGGGCATA	C	A	C	T	A	G	G	G	T	A	A	G	C	T	TTC	T	C	T	C	A	C	A	G	C	A	G	G	G	C	C	A	CT	C	ACC	A	C	A	G	C	A	A	C
GP579 (Desin)	Japonica Intermediate	Philippine	A	G	A	GT	CTTCGGGCATA	C	A	C	T	A	G	G	G	T	A	A	G	C	T	TTC	T	C	T	C	A	C	A	G	C	A	G	G	G	N	C	A	CT	C	ACC	A	C	A	G	C	A	A	C
GP58 (ASD7)	Indica Intermediate	India	G	G	C	GT	CTTCGGGCATA	C	G	T	C	A	G	A	G	T	N	G	G	C	C	TTC	C	T	T	C	A	C	C	G	C	A	G	G	G	C	C	A	CT	C	ACC	A	C	AAATTTTCCAAAGAGAAGGGTAACATATTA TGGAGAACTAG	A	C	G	T	C
GP580 (Khao_Youak)	Temperate Japonica	Laos	A	G	A	GT	CTTCGGGCATA	C	A	C	T	A	G	G	G	T	A	A	G	C	T	TTC	T	C	T	C	A	C	A	G	C	A	G	G	G	T	C	A	CT	C	ACC	A	C	A	G	C	A	A	C
GP581 (Mira)	Temperate Japonica	Bulgaria	A	G	A	GT	CTTCGGGCATA	C	A	C	T	A	G	G	G	T	A	A	G	C	T	TTC	T	C	T	C	A	C	A	G	C	A	G	G	G	T	C	A	CT	C	ACC	A	C	A	G	C	A	A	C
GP582 (Khao_Khane)	Japonica Intermediate	Laos	A	G	A	GT	CTTCGGGCATA	C	A	C	T	A	G	G	G	T	A	A	G	C	T	TTC	T	C	T	C	A	C	A	G	C	A	G	G	G	C	C	A	CT	C	ACC	A	C	A	G	C	A	A	C
GP583 (Khamu)	Japonica Intermediate	Thailand	A	G	A	GT	CTTCGGGCATA	C	A	C	T	A	G	G	G	T	A	A	G	C	T	TTC	T	C	T	C	A	C	A	G	C	A	G	G	G	N	C	A	CT	C	ACC	A	C	A	G	C	A	A	C
GP584 (North_Rose)	Temperate Japonica	US	G	A	C	G	C	T	G	T	C	G	A	A	A	C	N	ATGG	A	G	C	T	C	T	C	T	AT	A	C	A	T	T	A	A	A	C	A	G	AT	T	A	AG	T	AAATTTTCCAAAGAGAAGGGTAACATATTA TGGAGAACTAG	A	T	G	T	T
GP585 (Hugaiyi-87)	Temperate Japonica	North Korea	G	A	C	G	C	T	G	T	C	G	A	A	A	C	N	ATGG	A	G	C	T	C	T	C	T	AT	A	C	A	T	T	A	A	A	C	A	G	AT	T	A	AG	T	AAATTTTCCAAAGAGAAGGGTAACATATTA TGGAGAACTAG	A	T	G	T	T
GP587 (Rizhongyouhao-3)	Indica II	Japan	G	G	C	GT	CTTCGGGCATA	T	G	C	T	G	G	A	G	T	G	G	G	C	T	TTC	C	T	T	C	A	C	C	G	C	A	G	G	G	C	C	A	CT	C	ACC	A	C	AAATTTTCCAAAGAGAAGGGTAACATATTA TGGAGAACTAG	A	C	G	T	C
GP588 (Euribe)	Japonica Intermediate	Italy	A	G	A	GT	CTTCGGGCATA	C	A	C	T	A	G	G	G	T	A	A	G	C	T	TTC	T	C	T	C	A	C	A	G	C	A	G	G	G	T	C	A	CT	C	ACC	A	C	A	G	C	A	A	C
GP589 (CR_584-11-1-6)	Indica Intermediate	Egypt	G	A	C	G	C	T	G	T	C	G	A	A	A	C	DEL	ATGG	A	G	C	T	C	T	C	T	AT	A	C	A	T	T	A	A	A	C	A	G	AT	T	A	AG	T	AAATTTTCCAAAGAGAAGGGTAACATATTA TGGAGAACTAG	A	T	G	T	T
GP59 (Bogor_8)	Japonica Intermediate	Philippine	A	G	A	GT	CTTCGGGCATA	C	A	C	T	A	G	G	G	T	A	A	G	C	T	TTC	T	C	T	C	A	C	A	G	C	A	G	G	G	T	C	A	CT	C	ACC	A	C	A	G	C	A	A	C
GP590 (K_438)	Temperate Japonica	India	A	G	A	GT	CTTCGGGCATA	C	A	C	T	A	G	G	G	T	A	A	G	C	T	TTC	T	C	T	C	A	C	A	G	C	A	G	G	G	T	C	A	CT	C	ACC	A	C	A	G	C	A	A	C
GP591 (System-400)	Temperate Japonica	North Korea	A	G	A	GT	CTTCGGGCATA	C	A	C	T	A	G	G	G	T	A	A	G	C	T	TTC	T	C	T	C	A	C	A	G	C	A	G	G	G	T	C	A	CT	C	ACC	A	C	A	G	C	A	A	C
GP592 (Nonglin-242)	Temperate Japonica	Japan	A	G	A	GT	CTTCGGGCATA	C	A	C	T	A	G	G	G	T	A	A	G	C	T	TTC	T	C	T	C	A	C	A	G	C	A	G	G	G	T	C	A	CT	C	ACC	A	C	A	G	C	A	A	C
GP593 (IRI_352)	Indica II	North Korea	G	A	C	G	C	T	G	T	C	G	A	A	A	C	N	ATGG	A	G	C	T	C	T	C	T	AT	A	C	A	T	T	A	A	A	C	A	G	AT	T	A	AG	T	AAATTTTCCAAAGAGAAGGGTAACATATTA TGGAGAACTAG	A	T	G	T	T
GP594 (Japonesito_des_Meses_F.A)	Japonica Intermediate	Argentina	A	G	A	GT	CTTCGGGCATA	C	A	C	T	A	G	G	G	T	A	A	G	C	T	TTC	T	C	T	C	A	C	A	G	C	A	G	G	G	T	C	A	CT	C	ACC	A	C	A	G	C	A	A	C
GP595 (Linian)	Japonica Intermediate	Japan	A	G	A	GT	CTTCGGGCATA	C	A	C	T	A	G	G	G	T	A	A	G	C	T	TTC	T	C	T	C	A	C	A	G	C	A	G	G	G	T	C	A	CT	C	ACC	A	C	A	G	C	A	A	C
GP596 (Shuifunuo)	Japonica Intermediate	Japan	A	G	A	GT	CTTCGGGCATA	C	A	C	T	A	G	G	G	T	A	A	G	C	T	TTC	T	C	T	C	A	C	A	G	C	A	G	G	G	T	C	A	CT	C	ACC	A	C	A	G	C	A	A	C
GP597 (BAEK_CHOL_BYEO)	Temperate Japonica	South Korea	A	G	A	GT	CTTCGGGCATA	C	A	C	T	A	G	G	G	T	A	A	G	C	T	TTC	T	C	T	C	A	C	A	G	C	A	G	G	G	T	C	A	CT	C	ACC	A	C	A	G	C	A	A	C
GP598 (ZIOK_DO)	Temperate Japonica	South Korea	A	G	A	GT	CTTCGGGCATA	C	A	C	T	A	G	G	G	T	A	A	G	C	T	TTC	T	C	T	C	A	C	A	G	C	A	G	G	G	T	C	A	CT	C	ACC	A	C	A	G	C	A	A	C
GP599 (SALBIO_87)	Temperate Japonica	South Korea	A	G	A	GT	CTTCGGGCATA	C	A	C	T	A	G	G	G	T	A	A	G	C	T	TTC	T	C	T	C	A	C	A	G	C	A	G	G	G	T	C	A	CT	C	ACC	A	C	A	G	C	A	A	C
GP60 (ARC_7286)	Indica I	India	G	A	C	G	C	T	G	T	C	G	A	A	A	C	N	ATGG	A	G	C	T	C	T	C	T	AT	A	C	A	T	T	A	A	A	C	A	G	AT	T	A	AG	T	AAATTTTCCAAAGAGAAGGGTAACATATTA TGGAGAACTAG	A	T	G	T	T
GP601 (A_GA_BYEO)	Temperate Japonica	North Korea	A	G	A	GT	CTTCGGGCATA	C	A	C	T	A	G	G	G	T	A	A	G	C	T	TTC	T	C	T	C	A	C	A	G	C	A	G	G	G	T	C	A	CT	C	ACC	A	C	A	G	C	A	A	C
GP602 (A_GU_DO)	Temperate Japonica	North Korea	A	G	A	GT	CTTCGGGCATA	C	A	C	T	A	G	G	G	T	A	A	G	C	T	TTC	T	C	T	C	A	C	A	G	C	A	G	G	G	T	C	A	CT	C	ACC	A	C	A	G	C	A	A	C
GP603 (YONG_CHUN)	Temperate Japonica	South Korea	A	G	A	GT	CTTCGGGCATA	C	A	C	T	A	G	G	G	T	A	A	G	C	T	TTC	T	C	T	C	A	C	A	G	C	A	G	G	G	T	C	A	CT	C	ACC	A	C	A	G	C	A	A	C
GP605 (MU_AN_DO)	Temperate Japonica	South Korea	A	G	A	GT	CTTCGGGCATA	C	A	C	T	A	G	G	G	T	A	A	G	C	T	TTC	T	C	T	C	A	C	A	G	C	A	G	G	G	T	C	A	CT	C	ACC	A	C	A	G	C	A	A	C
GP606 (TAE_GU_NA)	Temperate Japonica	South Korea	A	G	A	GT	CTTCGGGCATA	C	A	C	T	A	G	G	G	T	A	A	G	C	T	TTC	T	C	T	C	A	C	A	G	C	A	G	G	G	T	C	A	CT	C	ACC	A	C	A	G	C	A	A	C
GP607 (Runnuo)	Temperate Japonica	Japan	A	G	A	GT	CTTCGGGCATA	C	A	C	T	A	G	G	G	T	A	A	G	C	T	TTC	T	C	T	C	A	C	A	G	C	A	G	G	G	T	C	A	CT	C	ACC	A	C	A	G	C	A	A	C
GP608 (Qingfeng)	Temperate Japonica	Japan	A	G	A	GT	CTTCGGGCATA	C	A	C	T	A	G	G	G	T	A	A	G	C	T	TTC	T	C	T	C	A	C	A	G	C	A	G	G	G	T	C	A	CT	C	ACC	A	C	A	G	C	A	A	C
GP609 (Zhaohuangjing)	Temperate Japonica	Japan	A	G	A	GT	CTTCGGGCATA	C	A	C	T	A	G	G	G	T	A	A	G	C	T	TTC	T	C	T	C	A	C	A	G	C	A	G	G	G	T	C	A	CT	C	ACC	A	C	A	G	C	A	A	C
GP61 (ARC_6565)	Aus	India	G	G	C	GT	CTTCGGGCATA	T	G	C	T	G	G	A	G	T	N	G	G	C	T	TTC	C	T	T	C	A	C	C	G	C	A	G	G	G	C	C	A	CT	C	ACC	A	C	AAATTTTCCAAAGAGAAGGGTAACATATTA TGGAGAACTAG	A	C	G	T	C
GP610 (KWAN_SAN_SAEK)	Temperate Japonica	South Korea	A	G	A	GT	CTTCGGGCATA	C	A	C	T	A	G	G	G	T	A	A	G	C	T	TTC	T	C	T	C	A	C	A	G	C	A	G	G	G	T	C	A	CT	C	ACC	A	C	A	G	C	A	A	C
GP611 (Baru)	Japonica Intermediate	Australia	G	A	C	G	C	T	G	T	C	G	A	A	A	C	N	ATGG	A	G	C	T	C	T	C	T	AT	A	C	A	T	T	A	A	A	C	A	G	AT	T	A	AG	T	AAATTTTCCAAAGAGAAGGGTAACATATTA TGGAGAACTAG	A	T	G	T	T
GP612 (Calmochi-202)	Temperate Japonica	US	G	A	C	G	C	T	G	T	C	G	A	A	A	C	N	ATGG	A	G	C	T	C	T	C	T	AT	A	C	A	T	T	A	A	A	C	A	G	AT	T	A	AG	T	AAATTTTCCAAAGAGAAGGGTAACATATTA TGGAGAACTAG	A	T	G	T	T
GP613 (L201)	Tropical Japonica	US	G	A	C	G	C	T	G	T	C	G	A	A	A	C	N	ATGG	A	G	C	T	C	T	C	T	AT	A	C	A	T	T	A	A	A	C	A	G	AT	T	A	AG	T	AAATTTTCCAAAGAGAAGGGTAACATATTA TGGAGAACTAG	A	T	G	T	T
GP614 (Mars)	Japonica Intermediate	US	G	A	C	G	C	T	G	T	C	G	A	A	A	C	A	ATGG	A	G	C	T	C	T	C	T	AT	A	C	A	T	T	A	A	A	C	A	G	AT	T	A	AG	T	AAATTTTCCAAAGAGAAGGGTAACATATTA TGGAGAACTAG	A	T	G	T	T
GP615 (Newrex)	Intermediate	US	G	A	C	G	C	T	G	T	C	G	A	A	A	C	G	ATGG	A	G	C	T	C	T	C	T	AT	A	C	A	T	T	A	A	A	C	A	G	AT	T	A	AG	T	AAATTTTCCAAAGAGAAGGGTAACATATTA TGGAGAACTAG	A	T	G	T	T
GP616 (Leah)	Tropical Japonica	US	G	G	C	GT	CTTCGGGCATA	T	G	C	T	G	G	A	G	T	G	G	G	C	T	TTC	C	T	T	C	A	C	C	G	C	A	G	G	G	C	C	A	CT	C	ACC	A	C	AAATTTTCCAAAGAGAAGGGTAACATATTA TGGAGAACTAG	A	C	G	T	C
GP617 (Nato_CI8998)	Japonica Intermediate	US	G	A	C	G	C	T	G	T	C	G	A	A	A	C	G	ATGG	A	G	C	T	C	T	C	T	AT	A	C	A	T	T	A	A	A	C	A	G	AT	T	A	AG	T	AAATTTTCCAAAGAGAAGGGTAACATATTA TGGAGAACTAG	A	T	G	T	T
GP619 (Jiaheguang)	Temperate Japonica	Japan	A	G	A	GT	CTTCGGGCATA	C	A	C	T	A	G	G	G	T	A	A	G	C	T	TTC	T	C	T	C	A	C	A	G	C	A	G	G	G	T	C	A	CT	C	ACC	A	C	A	G	C	A	A	C
GP62 (ARC_7043)	Aus	India	G	G	C	GT	CTTCGGGCATA	T	G	C	T	G	G	A	G	T	N	G	G	C	T	TTC	C	T	T	C	A	C	C	G	C	A	G	G	G	C	C	A	CT	C	ACC	A	C	AAATTTTCCAAAGAGAAGGGTAACATATTA TGGAGAACTAG	A	C	G	T	C
GP620 (Jinheng)	Temperate Japonica	IRRI	A	G	A	GT	CTTCGGGCATA	C	A	C	T	A	G	G	G	T	A	A	G	C	T	TTC	T	C	T	C	A	C	A	G	C	A	G	G	G	T	C	A	CT	C	ACC	A	C	A	G	C	A	A	C
GP621 (Shigang-9)	Temperate Japonica	Japan	A	G	A	GT	CTTCGGGCATA	C	A	C	T	A	G	G	G	T	A	A	G	C	T	TTC	T	C	T	C	A	C	A	G	C	A	G	G	G	T	C	A	CT	C	ACC	A	C	A	G	C	A	A	C
GP622 (Tatsumi)	Indica Intermediate	IRRI	G	G	C	GT	CTTCGGGCATA	T	G	C	T	G	G	A	G	T	N	G	G	C	T	TTC	C	T	T	C	A	C	C	G	C	A	G	G	G	C	C	A	CT	C	ACC	A	C	AAATTTTCCAAAGAGAAGGGTAACATATTA TGGAGAACTAG	A	C	G	T	C
GP623 (Zhaoming)	Temperate Japonica	Japan	A	G	A	GT	CTTCGGGCATA	C	A	C	T	A	G	G	G	T	A	A	G	C	T	TTC	T	C	T	C	A	C	A	G	C	A	G	G	G	T	C	A	CT	C	ACC	A	C	A	G	C	A	A	C
GP624 (JIRASAR_280)	Indica Intermediate	Hungary	G	A	C	G	C	T	G	T	C	G	A	A	A	C	N	ATGG	A	G	C	T	C	T	C	T	AT	A	C	A	T	T	A	A	A	C	A	G	AT	T	A	AG	T	AAATTTTCCAAAGAGAAGGGTAACATATTA TGGAGAACTAG	A	T	G	T	T
GP625 (Basu_Mathed)	Aus	India	G	A	C	G	C	T	G	T	C	G	A	A	A	C	N	ATGG	A	G	C	T	C	T	C	T	AT	A	C	A	T	T	A	A	A	C	A	G	AT	T	A	AG	T	AAATTTTCCAAAGAGAAGGGTAACATATTA TGGAGAACTAG	A	T	G	T	T
GP626 (Berong)	Tropical Japonica	Indonesia	A	G	A	GT	CTTCGGGCATA	C	A	C	T	A	G	G	G	T	A	A	G	C	T	TTC	T	C	T	C	A	C	A	G	C	A	G	G	G	C	C	A	CT	C	ACC	A	C	A	G	C	A	A	C
GP627 (Baladewa)	Intermediate	Indonesia	A	G	A	GT	CTTCGGGCATA	C	A	C	T	A	G	G	G	T	A	A	G	C	T	TTC	T	C	T	C	A	C	A	G	C	A	G	G	G	T	C	A	CT	C	ACC	A	C	A	G	C	A	A	C
GP628 (Abang_Busur)	Indica III	Indonesia	G	A	C	G	C	T	G	T	C	G	A	A	A	C	N	ATGG	A	G	C	T	C	T	C	T	AT	A	C	A	T	T	A	A	A	C	A	G	AT	T	A	AG	T	AAATTTTCCAAAGAGAAGGGTAACATATTA TGGAGAACTAG	A	T	G	T	T
GP629 (Aen_Petu)	Tropical Japonica	Indonesia	G	A	C	G	C	T	G	T	C	G	A	A	A	C	G	ATGG	A	G	C	T	C	T	C	T	AT	A	C	A	T	T	A	A	A	C	A	G	AT	T	A	AG	T	AAATTTTCCAAAGAGAAGGGTAACATATTA TGGAGAACTAG	A	T	G	T	T
GP63 (ARC_7013)	Aus	India	G	G	C	GT	CTTCGGGCATA	T	G	C	T	G	G	A	G	T	G	G	G	C	T	TTC	C	T	T	C	A	C	C	G	C	A	G	G	G	C	C	A	CT	C	ACC	A	C	AAATTTTCCAAAGAGAAGGGTAACATATTA TGGAGAACTAG	A	C	G	T	C
GP630 (Nonglin-247)	Temperate Japonica	Japan	A	G	A	GT	CTTCGGGCATA	C	A	C	T	A	G	G	G	T	A	A	G	C	T	TTC	T	C	T	C	A	C	A	G	C	A	G	G	G	T	C	A	CT	C	ACC	A	C	A	G	C	A	A	C
GP631 (Nonglin-263)	Indica II	Japan	G	A	C	G	C	T	G	T	C	G	A	A	A	C	N	ATGG	A	G	C	T	C	T	C	T	AT	A	C	A	T	T	A	A	A	C	A	G	AT	T	A	AG	T	AAATTTTCCAAAGAGAAGGGTAACATATTA TGGAGAACTAG	A	T	G	T	T
GP632 (Luhuangjing)	Temperate Japonica	Japan	A	G	A	GT	CTTCGGGCATA	C	A	C	T	A	G	G	G	T	A	A	G	C	T	TTC	T	C	T	C	A	C	A	G	C	A	G	G	G	T	C	A	CT	C	ACC	A	C	A	G	C	A	A	C
GP633 (Balsamo)	Indica Intermediate	Philippine	G	G	C	GT	CTTCGGGCATA	T	G	C	T	G	G	A	G	T	G	G	G	C	T	TTC	C	T	T	C	A	C	C	G	C	A	G	G	G	C	C	A	CT	C	ACC	A	C	AAATTTTCCAAAGAGAAGGGTAACATATTA TGGAGAACTAG	A	C	G	T	C
GP634 (MILYANG63)	Temperate Japonica	North Korea	A	G	A	GT	CTTCGGGCATA	C	A	C	T	A	G	G	G	T	A	A	G	C	T	TTC	T	C	T	C	A	C	A	G	C	A	G	G	G	T	C	A	CT	C	ACC	A	C	A	G	C	A	A	C
GP635 (milyamg_67)	Intermediate	North Korea	A	G	A	GT	CTTCGGGCATA	C	A	C	T	A	G	G	G	T	A	A	G	C	T	TTC	T	C	T	C	A	C	A	G	C	A	G	G	G	T	C	A	CT	C	ACC	A	C	A	G	C	A	A	C
GP636 (Suweon_92)	Temperate Japonica	North Korea	A	G	A	GT	CTTCGGGCATA	C	A	C	T	A	G	G	G	T	A	A	G	C	T	TTC	T	C	T	C	A	C	A	G	C	A	G	G	G	T	C	A	CT	C	ACC	A	C	A	G	C	A	A	C
GP637 (Suweon_289)	Indica II	North Korea	G	G	C	GT	CTTCGGGCATA	T	G	C	T	G	G	A	G	T	G	G	G	C	T	TTC	C	T	T	C	A	C	C	G	C	A	G	G	G	C	C	A	CT	C	ACC	A	C	AAATTTTCCAAAGAGAAGGGTAACATATTA TGGAGAACTAG	A	C	G	T	C
GP638 (Suweon_303)	Temperate Japonica	North Korea	A	G	A	GT	CTTCGGGCATA	C	A	C	T	A	G	G	G	T	A	A	G	C	T	TTC	T	C	T	C	A	C	A	G	C	A	G	G	G	T	C	A	CT	C	ACC	A	C	A	G	C	A	A	C
GP639 (Suweon_320)	Indica II	North Korea	G	A	C	G	C	T	G	T	C	G	A	A	A	C	N	ATGG	A	G	C	T	C	T	C	T	AT	A	C	A	T	T	A	A	A	C	A	G	AT	T	A	AG	T	AAATTTTCCAAAGAGAAGGGTAACATATTA TGGAGAACTAG	A	T	G	T	T
GP64 (X69-56-12-10-6-3)	Indica II	Burma	G	G	C	GT	CTTCGGGCATA	T	G	C	T	G	G	A	G	T	G	G	G	C	T	TTC	C	T	T	C	A	C	C	G	C	A	G	G	G	C	C	A	CT	C	ACC	A	C	AAATTTTCCAAAGAGAAGGGTAACATATTA TGGAGAACTAG	A	C	G	T	C
GP640 (Tebonnet)	Tropical Japonica	US	G	A	C	G	C	T	G	T	C	G	A	A	A	C	N	ATGG	A	G	C	T	C	T	C	T	AT	A	C	A	T	T	A	A	A	C	A	G	AT	T	A	AG	T	AAATTTTCCAAAGAGAAGGGTAACATATTA TGGAGAACTAG	A	T	G	T	T
GP641 (Starbonnet_CI9584)	Tropical Japonica	US	G	A	C	G	C	T	G	T	C	G	A	A	A	C	G	ATGG	A	G	C	T	C	T	C	T	AT	A	C	A	T	T	A	A	A	C	A	G	AT	T	A	AG	T	AAATTTTCCAAAGAGAAGGGTAACATATTA TGGAGAACTAG	A	T	G	T	T
GP642 (Sky_bonnet)	Tropical Japonica	US	G	A	C	G	C	T	G	T	C	G	A	A	A	C	N	ATGG	A	G	C	T	C	T	C	T	AT	A	C	A	T	T	A	A	A	C	A	G	AT	T	A	AG	T	AAATTTTCCAAAGAGAAGGGTAACATATTA TGGAGAACTAG	A	T	G	T	T
GP643 (IRAT_112)	Tropical Japonica	Ivory Coast	G	A	C	G	C	T	G	T	C	G	A	A	A	C	N	ATGG	A	G	C	T	C	T	C	T	AT	A	C	A	T	T	A	A	A	C	A	G	AT	T	A	AG	T	AAATTTTCCAAAGAGAAGGGTAACATATTA TGGAGAACTAG	A	T	G	T	T
GP644 (IRAT_170)	Tropical Japonica	Ivory Coast	G	A	C	G	C	T	G	T	C	G	A	A	A	C	N	ATGG	A	G	C	T	C	T	C	T	AT	A	C	A	T	T	A	A	A	C	A	G	AT	T	A	AG	T	AAATTTTCCAAAGAGAAGGGTAACATATTA TGGAGAACTAG	A	T	G	T	T
GP645 (Rathu_Heenati)	Indica III	Sri Lanka	G	A	C	G	C	T	G	T	C	G	A	A	A	C	N	ATGG	A	G	C	T	C	T	C	T	AT	A	C	A	T	T	A	A	A	C	A	G	AT	T	A	AG	T	AAATTTTCCAAAGAGAAGGGTAACATATTA TGGAGAACTAG	A	T	G	T	T
GP646 (xx-5)	Temperate Japonica	Thailand	A	G	A	GT	CTTCGGGCATA	C	A	C	T	A	G	G	G	T	A	A	G	C	T	TTC	T	C	T	C	A	C	A	G	C	A	G	G	G	T	C	A	CT	C	ACC	A	C	A	G	C	A	A	C
GP647 (Sunbonnet)	Tropical Japonica	US	G	A	C	G	C	T	G	T	C	G	A	A	A	C	G	ATGG	A	G	C	T	C	T	C	T	AT	A	C	A	T	T	A	A	A	C	A	G	AT	T	A	AG	T	AAATTTTCCAAAGAGAAGGGTAACATATTA TGGAGAACTAG	A	T	G	T	T
GP648 (Nonglin-181)	Temperate Japonica	Japan	A	G	A	GT	CTTCGGGCATA	C	A	C	T	A	G	G	G	T	A	A	G	C	T	TTC	T	C	T	C	A	C	A	G	C	A	G	G	G	T	C	A	CT	C	ACC	A	C	A	G	C	A	A	C
GP649 (Wuchanghuangjing)	Temperate Japonica	Japan	A	G	A	GT	CTTCGGGCATA	C	A	C	T	A	G	G	G	T	A	A	G	C	T	TTC	T	C	T	C	A	C	A	G	C	A	G	G	G	T	C	A	CT	C	ACC	A	C	A	G	C	A	A	C
GP65 (IR_4227-109-1-3)	Indica II	IRRI	G	A	C	G	C	T	G	T	C	G	A	A	A	C	N	ATGG	A	G	C	T	C	T	C	T	AT	A	C	A	T	T	A	A	A	C	A	G	AT	T	A	AG	T	AAATTTTCCAAAGAGAAGGGTAACATATTA TGGAGAACTAG	A	T	G	T	T
GP650 (Qiutian-31)	Temperate Japonica	Japan	A	G	A	GT	CTTCGGGCATA	C	A	C	T	A	G	G	G	T	A	A	G	C	T	TTC	T	C	T	C	A	C	A	G	C	A	G	G	G	T	C	A	CT	C	ACC	A	C	A	G	C	A	A	C
GP651 (milyamg_64)	Temperate Japonica	North Korea	A	G	A	GT	CTTCGGGCATA	C	A	C	T	A	G	G	G	T	A	A	G	C	T	TTC	T	C	T	C	A	C	A	G	C	A	G	G	G	T	C	A	CT	C	ACC	A	C	A	G	C	A	A	C
GP652 (Suweon_295)	Indica II	North Korea	G	A	C	G	C	T	G	T	C	G	A	A	A	C	N	ATGG	A	G	C	T	C	T	C	T	AT	A	C	A	T	T	A	A	A	C	A	G	AT	T	A	AG	T	AAATTTTCCAAAGAGAAGGGTAACATATTA TGGAGAACTAG	A	T	G	T	T
GP653 (Rezhisangnuo)	Temperate Japonica	Japan	A	G	A	GT	CTTCGGGCATA	C	A	C	T	A	G	G	G	T	A	A	G	C	T	TTC	T	C	T	C	A	C	A	G	C	A	G	G	G	T	C	A	CT	C	ACC	A	C	A	G	C	A	A	C
GP654 (Arborio)	Temperate Japonica	Italy	A	G	A	GT	CTTCGGGCATA	C	A	C	T	A	G	G	G	T	A	A	G	C	T	TTC	T	C	T	C	A	C	A	G	C	A	G	G	G	T	C	A	CT	C	ACC	A	C	A	G	C	A	A	C
GP655 (Baizaoseng)	Temperate Japonica	Japan	A	G	A	GT	CTTCGGGCATA	C	A	C	T	A	G	G	G	T	A	A	G	C	T	TTC	T	C	T	C	A	C	A	G	C	A	G	G	G	T	C	A	CT	C	ACC	A	C	A	G	C	A	A	C
GP656 (Nonglin-182)	Temperate Japonica	Japan	A	G	A	GT	CTTCGGGCATA	C	A	C	T	A	G	G	G	T	A	A	G	C	T	TTC	T	C	T	C	A	C	A	G	C	A	G	G	G	T	C	A	CT	C	ACC	A	C	A	G	C	A	A	C
GP657 (Neplun)	Temperate Japonica	Vietnam	A	G	A	GT	CTTCGGGCATA	C	A	C	T	A	G	G	G	T	A	A	G	C	T	TTC	T	C	T	C	A	C	A	G	C	A	G	G	G	T	C	A	CT	C	ACC	A	C	A	G	C	A	A	C
GP658 (IAC_150/76)	Tropical Japonica	Brazil	G	G	C	GT	CTTCGGGCATA	T	G	C	T	G	G	A	G	T	DEL	G	G	C	T	TTC	C	T	T	C	A	C	C	G	C	A	G	G	G	C	C	A	CT	C	ACC	A	C	AAATTTTCCAAAGAGAAGGGTAACATATTA TGGAGAACTAG	A	C	G	T	C
GP659 (CNA_762069)	Tropical Japonica	Brazil	G	A	C	G	C	T	G	T	C	G	A	A	A	C	N	ATGG	A	G	C	T	C	T	C	T	AT	A	C	A	T	T	A	A	A	C	A	G	AT	T	A	AG	T	AAATTTTCCAAAGAGAAGGGTAACATATTA TGGAGAACTAG	A	T	G	T	T
GP66 (C_41(xuan))	Indica I	Vietnam	G	A	C	G	C	T	G	T	C	G	A	A	A	C	N	ATGG	A	G	C	T	C	T	C	T	AT	A	C	A	T	T	A	A	A	C	A	G	AT	T	A	AG	T	AAATTTTCCAAAGAGAAGGGTAACATATTA TGGAGAACTAG	A	T	G	T	T
GP660 (Jiaping)	Tropical Japonica	Japan	A	G	A	GT	CTTCGGGCATA	C	A	C	T	A	G	G	G	T	A	A	G	C	T	TTC	T	C	T	C	A	C	A	G	C	A	G	G	G	C	C	A	CT	C	ACC	A	C	A	G	C	A	A	C
GP661 (Rosa_Marchetti)	Temperate Japonica	Italy	G	A	C	G	C	T	G	T	C	G	A	A	A	C	N	ATGG	A	G	C	T	C	T	C	T	AT	A	C	A	T	T	A	A	A	C	A	G	AT	T	A	AG	T	AAATTTTCCAAAGAGAAGGGTAACATATTA TGGAGAACTAG	A	T	G	T	T
GP662 (Teng-747)	Temperate Japonica	Japan	A	G	A	GT	CTTCGGGCATA	C	A	C	T	A	G	G	G	T	A	A	G	C	T	TTC	T	C	T	C	A	C	A	G	C	A	G	G	G	T	C	A	CT	C	ACC	A	C	A	G	C	A	A	C
GP663 (Teng-832)	Temperate Japonica	Japan	A	G	A	GT	CTTCGGGCATA	C	A	C	T	A	G	G	G	T	A	A	G	C	T	TTC	T	C	T	C	A	C	A	G	C	A	G	G	G	T	C	A	CT	C	ACC	A	C	A	G	C	A	A	C
GP664 (Teng-841)	Temperate Japonica	Japan	A	G	A	GT	CTTCGGGCATA	C	A	C	T	A	G	G	G	T	A	A	G	C	T	TTC	T	C	T	C	A	C	A	G	C	A	G	G	G	T	C	A	CT	C	ACC	A	C	A	G	C	A	A	C
GP665 (Tengnuo-852)	Temperate Japonica	Japan	A	G	A	GT	CTTCGGGCATA	C	A	C	T	A	G	G	G	T	A	A	G	C	T	TTC	T	C	T	C	A	C	A	G	C	A	G	G	G	T	C	A	CT	C	ACC	A	C	A	G	C	A	A	C
GP666 (Teng-877)	Temperate Japonica	Japan	A	G	A	GT	CTTCGGGCATA	C	A	C	T	A	G	G	G	T	A	A	G	C	T	TTC	T	C	T	C	A	C	A	G	C	A	G	G	G	T	C	A	CT	C	ACC	A	C	A	G	C	A	A	C
GP667 (Teng-883)	Temperate Japonica	Japan	A	G	A	GT	CTTCGGGCATA	C	A	C	T	A	G	G	G	T	A	A	G	C	T	TTC	T	C	T	C	A	C	A	G	C	A	G	G	G	T	C	A	CT	C	ACC	A	C	A	G	C	A	A	C
GP668 (Teng-123)	Temperate Japonica	Japan	A	G	A	GT	CTTCGGGCATA	C	A	C	T	A	G	G	G	T	A	A	G	C	T	TTC	T	C	T	C	A	C	A	G	C	A	G	G	G	T	C	A	CT	C	ACC	A	C	A	G	C	A	A	C
GP669 (Teng-870)	Temperate Japonica	Japan	A	G	A	GT	CTTCGGGCATA	C	A	C	T	A	G	G	G	T	A	A	G	C	T	TTC	T	C	T	C	A	C	A	G	C	A	G	G	G	T	C	A	CT	C	ACC	A	C	A	G	C	A	A	C
GP67 (JC_70)	Aus	India	G	G	C	GT	CTTCGGGCATA	T	G	C	T	G	G	A	G	T	G	G	G	C	T	TTC	C	T	T	C	A	C	C	G	C	A	G	G	G	C	C	A	CT	C	ACC	A	C	AAATTTTCCAAAGAGAAGGGTAACATATTA TGGAGAACTAG	A	C	G	T	C
GP670 (Teng-132)	Temperate Japonica	Japan	A	G	A	GT	CTTCGGGCATA	C	A	C	T	A	G	G	G	T	A	A	G	C	T	TTC	T	C	T	C	A	C	A	G	C	A	G	G	G	T	C	A	CT	C	ACC	A	C	A	G	C	A	A	C
GP671 (Teng-139)	Temperate Japonica	Japan	A	G	A	GT	CTTCGGGCATA	C	A	C	T	A	G	G	G	T	A	A	G	C	T	TTC	T	C	T	C	A	C	A	G	C	A	G	G	G	T	C	A	CT	C	ACC	A	C	A	G	C	A	A	C
GP672 (Tengnuo-133)	Temperate Japonica	Japan	A	G	A	GT	CTTCGGGCATA	C	A	C	T	A	G	G	G	T	A	A	G	C	T	TTC	T	C	T	C	A	C	A	G	C	A	G	G	G	T	C	A	CT	C	ACC	A	C	A	G	C	A	A	C
GP673 (Teng-136)	Temperate Japonica	Japan	A	G	A	GT	CTTCGGGCATA	C	A	C	T	A	G	G	G	T	A	A	G	C	T	TTC	T	C	T	C	A	C	A	G	C	A	G	G	G	T	C	A	CT	C	ACC	A	C	A	G	C	A	A	C
GP674 (Teng-871)	Temperate Japonica	Japan	A	G	A	GT	CTTCGGGCATA	C	A	C	T	A	G	G	G	T	A	A	G	C	T	TTC	T	C	T	C	A	C	A	G	C	A	G	G	G	T	C	A	CT	C	ACC	A	C	A	G	C	A	A	C
GP675 (Teng-872)	Temperate Japonica	Japan	A	G	A	GT	CTTCGGGCATA	C	A	C	T	A	G	G	G	T	A	A	G	C	T	TTC	T	C	T	C	A	C	A	G	C	A	G	G	G	T	C	A	CT	C	ACC	A	C	A	G	C	A	A	C
GP676 (Aoyu-314)	Indica I	Japan	G	A	C	G	C	T	G	T	C	G	A	A	A	C	N	ATGG	A	G	C	T	C	T	C	T	AT	A	C	A	T	T	A	A	A	C	A	G	AT	T	A	AG	T	AAATTTTCCAAAGAGAAGGGTAACATATTA TGGAGAACTAG	A	T	G	T	T
GP677 (MILYANG84)	Temperate Japonica	North Korea	A	G	A	GT	CTTCGGGCATA	C	A	C	T	A	G	G	G	T	A	A	G	C	T	TTC	T	C	T	C	A	C	A	G	C	A	G	G	G	N	C	A	CT	C	ACC	A	C	A	G	C	A	A	C
GP678 (Niandangzhong)	Temperate Japonica	South Korea	A	G	A	GT	CTTCGGGCATA	C	A	C	T	A	G	G	G	T	A	A	G	C	T	TTC	T	C	T	C	A	C	A	G	C	A	G	G	G	T	C	A	CT	C	ACC	A	C	A	G	C	A	A	C
GP679 (B5517A-15-4-9-1)	Tropical Japonica	Indonesia	G	A	C	G	C	T	G	T	C	G	A	A	A	C	G	ATGG	A	G	C	T	C	T	C	T	AT	A	C	A	T	T	A	A	A	C	A	G	AT	T	A	AG	T	AAATTTTCCAAAGAGAAGGGTAACATATTA TGGAGAACTAG	A	T	G	T	T
GP68 (IR_5533-PP856-1)	Indica Intermediate	IRRI	G	A	C	G	C	T	G	T	C	G	A	A	A	C	N	ATGG	A	G	C	T	C	T	C	T	AT	A	C	A	T	T	A	A	A	C	A	G	AT	T	A	AG	T	AAATTTTCCAAAGAGAAGGGTAACATATTA TGGAGAACTAG	A	T	G	T	T
GP680 (J229)	Japonica Intermediate	Cuba	G	A	C	G	C	T	G	T	C	G	A	A	A	C	N	ATGG	A	G	C	T	C	T	C	T	AT	A	C	A	T	T	A	A	A	C	A	G	AT	T	A	AG	T	AAATTTTCCAAAGAGAAGGGTAACATATTA TGGAGAACTAG	A	T	G	T	T
GP681 (J519)	Japonica Intermediate	Cuba	G	G	C	GT	CTTCGGGCATA	T	G	C	T	G	G	A	G	T	G	G	G	C	T	TTC	C	T	T	C	A	C	C	G	C	A	G	G	G	N	C	A	CT	C	ACC	A	C	AAATTTTCCAAAGAGAAGGGTAACATATTA TGGAGAACTAG	A	C	G	T	C
GP682 (DAMAGUM)	Temperate Japonica	Indonesia	A	G	A	GT	CTTCGGGCATA	C	A	C	T	A	G	G	G	T	A	A	G	C	T	TTC	T	C	T	C	A	C	A	G	C	A	G	G	G	T	C	A	CT	C	ACC	A	C	A	G	C	A	A	C
GP683 (KETAN_GONDOPURO)	Tropical Japonica	Indonesia	A	G	A	GT	CTTCGGGCATA	C	A	C	T	A	G	G	G	T	A	A	G	C	T	TTC	T	C	T	C	A	C	A	G	C	A	G	G	G	C	C	A	CT	C	ACC	A	C	A	G	C	A	A	C
GP684 (ITALPATNA_640)	Tropical Japonica	Italy	G	A	C	G	C	T	G	T	C	G	A	A	A	C	G	ATGG	A	G	C	T	C	T	C	T	AT	A	C	A	T	T	A	A	A	C	A	G	AT	T	A	AG	T	AAATTTTCCAAAGAGAAGGGTAACATATTA TGGAGAACTAG	A	T	G	T	T
GP685 (NOVELLI_GIGANTE)	Japonica Intermediate	Italy	A	G	A	GT	CTTCGGGCATA	C	A	C	T	A	G	G	G	T	A	A	G	C	T	TTC	T	C	T	C	A	C	A	G	C	A	G	G	G	T	C	A	CT	C	ACC	A	C	A	G	C	A	A	C
GP686 (H32)	Tropical Japonica	Hungary	G	A	C	G	C	T	G	T	C	G	A	A	A	C	N	ATGG	A	G	C	T	C	T	C	T	AT	A	C	A	T	T	A	A	A	C	A	G	AT	T	A	AG	T	AAATTTTCCAAAGAGAAGGGTAACATATTA TGGAGAACTAG	A	T	G	T	T
GP687 (KETAN_DUNI)	Tropical Japonica	Indonesia	G	A	C	G	C	T	G	T	C	G	G	G	G	C	G	ATGG	G	G	C	T	C	T	T	C	AT	C	C	A	C	A	G	A	A	C	A	A	AT	T	A	AG	C	AAATTTTCCAAAGAGAAGGGTAACATATTA TGGAGAACTAG	A	C	G	T	C
GP688 (GAJO)	Tropical Japonica	Indonesia	G	A	C	G	C	T	G	T	C	G	A	A	A	C	G	ATGG	A	G	C	T	C	T	C	T	AT	A	C	A	T	T	A	A	A	C	A	G	AT	T	A	AG	T	AAATTTTCCAAAGAGAAGGGTAACATATTA TGGAGAACTAG	A	T	G	T	T
GP689 (Bonjo)	Tropical Japonica	Indonesia	G	A	C	G	C	T	G	T	C	G	G	G	G	C	G	ATGG	G	G	C	T	C	T	T	C	AT	C	C	A	C	A	G	A	A	C	A	A	AT	T	A	AG	C	AAATTTTCCAAAGAGAAGGGTAACATATTA TGGAGAACTAG	A	C	G	T	C
GP69 (IR_7149-5-2-1-1)	Indica II	IRRI	G	G	C	GT	CTTCGGGCATA	T	G	C	T	G	G	A	G	T	DEL	G	G	C	T	TTC	C	T	T	C	A	C	C	G	C	A	G	G	G	C	C	A	CT	C	ACC	A	C	A	A	C	G	T	C
GP690 (R.S)	Tropical Japonica	Indonesia	G	A	C	G	C	T	G	T	C	G	A	A	A	C	N	ATGG	A	G	C	T	C	T	C	T	AT	A	C	A	T	T	A	A	A	C	A	G	AT	T	A	AG	T	AAATTTTCCAAAGAGAAGGGTAACATATTA TGGAGAACTAG	A	T	G	T	T
GP691 (HURI_386)	Temperate Japonica	Hungary	A	G	A	GT	CTTCGGGCATA	C	A	C	T	A	G	G	G	T	A	A	G	C	T	TTC	T	C	T	C	A	C	A	G	C	A	G	G	G	T	C	A	CT	C	ACC	A	C	A	G	C	A	A	C
GP692 (HU_73)	Temperate Japonica	Hungary	A	G	A	GT	CTTCGGGCATA	C	A	C	T	A	G	G	G	T	A	A	G	C	T	TTC	T	C	T	C	A	C	A	G	C	A	G	G	G	N	C	A	CT	C	ACC	A	C	A	G	C	A	A	C
GP7 (Pate_Blanc_S3)	Tropical Japonica	Ivory Coast	A	G	A	GT	CTTCGGGCATA	C	A	C	T	A	G	G	G	T	A	A	G	C	T	TTC	T	C	T	C	A	C	A	G	C	A	G	G	G	C	C	A	CT	C	ACC	A	C	A	G	C	A	A	C
GP70 (IR_7149-23-2-3-1)	Indica II	IRRI	G	G	C	GT	CTTCGGGCATA	T	G	C	T	G	G	A	G	T	N	G	G	C	T	TTC	C	T	T	C	A	C	C	G	C	A	G	G	G	C	C	A	CT	C	ACC	A	C	AAATTTTCCAAAGAGAAGGGTAACATATTA TGGAGAACTAG	A	C	G	T	C
GP71 (IR_9095-258-2)	Indica II	IRRI	G	A	C	G	C	T	G	T	C	G	A	A	A	C	N	ATGG	A	G	C	T	C	T	C	T	AT	A	C	A	T	T	A	A	A	C	A	G	AT	T	A	AG	T	AAATTTTCCAAAGAGAAGGGTAACATATTA TGGAGAACTAG	A	T	G	T	T
GP72 (IR_9209-26-2)	Indica II	IRRI	G	A	C	G	C	T	G	T	C	G	A	A	A	C	N	ATGG	A	G	C	T	C	T	C	T	AT	A	C	A	T	T	A	A	A	C	A	G	AT	T	A	AG	T	AAATTTTCCAAAGAGAAGGGTAACATATTA TGGAGAACTAG	A	T	G	T	T
GP73 (IR_4707-123-3)	Indica II	IRRI	G	G	C	GT	CTTCGGGCATA	T	G	C	T	G	G	A	G	T	G	G	G	C	T	TTC	C	T	T	C	A	C	C	G	C	A	G	G	G	C	C	A	CT	C	ACC	A	C	AAATTTTCCAAAGAGAAGGGTAACATATTA TGGAGAACTAG	A	C	G	T	C
GP74 (IR_533-1-89)	Indica II	IRRI	G	G	C	GT	CTTCGGGCATA	T	G	C	T	G	G	A	G	T	N	G	G	C	T	TTC	C	T	T	C	A	C	C	G	C	A	G	G	G	C	C	A	CT	C	ACC	A	C	AAATTTTCCAAAGAGAAGGGTAACATATTA TGGAGAACTAG	A	C	G	T	C
GP75 (Kinandang_Patong)	Indica Intermediate	Philippine	G	G	C	GT	CTTCGGGCATA	C	G	T	C	A	G	A	G	T	N	G	G	C	C	TTC	C	T	T	C	A	C	C	G	C	A	G	G	G	C	C	A	CT	C	ACC	A	C	AAATTTTCCAAAGAGAAGGGTAACATATTA TGGAGAACTAG	A	C	G	T	C
GP76 (Rojfotsy_1285)	Indica II	Madagascar	G	G	C	GT	CTTCGGGCATA	C	G	T	C	A	G	A	G	T	N	G	G	C	C	TTC	C	T	T	C	A	C	C	G	C	A	G	G	G	C	C	A	CT	C	ACC	A	C	AAATTTTCCAAAGAGAAGGGTAACATATTA TGGAGAACTAG	A	C	G	T	C
GP77 (IR_2071-88-8-10)	Tropical Japonica	IRRI	A	G	A	GT	CTTCGGGCATA	C	A	C	T	A	G	G	G	T	A	A	G	C	T	TTC	T	C	T	C	A	C	A	G	C	A	G	G	G	C	C	A	CT	C	ACC	A	C	A	G	C	A	A	C
GP78 (IR_2451-9-4-3)	Indica II	IRRI	G	A	C	G	C	T	G	T	C	G	G	G	G	C	G	ATGG	G	G	C	T	C	T	T	C	AT	C	C	A	C	A	G	A	A	C	A	A	AT	T	A	AG	C	AAATTTTCCAAAGAGAAGGGTAACATATTA TGGAGAACTAG	A	C	G	T	C
GP79 (IR_2003-P7-4-2)	Indica II	IRRI	G	A	C	G	C	T	G	T	C	G	A	A	A	C	N	ATGG	A	G	C	T	C	T	C	T	AT	A	C	A	T	T	A	A	A	C	A	G	AT	T	A	AG	T	AAATTTTCCAAAGAGAAGGGTAACATATTA TGGAGAACTAG	A	T	G	T	T
GP8 (Bhat_Mukhu)	Aus	Bengal	G	G	C	GT	CTTCGGGCATA	T	G	C	T	G	G	A	G	T	G	G	G	C	T	TTC	C	T	T	C	A	C	C	G	C	A	G	G	G	C	C	A	CT	C	ACC	A	C	AAATTTTCCAAAGAGAAGGGTAACATATTA TGGAGAACTAG	A	C	G	T	C
GP80 (IR_4422-98-3-6-1)	Indica II	IRRI	G	A	C	G	C	T	G	T	C	G	A	A	A	C	N	ATGG	A	G	C	T	C	T	C	T	AT	A	C	A	T	T	A	A	A	C	A	G	AT	T	A	AG	T	AAATTTTCCAAAGAGAAGGGTAACATATTA TGGAGAACTAG	A	T	G	T	T
GP81 (IR_4567-69-1-3)	Indica II	IRRI	G	A	C	G	C	T	G	T	C	G	A	A	A	C	N	ATGG	A	G	C	T	C	T	C	T	AT	A	C	A	T	T	A	A	A	C	A	G	AT	T	A	AG	T	AAATTTTCCAAAGAGAAGGGTAACATATTA TGGAGAACTAG	A	T	G	T	T
GP82 (IR_5657-33-2)	Indica II	IRRI	G	A	C	G	C	T	G	T	C	G	A	A	A	C	N	ATGG	A	G	C	T	C	T	C	T	AT	A	C	A	T	T	A	A	A	C	A	G	AT	T	A	AG	T	AAATTTTCCAAAGAGAAGGGTAACATATTA TGGAGAACTAG	A	T	G	T	T
GP83 (IEF_2911)	Indica Intermediate	India	G	A	C	G	C	T	G	T	C	G	A	A	A	C	N	ATGG	A	G	C	T	C	T	C	T	AT	A	C	A	T	T	A	A	A	C	A	G	AT	T	A	AG	T	AAATTTTCCAAAGAGAAGGGTAACATATTA TGGAGAACTAG	A	T	G	T	T
GP84 (IR_4563-52-1-3-6)	Indica II	IRRI	G	G	C	GT	CTTCGGGCATA	T	G	C	T	G	G	A	G	T	N	G	G	C	T	TTC	C	T	T	C	A	C	C	G	C	A	G	G	G	C	C	A	CT	C	ACC	A	C	AAATTTTCCAAAGAGAAGGGTAACATATTA TGGAGAACTAG	A	C	G	T	C
GP85 (RD4)	Indica I	Thailand	G	A	C	G	C	T	G	T	C	G	A	A	A	C	N	ATGG	A	G	C	T	C	T	C	T	AT	A	C	A	T	T	A	A	A	C	A	G	AT	T	A	AG	T	AAATTTTCCAAAGAGAAGGGTAACATATTA TGGAGAACTAG	A	T	G	T	T
GP86 (Saturn_CI9540)	Tropical Japonica	US	G	A	C	G	C	T	G	T	C	G	A	A	A	C	N	ATGG	A	G	C	T	C	T	C	T	AT	A	C	A	T	T	A	A	A	C	A	G	AT	T	A	AG	T	AAATTTTCCAAAGAGAAGGGTAACATATTA TGGAGAACTAG	A	T	G	T	T
GP87 (Jaya)	Indica II	India	G	G	C	GT	CTTCGGGCATA	T	G	C	T	G	G	A	G	T	N	G	G	C	T	TTC	C	T	T	C	A	C	C	G	C	A	G	G	G	C	C	A	CT	C	ACC	A	C	AAATTTTCCAAAGAGAAGGGTAACATATTA TGGAGAACTAG	A	C	G	T	C
GP88 (Giza_159)	Temperate Japonica	Egypt	A	G	A	GT	CTTCGGGCATA	C	A	C	T	A	G	G	G	T	A	A	G	C	T	TTC	T	C	T	C	A	C	A	G	C	A	G	G	G	T	C	A	CT	C	ACC	A	C	A	G	C	A	A	C
GP89 (Dharial)	Aus	Bengal	G	G	C	GT	CTTCGGGCATA	T	G	C	T	G	G	A	G	T	G	G	G	C	T	TTC	C	T	T	C	A	C	C	G	C	A	G	G	G	C	C	A	CT	C	ACC	A	C	AAATTTTCCAAAGAGAAGGGTAACATATTA TGGAGAACTAG	A	C	G	T	C
GP9 (IR_24)	Indica II	Philippine	G	A	C	G	C	T	G	T	C	G	A	A	A	C	N	ATGG	A	G	C	T	C	T	C	T	AT	A	C	A	T	T	A	A	A	T	C	A	AT	T	A	AG	T	AAATTTTCCAAAGAGAAGGGTAACATATTA TGGAGAACTAG	A	T	G	T	T
GP90 (IR_9397-221-1-1)	Indica Intermediate	IRRI	G	A	C	G	C	T	G	T	C	G	A	A	A	C	N	ATGG	A	G	C	T	C	T	C	T	AT	A	C	A	T	T	A	A	A	C	A	G	AT	T	A	AG	T	AAATTTTCCAAAGAGAAGGGTAACATATTA TGGAGAACTAG	A	T	G	T	T
GP91 (IR_9758-150-3)	Indica II	IRRI	G	A	C	G	C	T	G	T	C	G	A	A	A	C	N	ATGG	A	G	C	T	C	T	C	T	AT	A	C	A	T	T	A	A	A	C	A	G	AT	T	A	AG	T	AAATTTTCCAAAGAGAAGGGTAACATATTA TGGAGAACTAG	A	T	G	T	T
GP92 (IR_10154-20-3-3)	Indica Intermediate	IRRI	G	A	C	G	C	T	G	T	C	G	A	A	A	C	N	ATGG	A	G	C	T	C	T	C	T	AT	A	C	A	T	T	A	A	A	C	A	G	AT	T	A	AG	T	AAATTTTCCAAAGAGAAGGGTAACATATTA TGGAGAACTAG	A	T	G	T	T
GP93 (IR_10181-58-3-1)	Indica II	IRRI	G	G	C	GT	CTTCGGGCATA	T	G	C	T	G	G	A	G	T	G	G	G	C	T	TTC	C	T	T	C	A	C	C	G	C	A	G	G	G	C	C	A	CT	C	ACC	A	C	AAATTTTCCAAAGAGAAGGGTAACATATTA TGGAGAACTAG	A	C	G	T	C
GP94 (IR_8608-189-2-2-1-3)	Indica II	IRRI	G	G	C	GT	CTTCGGGCATA	T	G	C	T	G	G	A	G	T	G	G	G	C	T	TTC	C	T	T	C	A	C	C	G	C	A	G	G	G	C	C	A	CT	C	ACC	A	C	AAATTTTCCAAAGAGAAGGGTAACATATTA TGGAGAACTAG	A	C	G	T	C
GP95 (IR_9115-40-1-3)	Indica II	IRRI	G	G	C	GT	CTTCGGGCATA	T	G	C	T	G	G	A	G	T	G	G	G	C	T	TTC	C	T	T	C	A	C	C	G	C	A	G	G	G	C	C	A	CT	C	ACC	A	C	AAATTTTCCAAAGAGAAGGGTAACATATTA TGGAGAACTAG	A	C	G	T	C
GP96 (IR_9742-17-1)	Indica II	IRRI	G	G	C	GT	CTTCGGGCATA	C	G	T	C	A	G	A	G	T	G	G	G	C	C	TTC	C	T	T	C	A	C	C	G	C	A	G	G	G	C	C	A	CT	C	ACC	A	C	AAATTTTCCAAAGAGAAGGGTAACATATTA TGGAGAACTAG	A	C	G	T	C
GP97 (IR_8608-253-5-3-2)	Indica II	IRRI	G	G	C	GT	CTTCGGGCATA	T	G	C	T	G	G	A	G	T	G	G	G	C	T	TTC	C	T	T	C	A	C	C	G	C	A	G	G	G	C	C	A	CT	C	ACC	A	C	AAATTTTCCAAAGAGAAGGGTAACATATTA TGGAGAACTAG	A	C	G	T	C
GP98 (IR_9093-195-1)	Indica II	IRRI	G	G	C	GT	CTTCGGGCATA	T	G	C	T	G	G	A	G	T	N	G	G	C	T	TTC	C	T	T	C	A	C	C	G	C	A	G	G	G	C	C	A	CT	C	ACC	A	C	AAATTTTCCAAAGAGAAGGGTAACATATTA TGGAGAACTAG	A	C	G	T	C
GP99 (None)	Indica II	IRRI	G	A	C	G	C	T	G	T	C	G	A	A	A	C	N	ATGG	A	G	C	T	C	T	C	T	AT	A	C	A	T	T	A	A	A	C	A	G	AT	T	A	AG	T	AAATTTTCCAAAGAGAAGGGTAACATATTA TGGAGAACTAG	A	T	G	T	T
HP1 (Dadongnuo)	Temperate Japonica	China	A	G	A	GT	CTTCGGGCATA	C	A	C	T	A	G	G	G	T	A	A	G	C	T	TTC	T	C	T	C	A	C	A	G	C	A	G	G	G	T	C	A	CT	C	ACC	A	C	A	G	C	A	A	C
HP10 (Tainanxuan-370)	Temperate Japonica	China	A	G	A	GT	CTTCGGGCATA	C	A	C	T	A	G	G	G	T	A	A	G	C	T	TTC	T	C	T	C	A	C	A	G	C	A	G	G	G	T	C	A	CT	C	ACC	A	C	A	G	C	A	A	C
HP100 (Baizhidao)	Temperate Japonica	China	A	G	A	GT	CTTCGGGCATA	C	A	C	T	A	G	G	G	T	A	A	G	C	T	TTC	T	C	T	C	A	C	A	G	C	A	G	G	G	T	C	A	CT	C	ACC	A	C	A	G	C	A	A	C
HP101 (Jiuniandao)	Temperate Japonica	China	A	G	A	GT	CTTCGGGCATA	C	A	C	T	A	G	G	G	T	A	A	G	C	T	TTC	T	C	T	C	A	C	A	G	C	A	G	G	G	T	C	A	CT	C	ACC	A	C	A	G	C	A	A	C
HP102 (Jinggoudan)	Temperate Japonica	China	A	G	A	GT	CTTCGGGCATA	C	A	C	T	A	G	G	G	T	A	A	G	C	T	TTC	T	C	T	C	A	C	A	G	C	A	G	G	G	T	C	A	CT	C	ACC	A	C	A	G	C	A	A	C
HP103 (Binxianludao)	Temperate Japonica	China	A	G	A	GT	CTTCGGGCATA	C	A	C	T	A	G	G	G	T	A	A	G	C	T	TTC	T	C	T	C	A	C	A	G	C	A	G	G	G	T	C	A	CT	C	ACC	A	C	A	G	C	A	A	C
HP104 (Boshun-2)	Japonica Intermediate	China	A	G	A	GT	CTTCGGGCATA	C	A	C	T	A	G	G	G	T	A	A	G	C	T	TTC	T	C	T	C	A	C	A	G	C	A	G	G	G	C	C	A	CT	C	ACC	A	C	A	G	C	A	A	C
HP105 (Xingrenxiaobaiwanggu)	Temperate Japonica	China	A	G	A	GT	CTTCGGGCATA	C	A	C	T	A	G	G	G	T	A	A	G	C	T	TTC	T	C	T	C	A	C	A	G	C	A	G	G	G	T	C	A	CT	C	ACC	A	C	A	G	C	A	A	C
HP106 (Shikui)	Temperate Japonica	China	A	G	A	GT	CTTCGGGCATA	C	A	C	T	A	G	G	G	T	A	A	G	C	T	TTC	T	C	T	C	A	C	A	G	C	A	G	G	G	T	C	A	CT	C	ACC	A	C	A	G	C	A	A	C
HP107 (Baibanghuinuo-2)	Temperate Japonica	China	A	G	A	GT	CTTCGGGCATA	C	A	C	T	A	G	G	G	T	A	A	G	C	T	TTC	T	C	T	C	A	C	A	G	C	A	G	G	G	T	C	A	CT	C	ACC	A	C	A	G	C	A	A	C
HP108 (Hanghe)	Temperate Japonica	China	A	G	A	GT	CTTCGGGCATA	C	A	C	T	A	G	G	G	T	A	A	G	C	T	TTC	T	C	T	C	A	C	A	G	C	A	G	G	G	C	C	A	CT	C	ACC	A	C	A	G	C	A	A	C
HP109 (Maomaonuo)	Temperate Japonica	China	A	G	A	GT	CTTCGGGCATA	C	A	C	T	A	G	G	G	T	A	A	G	C	T	TTC	T	C	T	C	A	C	A	G	C	A	G	G	G	T	C	A	CT	C	ACC	A	C	A	G	C	A	A	C
HP11 (Wuzhunuo)	Temperate Japonica	China	A	G	A	GT	CTTCGGGCATA	C	A	C	T	A	G	G	G	T	A	A	G	C	T	TTC	T	C	T	C	A	C	A	G	C	A	G	G	G	T	C	A	CT	C	ACC	A	C	A	G	C	A	A	C
HP110 (Duandingmongbaimi)	Temperate Japonica	China	A	G	A	GT	CTTCGGGCATA	C	A	C	T	A	G	G	G	T	A	A	G	C	T	TTC	T	C	T	C	A	C	A	G	C	A	G	G	G	T	C	A	CT	C	ACC	A	C	A	G	C	A	A	C
HP111 (Lengshuixian)	Temperate Japonica	China	A	G	A	GT	CTTCGGGCATA	C	A	C	T	A	G	G	G	T	A	A	G	C	T	TTC	T	C	T	C	A	C	A	G	C	A	G	G	G	N	C	A	CT	C	ACC	A	C	A	G	C	A	A	C
HP112 (Baikehandao)	Temperate Japonica	China	A	G	A	GT	CTTCGGGCATA	C	A	C	T	A	G	G	G	T	A	A	G	C	T	TTC	T	C	T	C	A	C	A	G	C	A	G	G	G	N	C	A	CT	C	ACC	A	C	A	G	C	A	A	C
HP113 (Laohuanggu)	Temperate Japonica	China	A	G	A	GT	CTTCGGGCATA	C	A	C	T	A	G	G	G	T	A	A	G	C	T	TTC	T	C	T	C	A	C	A	G	C	A	G	G	G	T	C	A	CT	C	ACC	A	C	A	G	C	A	A	C
HP114 (Yanzhigu)	Temperate Japonica	China	A	G	A	GT	CTTCGGGCATA	C	A	C	T	A	G	G	G	T	A	A	G	C	T	TTC	T	C	T	C	A	C	A	G	C	A	G	G	G	T	C	A	CT	C	ACC	A	C	A	G	C	A	A	C
HP115 (Hongbeizigu)	Temperate Japonica	China	A	G	A	GT	CTTCGGGCATA	C	A	C	T	A	G	G	G	T	A	A	G	C	T	TTC	T	C	T	C	A	C	A	G	C	A	G	G	G	N	C	A	CT	C	ACC	A	C	A	G	C	A	A	C
HP116 (Baidadu)	Temperate Japonica	China	A	G	A	GT	CTTCGGGCATA	C	A	C	T	A	G	G	G	T	A	A	G	C	T	TTC	T	C	T	C	A	C	A	G	C	A	G	G	G	T	C	A	CT	C	ACC	A	C	A	G	C	A	A	C
HP117 (Youmangzhandao)	Temperate Japonica	China	A	G	A	GT	CTTCGGGCATA	C	A	C	T	A	G	G	G	T	A	A	G	C	T	TTC	T	C	T	C	A	C	A	G	C	A	G	G	G	T	C	A	CT	C	ACC	A	C	A	G	C	A	A	C
HP119 (Huakemangnuo)	Indica I	China	G	A	C	G	C	T	G	T	C	G	A	A	A	C	DEL	ATGG	A	G	C	T	C	T	C	T	AT	A	C	A	T	T	A	A	A	C	A	G	AT	T	A	AG	T	A	A	T	G	T	T
HP12 (Zunhuawenzizui)	Temperate Japonica	China	A	G	A	GT	CTTCGGGCATA	C	A	C	T	A	G	G	G	T	A	A	G	C	T	TTC	T	C	T	C	A	C	A	G	C	A	G	G	G	T	C	A	CT	C	ACC	A	C	A	G	C	A	A	C
HP120 (Shanglanxiannuo-19)	Indica I	China	G	A	C	G	C	T	G	T	C	G	A	A	A	C	G	ATGG	A	G	C	T	C	T	C	T	AT	A	C	A	T	T	A	A	A	C	A	G	AT	T	A	AG	T	AAATTTTCCAAAGAGAAGGGTAACATATTA TGGAGAACTAG	A	T	G	T	T
HP121 (Zhuxuenuo)	Indica Intermediate	China	G	A	C	G	C	T	G	T	C	G	A	A	A	C	G	ATGG	A	G	C	T	C	T	C	T	N	A	C	A	T	T	A	A	A	C	A	G	AT	T	A	AG	T	AAATTTTCCAAAGAGAAGGGTAACATATTA TGGAGAACTAG	A	T	G	T	T
HP122 (Fenglinghuangmaozi)	Temperate Japonica	China	A	G	A	GT	CTTCGGGCATA	C	A	C	T	A	G	G	G	T	A	A	G	C	T	TTC	T	C	T	C	A	C	A	G	C	A	G	G	G	T	C	A	CT	C	ACC	A	C	A	G	C	A	A	C
HP123 (Tangxianxiaonaoguan)	Temperate Japonica	China	A	G	A	GT	CTTCGGGCATA	C	A	C	T	A	G	G	G	T	A	A	G	C	T	TTC	T	C	T	C	A	C	A	G	C	A	G	G	G	T	C	A	CT	C	ACC	A	C	A	G	C	A	A	C
HP124 (Xingtaidaozi)	Temperate Japonica	China	A	G	A	GT	CTTCGGGCATA	C	A	C	T	A	G	G	G	T	A	A	G	C	T	TTC	T	C	T	C	A	C	A	G	C	A	G	G	G	T	C	A	CT	C	ACC	A	C	A	G	C	A	A	C
HP125 (Xiatiandai-5)	Temperate Japonica	China	A	G	A	GT	CTTCGGGCATA	C	A	C	T	A	G	G	G	T	A	A	G	C	T	TTC	T	C	T	C	A	C	A	G	C	A	G	G	G	T	C	A	CT	C	ACC	A	C	A	G	C	A	A	C
HP127 (Wuyishuidao)	Temperate Japonica	China	A	G	A	GT	CTTCGGGCATA	C	A	C	T	A	G	G	G	T	A	A	G	C	T	TTC	T	C	T	C	A	C	A	G	C	A	G	G	G	T	C	A	CT	C	ACC	A	C	A	G	C	A	A	C
HP128 (Xiaohouerbei)	Temperate Japonica	China	A	G	A	GT	CTTCGGGCATA	C	A	C	T	A	G	G	G	T	A	A	G	C	T	TTC	T	C	T	C	A	C	A	G	C	A	G	G	G	T	C	A	CT	C	ACC	A	C	A	G	C	A	A	C
HP129 (Zhuyiedao)	Temperate Japonica	China	A	G	A	GT	CTTCGGGCATA	C	A	C	T	A	G	G	G	T	A	A	G	C	T	TTC	T	C	T	C	A	C	A	G	C	A	G	G	G	T	C	A	CT	C	ACC	A	C	A	G	C	A	A	C
HP13 (Fengrunhandaozi)	Temperate Japonica	China	A	G	A	GT	CTTCGGGCATA	C	A	C	T	A	G	G	G	T	A	A	G	C	T	TTC	T	C	T	C	A	C	A	G	C	A	G	G	G	C	C	A	CT	C	ACC	A	C	A	G	C	A	A	C
HP130 (Huangchuanhuihangdao)	Temperate Japonica	China	A	G	A	GT	CTTCGGGCATA	C	A	C	T	A	G	G	G	T	A	A	G	C	T	TTC	T	C	T	C	A	C	A	G	C	A	G	G	G	T	C	A	CT	C	ACC	A	C	A	G	C	A	A	C
HP131 (Longhuamaohulu)	Temperate Japonica	China	A	G	A	GT	CTTCGGGCATA	C	A	C	T	A	G	G	G	T	A	A	G	C	T	TTC	T	C	T	C	A	C	A	G	C	A	G	G	G	N	C	A	CT	C	ACC	A	C	A	G	C	A	A	C
HP132 (Qiangdaohuo)	Temperate Japonica	China	A	G	A	GT	CTTCGGGCATA	C	A	C	T	A	G	G	G	T	A	A	G	C	T	TTC	T	C	T	C	A	C	A	G	C	A	G	G	G	T	C	A	CT	C	ACC	A	C	A	G	C	A	A	C
HP133 (Niushizijing)	Temperate Japonica	China	A	G	A	GT	CTTCGGGCATA	C	A	C	T	A	G	G	G	T	A	A	G	C	T	TTC	T	C	T	C	A	C	A	G	C	A	G	G	G	T	C	A	CT	C	ACC	A	C	A	G	C	A	A	C
HP134 (Jijiaonuo)	Temperate Japonica	China	A	G	A	GT	CTTCGGGCATA	C	A	C	T	A	G	G	G	T	A	A	G	C	T	TTC	T	C	T	C	A	C	A	G	C	A	G	G	G	T	C	A	CT	C	ACC	A	C	A	G	C	A	A	C
HP135 (Yangnuodao)	Temperate Japonica	China	A	G	A	GT	CTTCGGGCATA	C	A	C	T	A	G	G	G	T	A	A	G	C	T	TTC	T	C	T	C	A	C	A	G	C	A	G	G	G	T	C	A	CT	C	ACC	A	C	A	G	C	A	A	C
HP136 (Yueziguang)	Temperate Japonica	China	A	G	A	GT	CTTCGGGCATA	C	A	C	T	A	G	G	G	T	A	A	G	C	T	TTC	T	C	T	C	A	C	A	G	C	A	G	G	G	T	C	A	CT	C	ACC	A	C	A	G	C	A	A	C
HP137 (Huanggennuo)	Temperate Japonica	China	A	G	A	GT	CTTCGGGCATA	C	A	C	T	A	G	G	G	T	A	A	G	C	T	TTC	T	C	T	C	A	C	A	G	C	A	G	G	G	T	C	A	CT	C	ACC	A	C	A	G	C	A	A	C
HP138 (Xianggennuo)	Temperate Japonica	China	A	G	A	GT	CTTCGGGCATA	C	A	C	T	A	G	G	G	T	A	A	G	C	T	TTC	T	C	T	C	A	C	A	G	C	A	G	G	G	T	C	A	CT	C	ACC	A	C	A	G	C	A	A	C
HP139 (Niulangmiaogen)	Temperate Japonica	China	A	G	A	GT	CTTCGGGCATA	C	A	C	T	A	G	G	G	T	A	A	G	C	T	TTC	T	C	T	C	A	C	A	G	C	A	G	G	G	T	C	A	CT	C	ACC	A	C	A	G	C	A	A	C
HP14 (Qiananshuinuo)	Temperate Japonica	China	A	G	A	GT	CTTCGGGCATA	C	A	C	T	A	G	G	G	T	A	A	G	C	T	TTC	T	C	T	C	A	C	A	G	C	A	G	G	G	T	C	A	CT	C	ACC	A	C	A	G	C	A	A	C
HP140 (Youmangxiaobaiwang)	Temperate Japonica	China	A	G	A	GT	CTTCGGGCATA	C	A	C	T	A	G	G	G	T	A	A	G	C	T	TTC	T	C	T	C	A	C	A	G	C	A	G	G	G	T	C	A	CT	C	ACC	A	C	A	G	C	A	A	C
HP141 (Hongnuo)	Temperate Japonica	China	A	G	A	GT	CTTCGGGCATA	C	A	C	T	A	G	G	G	T	A	A	G	C	T	TTC	T	C	T	C	A	C	A	G	C	A	G	G	G	T	C	A	CT	C	ACC	A	C	A	G	C	A	A	C
HP142 (Zhareke)	Temperate Japonica	China	A	G	A	GT	CTTCGGGCATA	C	A	C	T	A	G	G	G	T	A	A	G	C	T	TTC	T	C	T	C	A	C	A	G	C	A	G	G	G	N	C	A	CT	C	ACC	A	C	A	G	C	A	A	C
HP143 (Langxihongken)	Indica I	China	G	A	C	G	C	T	G	T	C	G	A	A	A	C	N	ATGG	A	G	C	T	C	T	C	T	AT	A	C	A	T	T	A	A	A	C	A	G	AT	T	A	AG	T	AAATTTTCCAAAGAGAAGGGTAACATATTA TGGAGAACTAG	A	C	G	T	T
HP144 (Xianghenuo)	Indica I	China	G	A	C	G	C	T	G	T	C	G	G	G	G	C	N	ATGG	G	G	C	T	C	T	T	C	AT	C	C	A	C	A	G	A	A	C	A	A	AT	T	A	AG	C	AAATTTTCCAAAGAGAAGGGTAACATATTA TGGAGAACTAG	A	C	G	T	C
HP145 (Xiaominian)	Temperate Japonica	China	A	G	A	GT	CTTCGGGCATA	C	A	C	T	A	G	G	G	T	A	A	G	C	T	TTC	T	C	T	C	A	C	A	G	C	A	G	G	G	T	C	A	CT	C	ACC	A	C	A	G	C	A	A	C
HP146 (Shangpiannian)	Temperate Japonica	China	A	G	A	GT	CTTCGGGCATA	C	A	C	T	A	G	G	G	T	A	A	G	C	T	TTC	T	C	T	C	A	C	A	G	C	A	G	G	G	T	C	A	CT	C	ACC	A	C	A	G	C	A	A	C
HP147 (Dahonggu)	Temperate Japonica	China	A	G	A	GT	CTTCGGGCATA	C	A	C	T	A	G	G	G	T	A	A	G	C	T	TTC	T	C	T	C	A	C	A	G	C	A	G	G	G	C	C	A	CT	C	ACC	A	C	A	G	C	A	A	C
HP148 (Hongminuo)	Temperate Japonica	China	A	G	A	GT	CTTCGGGCATA	C	A	C	T	A	G	G	G	T	A	A	G	C	T	TTC	T	C	T	C	A	C	A	G	C	A	G	G	G	T	C	A	CT	C	ACC	A	C	A	G	C	A	A	C
HP149 (Guanglong-1)	Indica I	China	G	G	C	G	C	T	G	T	C	G	A	A	A	C	N	ATGG	A	G	C	T	C	T	C	T	AT	A	C	A	T	T	A	A	A	C	A	G	AT	T	A	AG	T	AAATTTTCCAAAGAGAAGGGTAACATATTA TGGAGAACTAG	A	T	G	T	T
HP15 (Changmaodao-1-1)	Temperate Japonica	China	A	G	A	GT	CTTCGGGCATA	C	A	C	T	A	G	G	G	T	A	A	G	C	T	TTC	T	C	T	C	A	C	A	G	C	A	G	G	G	T	C	A	CT	C	ACC	A	C	A	G	C	A	A	C
HP150 (Muxinuo)	Temperate Japonica	China	A	G	A	GT	CTTCGGGCATA	C	A	C	T	A	G	G	G	T	A	A	G	C	T	TTC	T	C	T	C	A	C	A	G	C	A	G	G	G	T	C	A	CT	C	ACC	A	C	A	G	C	A	A	C
HP151 (Honggen)	Temperate Japonica	China	A	G	A	GT	CTTCGGGCATA	C	A	C	T	A	G	G	G	T	A	A	G	C	T	TTC	T	C	T	C	A	C	A	G	C	A	G	G	G	T	C	A	CT	C	ACC	A	C	A	G	C	A	A	C
HP152 (Baigen)	Temperate Japonica	China	A	G	A	GT	CTTCGGGCATA	C	A	C	T	A	G	G	G	T	A	A	G	C	T	TTC	T	C	T	C	A	C	A	G	C	A	G	G	G	T	C	A	CT	C	ACC	A	C	A	G	C	A	A	C
HP153 (Mengjama-2)	Japonica Intermediate	China	A	G	A	GT	CTTCGGGCATA	C	A	C	T	A	G	G	G	T	A	A	G	C	T	TTC	T	C	T	C	A	C	A	G	C	A	G	G	G	T	C	A	CT	C	ACC	A	C	A	G	C	A	A	C
HP154 (Lipinghangnuo)	Temperate Japonica	China	A	G	A	GT	CTTCGGGCATA	C	A	C	T	A	G	G	G	T	A	A	G	C	T	TTC	T	C	T	C	A	C	A	G	C	A	G	G	G	T	C	A	CT	C	ACC	A	C	A	G	C	A	A	C
HP155 (Heinuo-2)	Japonica Intermediate	China	A	G	A	GT	CTTCGGGCATA	C	A	C	T	A	G	G	G	T	A	A	G	C	T	TTC	T	C	T	C	A	C	A	G	C	A	G	G	G	C	C	A	CT	C	ACC	A	C	A	G	C	A	A	C
HP156 (Dahuanggu)	Temperate Japonica	China	A	G	A	GT	CTTCGGGCATA	C	A	C	T	A	G	G	G	T	A	A	G	C	T	TTC	T	C	T	C	A	C	A	G	C	A	G	G	G	C	C	A	CT	C	ACC	A	C	A	G	C	A	A	C
HP157 (Changmaonian)	Japonica Intermediate	China	A	G	A	GT	CTTCGGGCATA	C	A	C	T	A	G	G	G	T	A	A	G	C	T	TTC	T	C	T	C	A	C	A	G	C	A	G	G	G	C	C	A	CT	C	ACC	A	C	A	G	C	A	A	C
HP158 (Makenian)	Temperate Japonica	China	A	G	A	GT	CTTCGGGCATA	C	A	C	T	A	G	G	G	T	A	A	G	C	T	TTC	T	C	T	C	A	C	A	G	C	A	G	G	G	T	C	A	CT	C	ACC	A	C	A	G	C	A	A	C
HP159 (Jialigen-1)	Temperate Japonica	China	A	G	A	GT	CTTCGGGCATA	C	A	C	T	A	G	G	G	T	A	A	G	C	T	TTC	T	C	T	C	A	C	A	G	C	A	G	G	G	T	C	A	CT	C	ACC	A	C	A	G	C	A	A	C
HP16 (Handao-3-1)	Temperate Japonica	China	A	G	A	GT	CTTCGGGCATA	C	A	C	T	A	G	G	G	T	A	A	G	C	T	TTC	T	C	T	C	A	C	A	G	C	A	G	G	G	T	C	A	CT	C	ACC	A	C	A	G	C	A	A	C
HP160 (Ernianbai)	Temperate Japonica	China	A	G	A	GT	CTTCGGGCATA	C	A	C	T	A	G	G	G	T	A	A	G	C	T	TTC	T	C	T	C	A	C	A	G	C	A	G	G	G	T	C	A	CT	C	ACC	A	C	A	G	C	A	A	C
HP161 (Jiyuanhandao)	Temperate Japonica	China	A	G	A	GT	CTTCGGGCATA	C	A	C	T	A	G	G	G	T	A	A	G	C	T	TTC	T	C	T	C	A	C	A	G	C	A	G	G	G	T	C	A	CT	C	ACC	A	C	A	G	C	A	A	C
HP162 (Mahuangkejingnuo)	Temperate Japonica	China	A	G	A	GT	CTTCGGGCATA	C	A	C	T	A	G	G	G	T	A	A	G	C	T	TTC	T	C	T	C	A	C	A	G	C	A	G	G	G	T	C	A	CT	C	ACC	A	C	A	G	C	A	A	C
HP163 (Heinuo)	Temperate Japonica	China	A	G	A	GT	CTTCGGGCATA	C	A	C	T	A	G	G	G	T	A	A	G	C	T	TTC	T	C	T	C	A	C	A	G	C	A	G	G	G	T	C	A	CT	C	ACC	A	C	A	G	C	A	A	C
HP164 (Huihuinuo)	Indica Intermediate	China	G	A	C	G	C	T	G	T	C	G	G	G	G	C	G	ATGG	G	G	C	T	C	T	T	C	AT	C	C	A	C	A	G	A	A	C	A	A	AT	T	A	AG	C	AAATTTTCCAAAGAGAAGGGTAACATATTA TGGAGAACTAG	A	C	G	T	C
HP165 (Zhaoshixiang)	Temperate Japonica	China	A	G	A	GT	CTTCGGGCATA	C	A	C	T	A	G	G	G	T	A	A	G	C	T	TTC	T	C	T	C	A	C	A	G	C	A	G	G	G	T	C	A	CT	C	ACC	A	C	A	G	C	A	A	C
HP166 (Xuxuwangmi)	Temperate Japonica	China	A	G	A	GT	CTTCGGGCATA	C	A	C	T	A	G	G	G	T	A	A	G	C	T	TTC	T	C	T	C	A	C	A	G	C	A	G	G	G	C	C	A	CT	C	ACC	A	C	A	G	C	A	A	C
HP167 (Nuozhagu)	Indica I	China	G	A	C	G	C	T	G	T	C	G	A	A	A	C	N	ATGG	A	G	C	T	C	T	C	T	AT	A	C	A	T	T	A	A	A	C	A	G	AT	T	A	AG	T	AAATTTTCCAAAGAGAAGGGTAACATATTA TGGAGAACTAG	A	T	G	T	T
HP168 (Dalinian)	Japonica Intermediate	China	A	G	A	GT	CTTCGGGCATA	C	A	C	T	A	G	G	G	T	A	A	G	C	T	TTC	T	C	T	C	A	C	A	G	C	A	G	G	G	C	C	A	CT	C	ACC	A	C	A	G	C	A	A	C
HP169 (Hanggu)	Japonica Intermediate	China	A	G	A	GT	CTTCGGGCATA	C	A	C	T	A	G	G	G	T	A	A	G	C	T	TTC	T	C	T	C	A	C	A	G	C	A	G	G	G	C	C	A	CT	C	ACC	A	C	A	G	C	A	A	C
HP17 (Wulongbei-3)	Temperate Japonica	China	A	G	A	GT	CTTCGGGCATA	C	A	C	T	A	G	G	G	T	A	A	G	C	T	TTC	T	C	T	C	A	C	A	G	C	A	G	G	G	T	C	A	CT	C	ACC	A	C	A	G	C	A	A	C
HP170 (Zhaoshuhupihuangmangdao)	Temperate Japonica	China	A	G	A	GT	CTTCGGGCATA	C	A	C	T	A	G	G	G	T	A	A	G	C	T	TTC	T	C	T	C	A	C	A	G	C	A	G	G	G	T	C	A	CT	C	ACC	A	C	A	G	C	A	A	C
HP171 (Hupiwumangnuo)	Temperate Japonica	China	A	G	A	GT	CTTCGGGCATA	C	A	C	T	A	G	G	G	T	A	A	G	C	T	TTC	T	C	T	C	A	C	A	G	C	A	G	G	G	T	C	A	CT	C	ACC	A	C	A	G	C	A	A	C
HP172 (Magunuo)	Temperate Japonica	China	A	G	A	GT	CTTCGGGCATA	C	A	C	T	A	G	G	G	T	A	A	G	C	T	TTC	T	C	T	C	A	C	A	G	C	A	G	G	G	T	C	A	CT	C	ACC	A	C	A	G	C	A	A	C
HP173 (Zhuniaonuo)	Temperate Japonica	China	A	G	A	GT	CTTCGGGCATA	C	A	C	T	A	G	G	G	T	A	A	G	C	T	TTC	T	C	T	C	A	C	A	G	C	A	G	G	G	T	C	A	CT	C	ACC	A	C	A	G	C	A	A	C
HP174 (Hangxiandahezi)	Indica Intermediate	China	G	A	C	G	C	T	G	T	C	G	G	G	G	C	N	ATGG	G	G	C	T	C	T	T	C	AT	C	C	A	C	A	G	A	A	C	A	A	AT	T	A	AG	C	AAATTTTCCAAAGAGAAGGGTAACATATTA TGGAGAACTAG	A	C	G	T	C
HP175 (Songping)	Japonica Intermediate	China	A	G	A	GT	CTTCGGGCATA	C	A	C	T	A	G	G	G	T	A	A	G	C	T	TTC	T	C	T	C	A	C	A	G	C	A	G	G	G	N	C	A	CT	C	ACC	A	C	A	G	C	A	A	C
HP176 (Shanlinwan)	Indica Intermediate	China	G	G	C	GT	CTTCGGGCATA	T	G	C	T	G	G	A	G	T	N	G	G	C	T	TTC	C	T	T	C	A	C	C	G	C	A	G	G	G	C	C	A	CT	C	ACC	A	C	AAATTTTCCAAAGAGAAGGGTAACATATTA TGGAGAACTAG	A	C	G	T	C
HP177 (Ningdexian)	Indica Intermediate	China	G	A	C	N	C	T	G	T	C	G	A	A	A	C	N	ATGG	A	G	C	T	C	T	C	T	AT	A	C	A	T	T	A	A	A	C	A	G	AT	T	A	AG	T	AAATTTTCCAAAGAGAAGGGTAACATATTA TGGAGAACTAG	A	T	G	T	T
HP178 (Hongxian)	Temperate Japonica	China	A	G	A	GT	CTTCGGGCATA	C	A	C	T	A	G	G	G	T	A	A	G	C	T	TTC	T	C	T	C	A	C	A	G	C	A	G	G	G	T	C	A	CT	C	ACC	A	C	A	G	C	A	A	C
HP179 (Yanjing)	Indica Intermediate	China	G	A	C	G	C	T	G	T	C	G	A	A	A	C	G	ATGG	A	G	C	T	C	T	C	T	ATT	A	C	A	T	T	A	A	A	C	A	G	AT	T	A	AG	T	AAATTTTCCAAAGAGAAGGGTAACATATTA TGGAGAACTAG	A	T	G	T	T
HP18 (Dandongludao)	Japonica Intermediate	China	A	G	A	GT	CTTCGGGCATA	C	A	C	T	A	G	G	G	T	A	A	G	C	T	TTC	T	C	T	C	A	C	A	G	C	A	G	G	G	C	C	A	CT	C	ACC	A	C	A	G	C	A	A	C
HP180 (Yizhuai)	Indica Intermediate	China	G	G	A	GT	CTTCGGGCATA	C	A	C	T	A	G	G	G	T	A	A	G	C	T	TTC	T	C	T	C	A	C	A	G	C	A	G	G	G	N	C	A	CT	C	ACC	A	C	A	G	C	A	A	C
HP181 (Baiyinqiu)	Indica Intermediate	China	G	A	C	G	C	T	G	T	C	G	A	A	A	C	N	ATGG	A	G	C	T	C	T	C	T	AT	A	C	A	T	T	A	A	A	C	A	G	AT	T	A	AG	T	AAATTTTCCAAAGAGAAGGGTAACATATTA TGGAGAACTAG	A	T	G	T	T
HP182 (Honggu-2)	Indica Intermediate	China	G	A	C	G	C	T	G	T	C	G	G	G	G	C	N	ATGG	G	G	C	T	C	T	T	C	AT	C	C	A	C	A	G	A	A	C	A	A	AT	T	A	AG	C	AAATTTTCCAAAGAGAAGGGTAACATATTA TGGAGAACTAG	A	C	G	T	C
HP183 (Xiangxian)	Indica Intermediate	China	G	A	C	G	C	T	G	T	C	G	A	A	A	C	G	ATGG	A	G	C	T	C	T	C	T	AT	A	C	A	T	T	A	A	A	C	A	G	AT	T	A	AG	T	AAATTTTCCAAAGAGAAGGGTAACATATTA TGGAGAACTAG	A	T	G	T	T
HP184 (Banshanxian)	Indica I	China	G	A	C	G	C	T	G	T	C	G	A	A	A	C	N	ATGG	A	G	C	T	C	T	C	T	AT	A	C	A	T	T	A	A	A	C	A	G	AT	T	A	AG	T	AAATTTTCCAAAGAGAAGGGTAACATATTA TGGAGAACTAG	A	T	G	T	T
HP185 (Xiyeqing)	Indica I	China	G	A	C	G	C	T	G	T	C	G	A	A	A	C	N	ATGG	A	G	C	T	C	T	C	T	AT	A	C	A	T	T	A	A	A	C	A	G	AT	T	A	AG	T	AAATTTTCCAAAGAGAAGGGTAACATATTA TGGAGAACTAG	A	T	G	T	T
HP186 (Dayeqing)	Indica I	China	G	A	C	G	C	T	G	T	C	G	A	A	A	C	N	ATGG	A	G	C	T	C	T	C	T	AT	A	C	A	T	T	A	A	A	C	A	G	AT	T	A	AG	T	AAATTTTCCAAAGAGAAGGGTAACATATTA TGGAGAACTAG	A	T	G	T	T
HP187 (Bayuenuo)	Indica I	China	G	A	C	G	C	T	G	T	C	G	G	G	G	C	N	ATGG	G	G	C	T	C	T	T	C	AT	C	C	A	C	A	G	A	A	C	A	A	AT	T	A	AG	C	A	A	C	G	T	C
HP188 (Wusuobi)	Indica I	China	G	A	C	G	C	T	G	T	C	G	G	G	G	C	N	ATGG	G	G	C	T	C	T	T	C	AT	C	C	A	C	A	G	A	A	C	A	A	AT	T	A	AG	C	AAATTTTCCAAAGAGAAGGGTAACATATTA TGGAGAACTAG	A	C	G	T	C
HP189 (Huazaobai)	Indica I	China	G	A	C	G	C	T	G	T	C	G	A	A	A	C	N	ATGG	A	G	C	T	C	T	C	T	AT	A	C	A	T	T	A	A	A	C	A	G	AT	T	A	AG	T	AAATTTTCCAAAGAGAAGGGTAACATATTA TGGAGAACTAG	A	T	G	T	T
HP19 (Handaozi)	Temperate Japonica	China	A	G	A	GT	CTTCGGGCATA	C	A	C	T	A	G	G	G	T	A	A	G	C	T	TTC	T	C	T	C	A	C	A	G	C	A	G	G	G	T	C	A	CT	C	ACC	A	C	A	G	C	A	A	C
HP190 (Maweixian)	Indica I	China	G	A	C	G	C	T	G	T	C	G	G	G	G	C	N	ATGG	G	G	C	T	C	T	T	C	AT	C	C	A	C	A	G	A	A	C	A	A	AT	T	A	AG	C	AAATTTTCCAAAGAGAAGGGTAACATATTA TGGAGAACTAG	A	C	G	T	C
HP191 (Taiwannuo)	Indica I	China	G	A	C	G	C	T	G	T	C	G	G	G	G	C	N	ATGG	G	G	C	T	C	T	T	C	AT	C	C	A	C	A	G	A	A	C	A	A	AT	T	A	AG	C	AAATTTTCCAAAGAGAAGGGTAACATATTA TGGAGAACTAG	A	C	G	T	C
HP192 (Handao)	Indica Intermediate	China	G	A	C	G	C	T	G	T	C	G	G	G	G	C	G	ATGG	G	G	C	T	C	T	T	C	AT	C	C	A	C	A	G	A	A	C	A	A	AT	T	A	AG	C	AAATTTTCCAAAGAGAAGGGTAACATATTA TGGAGAACTAG	A	C	G	T	C
HP193 (Panyeqing)	Indica I	China	G	A	C	G	C	T	G	T	C	G	A	A	A	C	N	ATGG	A	G	C	T	C	T	C	T	AT	A	C	A	T	T	A	A	A	C	A	G	AT	T	A	AG	T	AAATTTTCCAAAGAGAAGGGTAACATATTA TGGAGAACTAG	A	T	G	T	T
HP194 (Sanlicun-6)	Indica I	China	G	A	C	G	C	T	G	T	C	G	A	A	A	C	N	ATGG	A	G	C	T	C	T	C	T	AT	A	C	A	T	T	A	A	A	C	A	G	AT	T	A	AG	T	AAATTTTCCAAAGAGAAGGGTAACATATTA TGGAGAACTAG	A	T	G	T	T
HP195 (Dayeliu)	Indica I	China	G	A	C	G	C	T	G	T	C	G	A	A	A	C	N	ATGG	A	G	C	T	C	T	C	T	AT	A	C	A	T	T	A	A	A	C	A	G	AT	T	A	AG	T	AAATTTTCCAAAGAGAAGGGTAACATATTA TGGAGAACTAG	A	T	G	T	T
HP196 (Heigudadao)	Indica I	China	G	A	C	G	C	T	G	T	C	G	A	A	A	C	N	ATGG	A	G	C	T	C	T	C	T	AT	A	C	A	T	T	A	A	A	C	A	G	AT	T	A	AG	T	AAATTTTCCAAAGAGAAGGGTAACATATTA TGGAGAACTAG	A	T	G	T	T
HP197 (Hongdounuo)	Indica Intermediate	China	G	A	C	G	C	T	G	T	C	G	G	G	G	C	N	ATGG	G	G	C	T	C	T	T	C	AT	C	C	A	C	A	G	A	A	C	A	A	AT	T	A	AG	C	AAATTTTCCAAAGAGAAGGGTAACATATTA TGGAGAACTAG	A	C	G	T	C
HP198 (Jiankenuo)	Indica Intermediate	China	G	A	C	G	C	T	G	T	C	G	G	G	G	C	G	ATGG	G	G	C	T	C	T	T	C	AT	C	C	A	C	A	G	A	A	C	A	A	AT	T	A	AG	C	AAATTTTCCAAAGAGAAGGGTAACATATTA TGGAGAACTAG	A	C	G	T	C
HP199 (Shipishu)	Indica Intermediate	China	G	A	C	G	C	T	G	T	C	G	G	G	G	C	N	ATGG	G	G	C	T	C	T	T	C	AT	C	C	A	C	A	G	A	A	C	A	A	AT	T	A	AG	C	AAATTTTCCAAAGAGAAGGGTAACATATTA TGGAGAACTAG	A	C	G	T	C
HP2 (Yezhuwan)	Temperate Japonica	China	A	G	A	GT	CTTCGGGCATA	C	A	C	T	A	G	G	G	T	A	A	G	C	T	TTC	T	C	T	C	A	C	A	G	C	A	G	G	G	T	C	A	CT	C	ACC	A	C	A	G	C	A	A	C
HP20 (Bufujin)	Japonica Intermediate	China	A	G	A	GT	CTTCGGGCATA	C	A	C	T	A	G	G	G	T	A	A	G	C	T	TTC	T	C	T	C	A	C	A	G	C	A	G	G	G	C	C	A	CT	C	ACC	A	C	A	G	C	A	A	C
HP200 (Shaozhimanzhong)	Indica I	China	G	A	C	G	C	T	G	T	C	G	A	A	A	C	N	ATGG	A	G	C	T	C	T	C	T	AT	A	C	A	T	T	A	A	A	C	A	G	AT	T	A	AG	T	AAATTTTCCAAAGAGAAGGGTAACATATTA TGGAGAACTAG	A	T	G	T	T
HP201 (Huazhan)	Indica Intermediate	China	G	A	C	G	C	T	G	T	C	G	A	A	A	C	G	ATGG	A	G	C	T	C	T	C	T	AT	A	C	A	T	T	A	A	A	C	A	G	AT	T	A	AG	T	AAATTTTCCAAAGAGAAGGGTAACATATTA TGGAGAACTAG	A	T	G	T	T
HP202 (Haiwu)	Indica I	China	G	A	C	G	C	T	G	T	C	G	A	A	A	C	N	ATGG	A	G	C	T	C	T	C	T	AT	A	C	A	T	T	A	A	A	C	A	G	AT	T	A	AG	T	AAATTTTCCAAAGAGAAGGGTAACATATTA TGGAGAACTAG	A	T	G	T	T
HP203 (Mazinuo)	Indica I	China	G	A	C	G	C	T	G	T	C	G	A	A	A	C	N	ATGG	A	G	C	T	C	T	C	T	AT	A	C	A	T	T	A	A	A	C	A	G	AT	T	A	AG	T	AAATTTTCCAAAGAGAAGGGTAACATATTA TGGAGAACTAG	A	T	G	T	T
HP204 (Lengshuibai)	Indica I	China	G	A	C	G	C	T	G	T	C	G	G	G	G	C	N	ATGG	G	G	C	T	C	T	T	C	AT	C	C	A	C	A	G	A	A	C	A	A	AT	T	A	AG	C	AAATTTTCCAAAGAGAAGGGTAACATATTA TGGAGAACTAG	A	C	G	T	C
HP205 (Dingzhounuo)	Indica Intermediate	China	G	A	C	G	C	T	G	T	C	G	A	A	A	C	N	ATGG	A	G	C	T	C	T	C	T	AT	A	C	A	T	T	A	A	A	C	A	G	AT	T	A	AG	T	AAATTTTCCAAAGAGAAGGGTAACATATTA TGGAGAACTAG	A	T	G	T	T
HP206 (Erdonghe-1)	Indica I	China	G	A	C	G	C	T	G	T	C	G	G	G	G	C	G	ATGG	G	G	C	T	C	T	T	C	AT	C	C	A	C	A	G	A	A	C	A	A	AT	T	A	AG	C	AAATTTTCCAAAGAGAAGGGTAACATATTA TGGAGAACTAG	A	C	G	T	C
HP207 (Mazimang)	Indica Intermediate	China	G	A	C	G	C	T	G	T	C	G	A	A	A	C	N	ATGG	A	G	C	T	C	T	C	T	AT	A	C	A	T	T	A	A	A	C	A	G	AT	T	A	AG	T	AAATTTTCCAAAGAGAAGGGTAACATATTA TGGAGAACTAG	A	T	G	T	T
HP208 (Jinbaoyin-3)	Indica Intermediate	China	G	A	C	G	C	T	G	T	C	G	G	G	G	C	N	ATGG	G	G	C	T	C	T	T	C	AT	C	C	A	C	A	G	A	A	C	A	A	AT	T	A	AG	C	AAATTTTCCAAAGAGAAGGGTAACATATTA TGGAGAACTAG	A	C	G	T	C
HP209 (baimizai)	Indica Intermediate	China	G	A	C	G	C	T	G	T	C	G	A	A	A	C	N	ATGG	A	G	C	T	C	T	C	T	AT	A	C	A	T	T	A	A	A	C	A	G	AT	T	A	AG	T	AAATTTTCCAAAGAGAAGGGTAACATATTA TGGAGAACTAG	A	T	G	T	T
HP21 (Luweidao)	Temperate Japonica	China	A	G	A	GT	CTTCGGGCATA	C	A	C	T	A	G	G	G	T	A	A	G	C	T	TTC	T	C	T	C	A	C	A	G	C	A	G	G	G	T	C	A	CT	C	ACC	A	C	A	G	C	A	A	C
HP210 (Wukejian)	Indica Intermediate	China	G	A	C	G	C	T	G	T	C	G	A	A	A	C	N	ATGG	A	G	C	T	C	T	C	T	AT	A	C	A	T	T	A	A	A	C	A	G	AT	T	A	AG	T	AAATTTTCCAAAGAGAAGGGTAACATATTA TGGAGAACTAG	A	T	G	T	T
HP211 (Pingnanbai)	Indica I	China	G	A	C	G	C	T	G	T	C	G	A	A	A	C	G	ATGG	A	G	C	T	C	T	C	T	AT	A	C	A	T	T	A	A	A	C	A	G	AT	T	A	AG	T	AAATTTTCCAAAGAGAAGGGTAACATATTA TGGAGAACTAG	A	T	G	T	T
HP212 (Yizhixiangshu)	Indica Intermediate	China	G	A	C	G	C	T	G	T	C	G	A	A	A	C	N	ATGG	A	G	C	T	C	T	C	T	AT	A	C	A	T	T	A	A	A	C	A	G	AT	T	A	AG	T	AAATTTTCCAAAGAGAAGGGTAACATATTA TGGAGAACTAG	A	T	G	T	T
HP213 (Leigongman)	Indica Intermediate	China	G	A	C	G	CTTCGGGCATA	T	G	T	C	G	G	G	G	C	G	ATGG	G	G	C	T	C	T	T	C	A	A	C	A	C	A	G	A	A	C	A	G	CT	T	A	AG	C	AAATTTTCCAAAGAGAAGGGTAACATATTA TGGAGAACTAG	A	C	G	T	C
HP214 (Huaihe)	Indica I	China	G	A	C	G	C	T	G	T	C	G	G	G	G	C	N	ATGG	G	G	C	T	C	T	T	C	AT	C	C	A	C	A	G	A	A	C	A	A	AT	T	A	AG	C	AAATTTTCCAAAGAGAAGGGTAACATATTA TGGAGAACTAG	A	C	G	T	C
HP215 (Hongmiguyoumang)	Indica Intermediate	China	G	A	C	G	C	T	G	T	C	G	A	A	A	C	N	ATGG	A	G	C	T	C	T	C	T	AT	A	C	A	T	T	A	A	A	C	A	G	AT	T	A	AG	T	AAATTTTCCAAAGAGAAGGGTAACATATTA TGGAGAACTAG	A	T	G	T	T
HP216 (Xianshuichi)	Indica Intermediate	China	G	A	C	G	C	T	G	T	C	G	G	G	G	C	N	ATGG	G	G	C	T	C	T	T	C	AT	C	C	A	C	A	G	A	A	C	A	A	AT	T	A	AG	C	AAATTTTCCAAAGAGAAGGGTAACATATTA TGGAGAACTAG	A	C	G	T	C
HP217 (Erzhi)	Indica I	China	G	A	C	G	C	T	G	T	C	G	A	A	A	C	N	ATGG	A	G	C	T	C	T	C	T	AT	A	C	A	T	T	A	A	A	C	A	G	AT	T	A	AG	T	AAATTTTCCAAAGAGAAGGGTAACATATTA TGGAGAACTAG	A	T	G	T	T
HP218 (Liuzhuzhan)	Indica Intermediate	China	G	A	C	G	C	T	G	T	C	G	A	A	A	C	N	ATGG	A	G	C	T	C	T	C	T	N	A	C	A	T	T	A	A	A	C	A	G	AT	T	A	AG	T	AAATTTTCCAAAGAGAAGGGTAACATATTA TGGAGAACTAG	A	T	G	T	T
HP219 (Anqinggu)	Indica I	China	G	A	C	G	C	T	G	T	C	G	G	G	G	C	G	ATGG	G	G	C	T	C	T	T	C	AT	C	C	A	C	A	G	A	A	C	A	A	AT	T	A	AG	C	AAATTTTCCAAAGAGAAGGGTAACATATTA TGGAGAACTAG	A	C	G	T	C
HP22 (Zhandaozi)	Temperate Japonica	China	A	G	A	GT	CTTCGGGCATA	C	A	C	T	A	G	G	G	T	A	A	G	C	T	TTC	T	C	T	C	A	C	A	G	C	A	G	G	G	T	C	A	CT	C	ACC	A	C	A	G	C	A	A	C
HP220 (Zaomabao)	Indica Intermediate	China	G	A	C	G	C	T	G	T	C	G	A	A	A	C	N	ATGG	A	G	C	T	C	T	C	T	AT	A	C	A	T	T	A	A	A	C	A	G	AT	T	A	AG	T	AAATTTTCCAAAGAGAAGGGTAACATATTA TGGAGAACTAG	A	T	G	T	T
HP221 (Dabaizao)	Indica Intermediate	China	G	A	C	G	C	T	G	T	C	G	A	A	A	C	N	ATGG	A	G	C	T	C	T	C	T	AT	A	C	A	T	T	A	A	A	C	A	G	AT	T	A	AG	T	AAATTTTCCAAAGAGAAGGGTAACATATTA TGGAGAACTAG	A	T	G	T	T
HP222 (Qimei-1)	Indica Intermediate	China	G	A	C	G	C	T	G	T	C	G	A	A	A	C	N	ATGG	A	G	C	T	C	T	C	T	AT	C	C	A	T	T	A	A	A	C	A	G	AT	T	A	AG	T	AAATTTTCCAAAGAGAAGGGTAACATATTA TGGAGAACTAG	A	T	G	T	T
HP223 (Shuangliushangu)	Japonica Intermediate	China	G	G	C	GT	CTTCGGGCATA	T	G	C	T	G	G	A	G	T	N	G	G	C	T	TTC	C	T	T	C	A	C	C	G	C	A	G	G	G	N	C	A	CT	C	ACC	A	C	AAATTTTCCAAAGAGAAGGGTAACATATTA TGGAGAACTAG	A	C	G	T	C
HP224 (Dayaozhan)	Indica Intermediate	China	G	A	C	G	C	T	G	T	C	G	A	A	A	C	N	ATGG	A	G	C	T	C	T	C	T	AT	A	C	A	T	T	A	A	A	C	A	G	AT	T	A	AG	T	AAATTTTCCAAAGAGAAGGGTAACATATTA TGGAGAACTAG	A	T	G	T	T
HP225 (Taidongwuzhan)	Indica I	China	G	A	C	G	C	T	G	T	C	G	A	A	A	C	N	ATGG	A	G	C	T	C	T	C	T	AT	A	C	A	T	T	A	A	A	C	A	G	AT	T	A	AG	T	AAATTTTCCAAAGAGAAGGGTAACATATTA TGGAGAACTAG	A	T	G	T	T
HP226 (Zaodaxian)	Indica I	China	G	A	C	G	C	T	G	T	C	G	A	A	A	C	N	ATGG	A	G	C	T	C	T	C	T	AT	A	C	A	T	T	A	A	A	C	A	G	AT	T	A	AG	T	AAATTTTCCAAAGAGAAGGGTAACATATTA TGGAGAACTAG	A	T	G	T	T
HP227 (Jianongxianyu-36)	Indica II	China	G	G	C	GT	CTTCGGGCATA	T	G	C	T	G	G	A	G	T	N	G	G	C	T	TTC	C	T	T	C	A	C	C	G	C	A	G	G	G	C	C	A	CT	C	ACC	A	C	AAATTTTCCAAAGAGAAGGGTAACATATTA TGGAGAACTAG	A	C	G	T	C
HP228 (Jianongxianyu-40)	Indica Intermediate	China	G	A	C	G	C	T	G	T	C	G	A	A	A	C	N	ATGG	A	G	C	T	C	T	C	T	AT	A	C	A	T	T	A	A	A	C	A	G	AT	T	A	AG	T	AAATTTTCCAAAGAGAAGGGTAACATATTA TGGAGAACTAG	A	T	G	T	T
HP229 (Zaohechi)	Indica I	China	G	A	C	G	C	T	G	T	C	G	A	A	A	C	N	ATGG	A	G	C	T	C	T	C	T	N	A	C	A	T	T	A	A	A	C	A	G	AT	T	A	AG	T	AAATTTTCCAAAGAGAAGGGTAACATATTA TGGAGAACTAG	A	T	G	T	T
HP23 (Baizhandao)	Temperate Japonica	China	A	G	A	GT	CTTCGGGCATA	C	A	C	T	A	G	G	G	T	A	A	G	C	T	TTC	T	C	T	C	A	C	A	G	C	A	G	G	G	T	C	A	CT	C	ACC	A	C	A	G	C	A	A	C
HP230 (Qihe)	Indica Intermediate	China	G	A	C	G	C	T	G	T	C	G	A	A	A	C	G	ATGG	A	G	C	T	C	T	C	T	N	A	C	A	T	T	A	A	A	C	A	G	AT	T	A	AG	T	AAATTTTCCAAAGAGAAGGGTAACATATTA TGGAGAACTAG	A	T	G	T	T
HP231 (Jiangzhan)	Indica Intermediate	China	G	A	C	G	C	T	G	T	C	G	A	A	A	C	N	ATGG	A	G	C	T	C	T	C	T	AT	A	C	A	T	T	A	A	A	C	A	G	AT	T	A	AG	T	A	A	T	G	T	T
HP232 (Changweizhan)	Indica II	China	G	G	C	GT	CTTCGGGCATA	C	G	T	C	A	G	A	G	T	N	G	G	C	C	TTC	C	T	T	C	A	C	C	G	C	A	G	G	G	C	C	A	CT	C	ACC	A	C	AAATTTTCCAAAGAGAAGGGTAACATATTA TGGAGAACTAG	A	C	G	T	C
HP233 (Heigu)	Indica Intermediate	China	G	A	C	G	C	T	G	T	C	G	G	G	G	C	G	ATGG	G	G	C	T	C	T	T	C	AT	C	C	A	C	A	G	A	A	C	A	A	AT	T	A	AG	C	AAATTTTCCAAAGAGAAGGGTAACATATTA TGGAGAACTAG	A	C	G	T	C
HP234 (Wanjinxian)	Indica I	China	G	A	C	G	C	T	G	T	C	G	A	A	A	C	N	ATGG	A	G	C	T	C	T	C	T	AT	A	C	A	T	T	A	A	A	C	A	G	AT	T	A	AG	T	AAATTTTCCAAAGAGAAGGGTAACATATTA TGGAGAACTAG	A	T	G	T	T
HP235 (Pangqiunuo)	Indica Intermediate	China	G	A	C	G	C	T	G	T	C	G	G	G	G	C	G	ATGG	G	G	C	T	C	T	T	C	AT	C	C	A	C	A	G	A	A	C	A	A	AT	T	A	AG	C	AAATTTTCCAAAGAGAAGGGTAACATATTA TGGAGAACTAG	A	C	G	T	C
HP236 (Dayezao)	Indica I	China	G	A	C	G	C	T	G	T	C	G	A	A	A	C	N	ATGG	A	G	C	T	C	T	C	T	AT	A	C	A	T	T	A	A	A	C	A	G	AT	T	A	AG	T	AAATTTTCCAAAGAGAAGGGTAACATATTA TGGAGAACTAG	A	T	G	T	T
HP237 (Yahezhong)	Indica Intermediate	China	G	A	C	G	C	T	G	T	C	G	A	A	A	C	N	ATGG	A	G	C	T	C	T	C	T	AT	A	C	A	T	T	A	A	A	C	A	G	AT	T	A	AG	T	AAATTTTCCAAAGAGAAGGGTAACATATTA TGGAGAACTAG	A	T	G	T	T
HP238 (Simaobai)	Indica Intermediate	China	G	A	C	G	C	T	G	T	C	G	A	A	A	C	N	ATGG	A	G	C	T	C	T	C	T	AT	A	C	A	T	T	A	A	A	C	A	G	AT	T	A	AG	T	AAATTTTCCAAAGAGAAGGGTAACATATTA TGGAGAACTAG	A	T	G	T	T
HP239 (Datiezao)	Indica Intermediate	China	G	A	C	G	C	T	G	T	C	G	A	A	A	C	N	ATGG	A	G	C	T	C	T	C	T	AT	A	C	A	T	T	A	A	A	C	A	G	AT	T	A	AG	T	AAATTTTCCAAAGAGAAGGGTAACATATTA TGGAGAACTAG	A	T	G	T	T
HP24 (Huoshaodahe)	Temperate Japonica	China	A	G	A	GT	CTTCGGGCATA	C	A	C	T	A	G	G	G	T	A	A	G	C	T	TTC	T	C	T	C	A	C	A	G	C	A	G	G	G	T	C	A	CT	C	ACC	A	C	A	G	C	A	A	C
HP240 (Yanshuichi)	Indica Intermediate	China	G	A	C	G	C	T	G	T	C	G	G	G	G	C	N	ATGG	G	G	C	T	C	T	T	C	AT	C	C	A	C	A	G	A	A	C	A	A	AT	T	A	AG	C	AAATTTTCCAAAGAGAAGGGTAACATATTA TGGAGAACTAG	A	C	G	T	C
HP241 (Dachangmanghandao)	Temperate Japonica	China	A	G	A	GT	CTTCGGGCATA	C	A	C	T	A	G	G	G	T	A	A	G	C	T	TTC	T	C	T	C	A	C	A	G	C	A	G	G	G	T	C	A	CT	C	ACC	A	C	A	G	C	A	A	C
HP242 (Shanlan-19)	Indica Intermediate	China	G	G	C	GT	CTTCGGGCATA	T	G	C	T	G	G	A	G	T	N	G	G	C	T	TTC	C	T	T	C	A	C	C	G	C	A	G	G	G	C	C	A	CT	C	ACC	A	C	A	A	C	G	T	C
HP243 (Handao)	Indica Intermediate	China	G	A	C	G	N	T	G	T	C	G	G	N	N	C	G	ATGG	N	G	C	T	C	T	N	C	N	N	C	A	C	A	G	A	A	C	A	N	N	T	A	AG	C	AAATTTTCCAAAGAGAAGGGTAACATATTA TGGAGAACTAG	A	C	G	T	N
HP244 (Luotianzaonuo)	Indica I	China	G	A	C	G	C	T	G	T	C	G	A	A	A	C	N	ATGG	A	G	C	T	C	T	C	T	AT	A	C	A	T	T	A	A	A	C	A	G	AT	T	A	AG	T	N	A	T	G	T	T
HP245 (Tongzinuo)	Indica I	China	G	A	C	G	C	T	G	T	C	G	G	G	G	C	G	ATGG	G	G	C	T	C	T	T	C	AT	C	C	A	C	A	G	A	A	C	A	A	AT	T	A	AG	C	AAATTTTCCAAAGAGAAGGGTAACATATTA TGGAGAACTAG	A	C	G	T	C
HP246 (Nantianzhan)	Indica Intermediate	China	G	A	C	G	C	T	G	T	C	G	A	A	A	C	N	ATGG	A	G	C	T	C	T	C	T	AT	A	C	A	T	T	A	A	A	C	A	G	AT	T	A	AG	T	AAATTTTCCAAAGAGAAGGGTAACATATTA TGGAGAACTAG	A	T	G	T	T
HP247 (Wufenglengshuizhan)	Indica I	China	G	A	C	G	C	T	G	T	C	G	A	A	A	C	N	ATGG	A	G	C	T	C	T	C	T	AT	A	C	A	T	T	A	A	A	C	A	G	AT	T	A	AG	T	AAATTTTCCAAAGAGAAGGGTAACATATTA TGGAGAACTAG	A	T	G	T	T
HP248 (Xiaohonggu_)	Indica I	China	G	A	C	G	C	T	G	T	C	G	A	A	A	C	N	ATGG	A	G	C	T	C	T	C	T	AT	A	C	A	T	T	A	A	A	C	A	G	AT	T	A	AG	T	AAATTTTCCAAAGAGAAGGGTAACATATTA TGGAGAACTAG	A	T	G	T	T
HP249 (Guizhounuo)	Indica Intermediate	China	G	A	C	G	C	T	G	T	C	G	A	A	A	C	N	ATGG	A	G	C	T	C	T	C	T	AT	A	C	A	T	T	A	A	A	C	A	G	AT	T	A	AG	T	AAATTTTCCAAAGAGAAGGGTAACATATTA TGGAGAACTAG	A	T	G	T	T
HP25 (Dalizhan)	Temperate Japonica	China	A	G	A	GT	CTTCGGGCATA	C	A	C	T	A	G	G	G	T	A	A	G	C	T	TTC	T	C	T	C	A	C	A	G	C	A	G	G	G	N	C	A	CT	C	ACC	A	C	A	G	C	A	A	C
HP250 (Changainuo)	Indica I	China	G	A	C	G	C	T	G	T	C	G	A	A	A	C	N	ATGG	A	G	C	T	C	T	C	T	AT	A	C	A	T	T	A	A	A	C	A	G	AT	T	A	AG	T	AAATTTTCCAAAGAGAAGGGTAACATATTA TGGAGAACTAG	A	T	G	T	T
HP251 (Zhenzhunuo)	Indica I	China	G	A	C	G	C	T	G	T	C	G	G	G	G	C	G	ATGG	G	G	C	T	C	T	T	C	AT	C	C	A	C	A	G	A	A	C	A	A	AT	T	A	AG	C	AAATTTTCCAAAGAGAAGGGTAACATATTA TGGAGAACTAG	A	C	G	T	C
HP252 (Huohandao)	Indica I	China	G	A	C	G	C	T	G	T	C	G	A	A	A	C	N	ATGG	A	G	C	T	C	T	C	T	AT	A	C	A	T	T	A	A	A	C	A	G	AT	T	A	AG	T	AAATTTTCCAAAGAGAAGGGTAACATATTA TGGAGAACTAG	A	T	G	T	T
HP253 (Yelicang)	Indica I	China	G	A	C	G	C	T	G	T	C	G	A	A	A	C	N	ATGG	A	G	C	T	C	T	C	T	AT	A	C	A	T	T	A	A	A	C	A	G	AT	T	A	AG	T	AAATTTTCCAAAGAGAAGGGTAACATATTA TGGAGAACTAG	A	T	G	T	T
HP254 (Jibiezi)	Indica I	China	G	A	C	G	C	T	G	T	C	G	G	G	G	C	N	ATGG	G	G	C	T	C	T	T	C	AT	C	C	A	C	A	G	A	A	C	A	A	AT	T	A	AG	C	AAATTTTCCAAAGAGAAGGGTAACATATTA TGGAGAACTAG	A	C	G	T	C
HP255 (Likehandao)	Indica I	China	G	A	C	G	C	T	G	T	C	G	G	G	G	C	N	ATGG	G	G	C	T	C	T	T	C	AT	C	C	A	C	A	G	A	A	C	A	N	AT	T	A	AG	C	AAATTTTCCAAAGAGAAGGGTAACATATTA TGGAGAACTAG	A	C	G	T	C
HP256 (Mifengdao)	Temperate Japonica	China	A	G	A	GT	CTTCGGGCATA	C	A	C	T	A	G	G	G	T	A	A	G	C	T	TTC	T	C	T	C	A	C	A	G	C	A	G	G	G	T	C	A	CT	C	ACC	A	C	A	G	C	A	A	C
HP257 (Gedadao)	Indica I	China	G	A	C	G	C	T	G	T	C	G	A	A	A	C	N	ATGG	A	G	C	T	C	T	C	T	AT	A	C	A	T	T	A	A	A	C	A	G	AT	T	A	AG	T	AAATTTTCCAAAGAGAAGGGTAACATATTA TGGAGAACTAG	A	T	G	T	T
HP258 (Honggudao)	Temperate Japonica	China	A	G	A	GT	CTTCGGGCATA	C	A	C	T	A	G	G	G	T	A	A	G	C	T	TTC	T	C	T	C	A	C	A	G	C	A	G	G	G	T	C	A	CT	C	ACC	A	C	A	G	C	A	A	C
HP259 (Caomaodan)	Indica I	China	G	A	C	G	C	T	G	T	C	G	A	A	A	C	G	ATGG	A	G	C	T	C	T	C	T	AT	A	C	A	T	T	A	A	A	C	A	G	AT	T	A	AG	T	AAATTTTCCAAAGAGAAGGGTAACATATTA TGGAGAACTAG	A	T	G	T	T
HP26 (Huangdao)	Indica I	China	G	A	C	G	C	T	G	T	C	G	A	A	A	C	N	ATGG	A	G	C	T	C	T	C	T	AT	A	C	A	T	T	A	A	A	C	A	G	AT	T	A	AG	T	AAATTTTCCAAAGAGAAGGGTAACATATTA TGGAGAACTAG	A	T	G	T	T
HP260 (Hongjiaowen)	Indica I	China	G	A	C	G	C	T	G	T	C	G	A	A	A	C	N	ATGG	A	G	C	T	C	T	C	T	AT	A	C	A	T	T	A	A	A	C	A	G	AT	T	A	AG	T	AAATTTTCCAAAGAGAAGGGTAACATATTA TGGAGAACTAG	A	T	G	T	T
HP261 (Dayemaozhan)	Indica I	China	G	A	C	G	C	T	G	T	C	G	A	A	A	C	N	ATGG	A	G	C	T	C	T	C	T	AT	A	C	A	T	T	A	A	A	C	A	G	AT	T	A	AG	T	AAATTTTCCAAAGAGAAGGGTAACATATTA TGGAGAACTAG	A	T	G	T	T
HP262 (Makezao)	Indica I	China	G	A	C	G	C	T	G	T	C	G	A	A	A	C	N	ATGG	A	G	C	T	C	T	C	T	AT	A	C	A	T	T	A	A	A	C	A	G	AT	T	A	AG	T	AAATTTTCCAAAGAGAAGGGTAACATATTA TGGAGAACTAG	A	T	G	T	T
HP263 (Ruanzhanjiugu)	Indica I	China	G	A	C	G	C	T	G	T	C	G	A	A	A	C	N	ATGG	A	G	C	T	C	T	C	T	AT	A	C	A	T	T	A	A	A	C	A	G	AT	T	A	AG	T	AAATTTTCCAAAGAGAAGGGTAACATATTA TGGAGAACTAG	A	T	G	T	T
HP264 (Changruangu)	Indica Intermediate	China	G	A	C	G	C	T	G	T	C	G	A	A	A	C	N	ATGG	A	G	C	T	C	T	C	T	AT	A	C	A	T	T	A	A	A	C	A	G	AT	T	A	AG	T	AAATTTTCCAAAGAGAAGGGTAACATATTA TGGAGAACTAG	A	T	G	T	T
HP265 (Xiaoshaogu)	Indica I	China	G	A	C	G	C	T	G	T	C	G	A	A	A	C	N	ATGG	A	G	C	T	C	T	C	T	AT	A	C	A	T	T	A	A	A	C	A	G	AT	T	A	AG	T	AAATTTTCCAAAGAGAAGGGTAACATATTA TGGAGAACTAG	A	T	G	T	T
HP266 (Dahangu-2)	Indica I	China	G	A	C	G	C	T	G	T	C	G	A	A	A	C	N	ATGG	A	G	C	T	C	T	C	T	AT	A	C	A	T	T	A	A	A	C	A	G	AT	T	A	AG	T	AAATTTTCCAAAGAGAAGGGTAACATATTA TGGAGAACTAG	A	T	G	T	T
HP267 (Dabaihangu)	Indica I	China	G	A	C	G	C	T	G	T	C	G	A	A	A	C	N	ATGG	A	G	C	T	C	T	C	T	AT	A	C	A	T	T	A	A	A	C	A	G	AT	T	A	AG	T	AAATTTTCCAAAGAGAAGGGTAACATATTA TGGAGAACTAG	A	T	G	T	T
HP268 (Luanjiaohuangzhan)	Indica I	China	G	A	C	G	C	T	G	T	C	G	A	A	A	C	N	ATGG	A	G	C	T	C	T	C	T	AT	A	C	A	T	T	A	A	A	C	A	G	AT	T	A	AG	T	AAATTTTCCAAAGAGAAGGGTAACATATTA TGGAGAACTAG	A	T	G	T	T
HP269 (Shiyanggu)	Indica I	China	G	A	C	G	C	T	G	T	C	G	A	A	A	C	N	ATGG	A	G	C	T	C	T	C	T	AT	A	C	A	T	T	A	A	A	C	A	G	AT	T	A	AG	T	AAATTTTCCAAAGAGAAGGGTAACATATTA TGGAGAACTAG	A	T	G	T	T
HP27 (Youmanghandao)	Temperate Japonica	China	A	G	A	GT	CTTCGGGCATA	C	A	C	T	A	G	G	G	T	A	A	G	C	T	TTC	T	C	T	C	A	C	A	G	C	A	G	G	G	N	C	A	CT	C	ACC	A	C	A	G	C	A	A	C
HP270 (Wangu)	Indica I	China	G	A	C	G	C	T	G	T	C	G	A	A	A	C	N	ATGG	A	G	C	T	C	T	C	T	AT	A	C	A	T	T	A	A	A	C	A	G	AT	T	A	AG	T	AAATTTTCCAAAGAGAAGGGTAACATATTA TGGAGAACTAG	A	T	G	T	T
HP271 (Baikeshangu)	Japonica Intermediate	China	A	G	A	GT	CTTCGGGCATA	C	A	C	T	A	G	G	G	T	A	A	G	C	T	TTC	T	C	T	C	A	C	A	G	C	A	G	G	G	N	C	A	CT	C	ACC	A	C	A	G	C	A	A	C
HP272 (Zhankenuo-2)	Temperate Japonica	China	A	G	A	GT	CTTCGGGCATA	C	A	C	T	A	G	G	G	T	A	A	G	C	T	TTC	T	C	T	C	A	C	A	G	C	A	G	G	G	T	C	A	CT	C	ACC	A	C	A	G	C	A	A	C
HP273 (Fennuo)	Indica I	China	G	A	C	G	C	T	G	T	C	G	A	A	A	C	N	ATGG	A	G	C	T	C	T	C	T	AT	A	C	A	T	T	A	A	A	C	A	G	AT	T	A	AG	T	AAATTTTCCAAAGAGAAGGGTAACATATTA TGGAGAACTAG	A	T	G	T	T
HP274 (Bairizao-4)	Indica I	China	G	A	C	G	C	T	G	T	C	G	A	A	A	C	G	ATGG	A	G	C	T	C	T	C	T	AT	A	C	A	T	T	A	A	A	C	A	G	AT	T	A	AG	T	AAATTTTCCAAAGAGAAGGGTAACATATTA TGGAGAACTAG	A	T	G	T	T
HP275 (Longyangnuo)	Temperate Japonica	China	A	G	A	GT	CTTCGGGCATA	C	A	C	T	A	G	G	G	T	A	A	G	C	T	TTC	T	C	T	C	A	C	A	G	C	A	G	G	G	N	C	A	CT	C	ACC	A	C	A	G	C	A	A	C
HP276 (Hanhe-2)	Indica Intermediate	China	G	A	C	G	C	T	G	T	C	G	G	G	G	C	G	ATGG	G	G	C	T	C	T	T	C	AT	C	C	A	C	A	G	A	A	C	A	A	AT	T	A	AG	C	AAATTTTCCAAAGAGAAGGGTAACATATTA TGGAGAACTAG	A	C	G	T	C
HP277 (Maonuo-2)	Indica I	China	G	A	C	G	C	T	G	T	C	G	A	A	A	C	N	ATGG	A	G	C	T	C	T	C	T	AT	A	C	A	T	T	A	A	A	C	A	G	AT	T	A	AG	T	AAATTTTCCAAAGAGAAGGGTAACATATTA TGGAGAACTAG	A	T	G	T	T
HP278 (Heiyaonuo)	Temperate Japonica	China	A	G	A	GT	CTTCGGGCATA	C	A	C	T	A	G	G	G	T	A	A	G	C	T	TTC	T	C	T	C	A	C	A	G	C	A	G	G	G	T	C	A	CT	C	ACC	A	C	A	G	C	A	A	C
HP279 (Zaonuo-2)	Indica I	China	G	A	C	G	C	T	G	T	C	G	A	A	A	C	N	ATGG	A	G	C	T	C	T	C	T	AT	A	C	A	T	T	A	A	A	C	A	G	AT	T	A	AG	T	AAATTTTCCAAAGAGAAGGGTAACATATTA TGGAGAACTAG	A	T	G	T	T
HP28 (Zaodao)	Temperate Japonica	China	A	G	A	GT	CTTCGGGCATA	C	A	C	T	A	G	G	G	T	A	A	G	C	T	TTC	T	C	T	C	A	C	A	G	C	A	G	G	G	T	C	A	CT	C	ACC	A	C	A	G	C	A	A	C
HP280 (Sankecun)	Temperate Japonica	China	A	G	A	GT	CTTCGGGCATA	C	A	C	T	A	G	G	G	T	A	A	G	C	T	TTC	T	C	T	C	A	C	A	G	C	A	G	G	G	T	C	A	CT	C	ACC	A	C	A	G	C	A	A	C
HP281 (Yangkenuo)	Indica I	China	G	A	C	G	C	T	G	T	C	G	G	G	G	C	N	ATGG	G	G	C	T	C	T	T	C	AT	C	C	A	C	A	G	A	A	C	A	A	AT	T	A	AG	C	AAATTTTCCAAAGAGAAGGGTAACATATTA TGGAGAACTAG	A	C	G	T	C
HP282 (Dayegu)	Japonica Intermediate	China	A	G	A	GT	CTTCGGGCATA	C	A	C	T	A	G	G	G	T	A	A	G	C	T	TTC	T	C	T	C	A	C	A	G	C	A	G	G	G	C	C	A	CT	C	ACC	A	C	A	G	C	A	A	C
HP283 (Chuanbaizao)	Temperate Japonica	China	A	G	A	GT	CTTCGGGCATA	C	A	C	T	A	G	G	G	T	A	A	G	C	T	TTC	T	C	T	C	A	C	A	G	C	A	G	G	G	T	C	A	CT	C	ACC	A	C	A	G	C	A	A	C
HP284 (Sanlicun-2)	Temperate Japonica	China	A	G	A	GT	CTTCGGGCATA	C	A	C	T	A	G	G	G	T	A	A	G	C	T	TTC	T	C	T	C	A	C	A	G	C	A	G	G	G	C	C	A	CT	C	ACC	A	C	A	G	C	A	A	C
HP285 (Zaodaogu)	Indica I	China	G	A	C	G	C	T	G	T	C	G	A	A	A	C	N	ATGG	A	G	C	T	C	T	C	T	AT	A	C	A	T	T	A	A	A	C	A	G	AT	T	A	AG	T	AAATTTTCCAAAGAGAAGGGTAACATATTA TGGAGAACTAG	A	T	G	T	T
HP287 (Hongjiaozhan)	Indica Intermediate	China	G	A	C	G	C	T	G	T	C	G	A	A	A	C	N	ATGG	A	G	C	T	C	T	C	T	AT	A	C	A	T	T	A	A	A	C	A	G	AT	T	A	AG	T	AAATTTTCCAAAGAGAAGGGTAACATATTA TGGAGAACTAG	A	T	G	T	T
HP288 (Xiangzhan-1)	Indica Intermediate	China	G	A	C	G	C	T	G	T	C	G	A	A	A	C	N	ATGG	A	G	C	T	C	T	C	T	AT	A	C	A	T	T	A	A	A	C	A	G	AT	T	A	AG	T	AAATTTTCCAAAGAGAAGGGTAACATATTA TGGAGAACTAG	A	T	G	T	T
HP289 (Jiuyuenuogu)	Indica Intermediate	China	G	A	C	G	C	T	G	T	C	G	G	G	G	C	N	ATGG	G	G	C	T	C	T	T	C	AT	C	C	A	C	A	G	A	A	C	A	A	AT	T	A	AG	C	AAATTTTCCAAAGAGAAGGGTAACATATTA TGGAGAACTAG	A	C	G	T	C
HP29 (Qiangdao)	Temperate Japonica	China	A	G	A	GT	CTTCGGGCATA	C	A	C	T	A	G	G	G	T	A	A	G	C	T	TTC	T	C	T	C	A	C	A	G	C	A	G	G	G	N	C	A	CT	C	ACC	A	C	A	G	C	A	A	C
HP290 (Hongshannuo)	Indica Intermediate	China	G	A	C	G	C	T	G	T	C	G	G	A	G	C	N	ATGG	A	G	C	T	C	T	C	C	AT	A	C	A	T	T	A	A	A	C	A	G	AT	T	A	AG	C	AAATTTTCCAAAGAGAAGGGTAACATATTA TGGAGAACTAG	A	C	G	T	T
HP291 (Aizinuo)	Indica I	China	G	A	C	G	C	T	G	T	C	G	A	A	A	C	G	ATGG	A	G	C	T	C	T	C	T	AT	A	C	A	T	T	A	A	G	C	A	G	AT	T	A	AG	T	AAATTTTCCAAAGAGAAGGGTAACATATTA TGGAGAACTAG	A	C	G	T	T
HP292 (Guangkehongmixianzhan)	Indica I	China	G	A	C	G	C	T	G	T	C	G	A	A	A	C	N	ATGG	A	G	C	T	C	T	C	T	AT	A	C	A	T	T	A	A	A	C	A	G	AT	T	A	AG	T	AAATTTTCCAAAGAGAAGGGTAACATATTA TGGAGAACTAG	A	T	G	T	T
HP293 (Sanlicun-5)	Intermediate	China	A	G	A	GT	CTTCGGGCATA	C	A	C	T	A	G	G	G	T	A	A	G	C	T	TTC	T	C	T	C	A	C	A	G	C	A	G	G	G	T	C	A	CT	C	ACC	A	C	A	G	C	A	A	C
HP294 (Laolaihong)	Intermediate	China	G	A	C	G	C	T	G	T	C	G	A	A	A	C	N	ATGG	A	G	C	T	C	T	C	T	AT	A	C	A	T	T	A	A	A	C	A	G	AT	T	A	AG	T	AAATTTTCCAAAGAGAAGGGTAACATATTA TGGAGAACTAG	A	T	G	T	T
HP295 (503)	Indica I	China	G	A	C	G	C	T	G	T	C	G	A	A	A	C	N	ATGG	A	G	C	T	C	T	C	T	AT	A	C	A	T	T	A	A	A	C	A	G	AT	T	A	AG	T	AAATTTTCCAAAGAGAAGGGTAACATATTA TGGAGAACTAG	A	T	G	T	T
HP296 (Makehong)	Indica Intermediate	China	G	A	C	G	C	T	G	T	C	G	A	A	A	C	N	ATGG	A	G	C	T	C	T	C	T	AT	A	C	A	T	T	A	A	A	C	A	G	AT	T	A	AG	T	AAATTTTCCAAAGAGAAGGGTAACATATTA TGGAGAACTAG	A	T	G	T	T
HP297 (Baiguxiang)	Indica Intermediate	China	G	A	C	G	C	T	G	T	C	G	A	A	A	C	N	ATGG	A	G	C	T	C	T	C	T	AT	A	C	A	T	T	A	A	A	C	A	G	AT	T	A	AG	T	AAATTTTCCAAAGAGAAGGGTAACATATTA TGGAGAACTAG	A	T	G	T	T
HP298 (Hanhe)	Indica I	China	G	A	C	G	C	T	G	T	C	G	A	A	A	C	N	ATGG	A	G	C	T	C	T	C	T	AT	A	C	A	T	T	A	A	A	C	A	G	AT	T	A	AG	T	AAATTTTCCAAAGAGAAGGGTAACATATTA TGGAGAACTAG	A	T	G	T	T
HP299 (Gouyingdu)	Indica I	China	G	A	C	G	C	T	G	T	C	G	A	A	A	C	N	ATGG	A	G	C	T	C	T	C	T	AT	A	C	A	T	T	A	A	A	C	A	G	AT	T	A	AG	T	AAATTTTCCAAAGAGAAGGGTAACATATTA TGGAGAACTAG	A	T	G	T	T
HP3 (Jiangbeilizhihong)	Temperate Japonica	China	A	G	A	GT	CTTCGGGCATA	C	A	C	T	A	G	G	G	T	A	A	G	C	T	TTC	T	C	T	C	A	C	A	G	C	A	G	G	G	T	C	A	CT	C	ACC	A	C	A	G	C	A	A	C
HP30 (Feidongtangdao)	Temperate Japonica	China	A	G	A	GT	CTTCGGGCATA	C	A	C	T	A	G	G	G	T	A	A	G	C	T	TTC	T	C	T	C	A	C	A	G	C	A	G	G	G	T	C	A	CT	C	ACC	A	C	A	G	C	A	A	C
HP300 (Xihuzao)	Indica I	China	G	A	C	G	C	T	G	T	C	G	A	A	A	C	N	ATGG	A	G	C	T	C	T	C	T	AT	A	C	A	T	T	A	A	A	C	A	G	AT	T	A	AG	T	A	A	T	G	T	T
HP301 (Tieshannuo)	Indica I	China	G	A	C	G	C	T	G	T	C	G	G	G	G	C	G	ATGG	G	G	C	T	C	T	T	C	AT	C	C	A	C	A	G	A	A	C	A	A	AT	T	A	AG	C	AAATTTTCCAAAGAGAAGGGTAACATATTA TGGAGAACTAG	A	C	G	T	C
HP302 (Benguzhong)	Indica Intermediate	China	G	A	C	G	C	T	G	T	C	G	A	A	A	C	N	ATGG	A	G	C	T	C	T	C	T	AT	A	C	A	T	T	A	A	A	C	A	G	AT	T	A	AG	T	AAATTTTCCAAAGAGAAGGGTAACATATTA TGGAGAACTAG	A	T	G	T	T
HP303 (Xibengu)	Indica Intermediate	China	G	A	C	G	C	T	G	T	C	G	G	G	G	C	G	ATGG	G	G	C	T	C	T	T	C	AT	C	C	A	C	A	G	A	A	C	A	A	AT	T	A	AG	C	AAATTTTCCAAAGAGAAGGGTAACATATTA TGGAGAACTAG	A	C	G	T	C
HP304 (Hanzhangu)	Indica Intermediate	China	G	A	C	G	C	T	G	T	C	G	A	A	A	C	N	ATGG	A	G	C	T	C	T	C	T	AT	A	C	A	T	T	A	A	A	C	A	G	AT	T	A	AG	T	AAATTTTCCAAAGAGAAGGGTAACATATTA TGGAGAACTAG	A	T	G	T	T
HP305 (Honghandao-2)	Indica Intermediate	China	G	A	C	G	CTTCGGGCATA	T	G	T	C	G	G	G	G	C	G	ATGG	G	G	C	T	C	T	T	C	A	A	C	A	C	A	G	A	A	C	A	G	CT	T	A	AG	C	AAATTTTCCAAAGAGAAGGGTAACATATTA TGGAGAACTAG	A	C	G	T	T
HP306 (Zhenfanzi)	Indica Intermediate	China	G	A	C	G	C	T	G	T	C	G	A	A	A	C	N	ATGG	A	G	C	T	C	T	C	T	AT	A	C	A	T	T	A	A	A	C	A	G	AT	T	A	AG	T	AAATTTTCCAAAGAGAAGGGTAACATATTA TGGAGAACTAG	A	T	G	T	T
HP307 (Xiaojiugu)	Indica I	China	G	A	C	G	C	T	G	T	C	G	G	G	G	C	N	ATGG	G	G	C	T	C	T	T	C	AT	C	C	A	C	A	G	A	A	C	A	A	AT	T	A	AG	C	AAATTTTCCAAAGAGAAGGGTAACATATTA TGGAGAACTAG	A	C	G	T	C
HP308 (Hangu-5)	Japonica Intermediate	China	A	G	A	GT	CTTCGGGCATA	C	A	C	T	A	G	G	G	T	A	A	G	C	T	TTC	T	C	T	C	A	C	A	G	C	A	G	G	G	T	C	A	CT	C	ACC	A	C	A	G	C	A	A	C
HP309 (Haipuxiaohongzhan)	Japonica Intermediate	China	A	G	A	GT	CTTCGGGCATA	C	A	C	T	A	G	G	G	T	A	A	G	C	T	TTC	T	C	T	C	A	C	A	G	C	A	G	G	G	T	C	A	CT	C	ACC	A	C	A	G	C	A	A	C
HP31 (Changmangnuo-2)	Temperate Japonica	China	A	G	A	GT	CTTCGGGCATA	C	A	C	T	A	G	G	G	T	A	A	G	C	T	TTC	T	C	T	C	A	C	A	G	C	A	G	G	G	T	C	A	CT	C	ACC	A	C	A	G	C	A	A	C
HP310 (Yayou)	Indica I	China	G	A	C	G	C	T	G	T	C	G	A	A	A	C	N	ATGG	A	G	C	T	C	T	C	T	AT	A	C	A	T	T	A	A	A	C	A	G	AT	T	ACC	A	T	AAATTTTCCAAAGAGAAGGGTAACATATTA TGGAGAACTAG	A	T	G	T	T
HP311 (Dahonggu)	Indica I	China	G	A	C	G	C	T	G	T	C	G	G	G	G	C	N	ATGG	G	G	C	T	C	T	T	C	AT	C	C	A	C	A	G	A	A	C	A	A	AT	T	A	AG	C	AAATTTTCCAAAGAGAAGGGTAACATATTA TGGAGAACTAG	A	C	G	T	C
HP312 (Yanzhanzhong)	Indica I	China	G	A	C	G	C	T	G	T	C	G	A	A	A	C	N	ATGG	A	G	C	T	C	T	C	T	AT	A	C	A	T	T	A	A	A	C	A	G	AT	T	A	AG	T	AAATTTTCCAAAGAGAAGGGTAACATATTA TGGAGAACTAG	A	T	G	T	T
HP313 (Wangjiaxiangxiaohuangzhan)	Indica I	China	G	A	C	G	C	T	G	T	C	G	A	A	A	C	N	ATGG	A	G	C	T	C	T	C	T	AT	A	C	A	T	T	A	A	A	C	A	G	AT	T	A	AG	T	AAATTTTCCAAAGAGAAGGGTAACATATTA TGGAGAACTAG	A	T	G	T	T
HP314 (Lengshuizhan)	Temperate Japonica	China	A	G	A	GT	CTTCGGGCATA	C	A	C	T	A	G	G	G	T	A	A	G	C	T	TTC	T	C	T	C	A	C	A	G	C	A	G	G	G	C	C	A	CT	C	ACC	A	C	A	G	C	A	A	C
HP315 (Hangunuo)	Temperate Japonica	China	A	G	A	GT	CTTCGGGCATA	C	A	C	T	A	G	G	G	T	A	A	G	C	T	TTC	T	C	T	C	A	C	A	G	C	A	G	G	G	N	C	A	CT	C	ACC	A	C	A	G	C	A	A	C
HP316 (Tuanzhuzao)	Indica I	China	G	A	C	G	C	T	G	T	C	G	A	A	A	C	N	ATGG	A	G	C	T	C	T	C	T	AT	A	C	A	T	T	A	A	A	C	A	G	AT	T	A	AG	T	AAATTTTCCAAAGAGAAGGGTAACATATTA TGGAGAACTAG	A	T	G	T	T
HP317 (Yihongzui)	Indica I	China	G	A	C	G	C	T	G	T	C	G	G	G	G	C	N	ATGG	G	G	C	T	C	T	T	C	AT	C	C	A	C	A	G	A	A	C	A	A	AT	T	A	AG	C	AAATTTTCCAAAGAGAAGGGTAACATATTA TGGAGAACTAG	A	C	G	T	C
HP318 (Huanghuaxian)	Indica I	China	G	A	C	G	C	T	G	T	C	G	A	A	A	C	N	ATGG	A	G	C	T	C	T	C	T	AT	A	C	A	T	T	A	A	A	C	A	G	AT	T	A	AG	T	AAATTTTCCAAAGAGAAGGGTAACATATTA TGGAGAACTAG	A	T	G	T	T
HP319 (Honghandao-1)	Indica I	China	G	A	C	G	C	T	G	T	C	G	A	A	A	C	N	ATGG	A	G	C	T	C	T	C	T	AT	A	C	A	T	T	A	A	A	C	A	G	AT	T	A	AG	T	A	A	T	G	T	T
HP32 (Heikejiangmi)	Temperate Japonica	China	A	G	A	GT	CTTCGGGCATA	C	A	C	T	A	G	G	G	T	A	A	G	C	T	TTC	T	C	T	C	A	C	A	G	C	A	G	G	G	T	C	A	CT	C	ACC	A	C	A	G	C	A	A	C
HP320 (Hongkexian)	Indica I	China	G	A	C	G	C	T	G	T	C	G	A	A	A	C	N	ATGG	A	G	C	T	C	T	C	T	AT	A	C	A	T	T	A	A	A	C	A	G	AT	T	A	AG	T	AAATTTTCCAAAGAGAAGGGTAACATATTA TGGAGAACTAG	A	T	G	T	T
HP321 (Hongkedao)	Indica I	China	G	A	C	G	C	T	G	T	C	G	G	G	G	C	G	ATGG	G	G	C	T	C	T	T	C	AT	C	C	A	C	A	G	A	A	C	A	A	AT	T	A	AG	C	AAATTTTCCAAAGAGAAGGGTAACATATTA TGGAGAACTAG	A	C	G	T	C
HP322 (Dayezao)	Indica I	China	G	A	C	G	C	T	G	T	C	G	G	G	G	C	N	ATGG	G	G	C	T	C	T	T	C	AT	C	C	A	C	A	G	A	A	C	A	A	AT	T	A	AG	C	AAATTTTCCAAAGAGAAGGGTAACATATTA TGGAGAACTAG	A	C	G	T	C
HP323 (Jinjizao)	Indica I	China	G	A	C	G	C	T	G	T	C	G	G	G	G	C	N	ATGG	G	G	C	T	C	T	T	C	AT	C	C	A	C	A	G	A	A	C	A	A	AT	T	A	AG	C	AAATTTTCCAAAGAGAAGGGTAACATATTA TGGAGAACTAG	A	C	G	T	C
HP324 (Makezhan-2)	Indica I	China	G	A	C	G	C	T	G	T	C	G	A	A	A	C	N	ATGG	A	G	C	T	C	T	C	T	AT	A	C	A	T	T	A	A	A	C	A	G	AT	T	A	AG	T	AAATTTTCCAAAGAGAAGGGTAACATATTA TGGAGAACTAG	A	T	G	T	T
HP325 (Daosiji)	Indica I	China	G	A	C	G	C	T	G	T	C	G	A	A	A	C	N	ATGG	A	G	C	T	C	T	C	T	AT	A	C	A	T	T	A	A	A	C	A	G	AT	T	A	AG	T	AAATTTTCCAAAGAGAAGGGTAACATATTA TGGAGAACTAG	A	T	G	T	T
HP326 (Yintiaoxian)	Indica I	China	G	A	C	G	C	T	G	T	C	G	A	A	A	C	G	ATGG	A	G	C	T	C	T	C	T	AT	A	C	A	T	T	A	A	A	C	A	G	AT	T	A	AG	T	AAATTTTCCAAAGAGAAGGGTAACATATTA TGGAGAACTAG	A	T	G	T	T
HP327 (Maguhongmi)	Indica Intermediate	China	G	A	C	G	C	T	G	T	C	G	G	G	G	C	N	ATGG	G	G	C	T	C	T	T	C	AT	C	C	A	C	A	G	A	A	C	A	A	AT	T	A	AG	C	AAATTTTCCAAAGAGAAGGGTAACATATTA TGGAGAACTAG	A	C	G	T	C
HP328 (Hongbaizhanhangu)	Indica Intermediate	China	G	A	C	G	C	T	G	T	C	G	A	A	A	C	N	ATGG	A	G	C	T	C	T	C	T	AT	A	C	A	T	T	A	A	A	C	A	G	AT	T	A	AG	T	AAATTTTCCAAAGAGAAGGGTAACATATTA TGGAGAACTAG	A	T	G	T	T
HP329 (Xiangdao)	Indica I	China	G	A	C	G	C	T	G	T	C	G	A	A	A	C	N	ATGG	A	G	C	T	C	T	C	T	AT	A	C	A	T	T	A	A	A	C	A	G	AT	T	A	AG	T	AAATTTTCCAAAGAGAAGGGTAACATATTA TGGAGAACTAG	A	T	G	T	T
HP33 (Gaoliangdao)	Temperate Japonica	China	A	G	A	GT	CTTCGGGCATA	C	A	C	T	A	G	G	G	T	A	A	G	C	T	TTC	T	C	T	C	A	C	A	G	C	A	G	G	G	N	C	A	CT	C	ACC	A	C	A	G	C	A	A	C
HP330 (Baimihuangzhan)	Japonica Intermediate	China	A	G	A	GT	CTTCGGGCATA	C	A	C	T	A	G	G	G	T	A	A	G	C	T	TTC	T	C	T	C	A	C	A	G	C	A	G	G	G	T	C	A	CT	C	ACC	A	C	A	G	C	A	A	C
HP331 (Sanlicun-3)	Temperate Japonica	China	A	G	A	GT	CTTCGGGCATA	C	A	C	T	A	G	G	G	T	A	A	G	C	T	TTC	T	C	T	C	A	C	A	G	C	A	G	G	G	T	C	A	CT	C	ACC	A	C	A	G	C	A	A	C
HP332 (Hongmimozhan)	Indica I	China	G	A	C	G	C	T	G	T	C	G	A	A	A	C	N	ATGG	A	G	C	T	C	T	C	T	AT	A	C	A	T	T	A	A	A	C	A	G	AT	T	A	AG	T	AAATTTTCCAAAGAGAAGGGTAACATATTA TGGAGAACTAG	A	T	G	T	T
HP333 (Yangmianzao)	Indica I	China	G	A	C	G	C	T	G	T	C	G	G	G	G	C	N	ATGG	G	G	C	T	C	T	T	C	AT	C	C	A	C	A	G	A	A	C	A	A	AT	T	A	AG	C	AAATTTTCCAAAGAGAAGGGTAACATATTA TGGAGAACTAG	A	C	G	T	C
HP334 (Tuanguzao)	Indica I	China	G	A	C	G	C	T	G	T	C	G	A	A	A	C	N	ATGG	A	G	C	T	C	T	C	T	AT	A	C	A	T	T	A	A	A	C	A	G	AT	T	A	AG	T	AAATTTTCCAAAGAGAAGGGTAACATATTA TGGAGAACTAG	A	T	G	T	T
HP335 (Erfuzao)	Indica I	China	G	A	C	G	C	T	G	T	C	G	A	A	A	C	N	ATGG	A	G	C	T	C	T	C	T	AT	A	C	A	T	T	A	A	A	C	A	G	AT	T	A	AG	T	AAATTTTCCAAAGAGAAGGGTAACATATTA TGGAGAACTAG	A	T	G	T	T
HP336 (Nanxiangzao)	Indica I	China	G	A	C	G	C	T	G	T	C	G	A	A	A	C	DEL	ATGG	A	G	C	T	C	T	C	T	AT	A	C	A	T	T	A	A	A	C	A	G	AT	T	A	AG	T	AAATTTTCCAAAGAGAAGGGTAACATATTA TGGAGAACTAG	A	T	G	T	T
HP337 (Qitouhuang)	Indica I	China	G	A	C	G	C	T	G	T	C	G	A	A	A	C	N	ATGG	A	G	C	T	C	T	C	T	AT	A	C	A	T	T	A	A	A	C	A	G	AT	T	A	AG	T	AAATTTTCCAAAGAGAAGGGTAACATATTA TGGAGAACTAG	A	T	G	T	T
HP338 (Liuyuegu)	Indica I	China	G	A	C	G	C	T	G	T	C	G	A	A	A	C	N	ATGG	A	G	C	T	C	T	C	T	AT	A	C	A	T	T	A	A	A	C	A	G	AT	T	A	AG	T	AAATTTTCCAAAGAGAAGGGTAACATATTA TGGAGAACTAG	A	T	G	T	T
HP339 (Bodao)	Indica I	China	G	A	C	G	C	T	G	T	C	G	A	A	A	C	N	ATGG	A	G	C	T	C	T	C	T	AT	A	C	A	T	T	A	A	A	C	A	G	AT	T	A	AG	T	AAATTTTCCAAAGAGAAGGGTAACATATTA TGGAGAACTAG	A	T	G	T	T
HP34 (Zhejiangnuo)	Temperate Japonica	China	A	G	A	GT	CTTCGGGCATA	C	A	C	T	A	G	G	G	T	A	A	G	C	T	TTC	T	C	T	C	A	C	A	G	C	A	G	G	G	T	C	A	CT	C	ACC	A	C	A	G	C	A	A	C
HP340 (Ribengu)	Indica I	China	G	A	C	G	C	T	G	T	C	G	G	G	G	C	N	ATGG	G	G	C	T	C	T	T	C	AT	C	C	A	C	A	G	A	A	C	A	A	AT	T	A	AG	C	AAATTTTCCAAAGAGAAGGGTAACATATTA TGGAGAACTAG	A	C	G	T	C
HP341 (Huangdaozhan)	Indica III	China	G	A	C	G	C	T	G	T	C	G	A	A	A	C	N	ATGG	A	G	C	T	C	T	C	T	AT	A	C	A	T	T	A	A	A	C	A	G	AT	T	A	AG	T	AAATTTTCCAAAGAGAAGGGTAACATATTA TGGAGAACTAG	A	T	G	T	T
HP342 (Wenchangzhan)	Indica Intermediate	China	G	A	C	G	CTTCGGGCATA	T	G	T	C	G	G	G	G	C	G	ATGG	G	G	C	T	C	T	T	C	A	A	C	A	C	A	G	A	A	C	A	G	CT	T	A	AG	C	AAATTTTCCAAAGAGAAGGGTAACATATTA TGGAGAACTAG	A	C	G	T	T
HP343 (Jiuyuezai)	Indica Intermediate	China	G	A	C	G	C	T	G	T	C	G	A	A	A	C	N	ATGG	A	G	C	T	C	T	C	T	AT	A	C	A	T	T	A	A	A	C	A	G	AT	T	A	AG	T	AAATTTTCCAAAGAGAAGGGTAACATATTA TGGAGAACTAG	A	T	G	T	T
HP344 (Qizhan)	Indica III	China	G	A	C	G	C	T	G	T	C	G	G	G	G	C	G	ATGG	G	G	C	T	C	T	T	C	AT	C	C	A	C	A	G	A	A	C	A	A	AT	T	A	AG	C	AAATTTTCCAAAGAGAAGGGTAACATATTA TGGAGAACTAG	A	C	G	T	C
HP345 (Xiangmi)	Temperate Japonica	China	G	A	C	G	CTTCGGGCATA	T	G	T	C	G	G	G	G	C	G	ATGG	G	G	C	T	C	T	T	C	A	A	C	A	C	A	G	A	A	C	A	G	CT	T	A	AG	C	AAATTTTCCAAAGAGAAGGGTAACATATTA TGGAGAACTAG	A	C	G	T	T
HP346 (Baihuazhan)	Indica Intermediate	China	G	A	C	G	C	T	G	T	C	G	A	A	A	C	N	ATGG	A	G	C	T	C	T	C	T	AT	A	C	A	T	T	A	A	A	C	A	G	AT	T	A	AG	T	AAATTTTCCAAAGAGAAGGGTAACATATTA TGGAGAACTAG	A	T	G	T	T
HP347 (Qiwei)	Indica Intermediate	China	G	A	C	G	CTTCGGGCATA	T	G	T	C	G	G	G	G	C	G	ATGG	G	G	C	T	C	T	T	C	A	A	C	A	C	A	G	A	A	C	A	G	CT	T	A	AG	C	AAATTTTCCAAAGAGAAGGGTAACATATTA TGGAGAACTAG	A	C	G	T	T
HP348 (Suixihongxu)	Indica Intermediate	China	G	A	C	G	CTTCGGGCATA	T	G	T	C	G	G	G	G	C	G	ATGG	G	G	C	T	C	T	T	C	A	A	C	A	C	A	G	A	A	C	A	G	CT	T	A	AG	C	AAATTTTCCAAAGAGAAGGGTAACATATTA TGGAGAACTAG	A	C	G	T	T
HP349 (Heinuo)	Indica III	China	G	A	C	G	C	T	G	T	C	G	G	G	G	C	N	ATGG	G	G	C	T	C	T	T	C	AT	C	C	A	C	A	G	A	A	C	A	A	AT	T	A	AG	C	AAATTTTCCAAAGAGAAGGGTAACATATTA TGGAGAACTAG	A	C	G	T	C
HP35 (Huanghong)	Temperate Japonica	China	A	G	A	GT	CTTCGGGCATA	C	A	C	T	A	G	G	G	T	A	A	G	C	T	TTC	T	C	T	C	A	C	A	G	C	A	G	G	G	T	C	A	CT	C	ACC	A	C	A	G	C	A	A	C
HP350 (Gouzaizhan)	Indica Intermediate	China	G	A	C	G	C	T	G	T	C	G	A	A	A	C	N	ATGG	A	G	C	T	C	T	C	T	AT	A	C	A	T	T	A	A	A	C	A	G	AT	T	A	AG	T	AAATTTTCCAAAGAGAAGGGTAACATATTA TGGAGAACTAG	A	T	G	T	T
HP351 (Dahuayao)	Indica I	China	G	A	C	G	C	T	G	T	C	G	A	A	A	C	N	ATGG	A	G	C	T	C	T	C	T	AT	A	C	A	T	T	A	A	A	C	A	G	AT	T	A	AG	T	AAATTTTCCAAAGAGAAGGGTAACATATTA TGGAGAACTAG	A	T	G	T	T
HP352 (Youzhannuo)	Indica Intermediate	China	G	A	C	G	C	T	G	T	C	G	A	A	A	C	N	ATGG	A	G	C	T	C	T	C	T	AT	A	C	A	T	T	A	A	A	C	A	G	AT	T	A	AG	T	AAATTTTCCAAAGAGAAGGGTAACATATTA TGGAGAACTAG	A	T	G	T	T
HP353 (Aijiaozhong)	Indica Intermediate	China	G	A	C	G	C	T	G	T	C	G	A	A	A	C	G	ATGG	A	G	C	T	C	T	C	T	AT	A	C	A	T	T	A	A	A	C	A	G	AT	T	A	AG	T	AAATTTTCCAAAGAGAAGGGTAACATATTA TGGAGAACTAG	A	T	G	T	T
HP354 (Xiangguzhong)	Indica Intermediate	China	G	A	C	G	C	T	G	T	C	G	G	G	G	C	N	ATGG	G	G	C	T	C	T	T	C	AT	C	C	A	C	A	G	A	A	C	A	A	AT	T	A	AG	C	AAATTTTCCAAAGAGAAGGGTAACATATTA TGGAGAACTAG	A	C	G	T	C
HP355 (Haoganduo)	Indica Intermediate	China	G	A	C	G	C	T	G	T	C	G	A	A	A	C	N	ATGG	A	G	C	T	C	T	C	T	AT	A	C	A	T	T	A	A	A	C	A	G	AT	T	A	AG	T	AAATTTTCCAAAGAGAAGGGTAACATATTA TGGAGAACTAG	A	T	G	T	T
HP356 (Jijiaonuo)	Indica Intermediate	China	G	A	C	G	C	T	G	T	C	G	A	A	A	C	N	ATGG	A	G	C	T	C	T	C	T	AT	A	C	A	T	T	A	A	A	C	A	G	AT	T	A	AG	T	AAATTTTCCAAAGAGAAGGGTAACATATTA TGGAGAACTAG	A	T	G	T	T
HP357 (Dajinggu)	Indica Intermediate	China	G	A	C	G	C	T	G	T	C	G	A	A	A	C	N	ATGG	A	G	C	T	C	T	C	T	AT	A	C	A	T	T	A	A	A	C	A	G	AT	T	A	AG	T	AAATTTTCCAAAGAGAAGGGTAACATATTA TGGAGAACTAG	A	T	G	T	T
HP358 (Cungu)	Temperate Japonica	China	A	G	A	GT	CTTCGGGCATA	C	A	C	T	A	G	G	G	T	A	A	G	C	T	TTC	T	C	T	C	A	C	A	G	C	A	G	G	G	T	C	A	CT	C	ACC	A	C	A	G	C	A	A	C
HP359 (Baihonggu)	Indica I	China	G	A	C	G	C	T	G	T	C	G	A	A	A	C	N	ATGG	A	G	C	T	C	T	C	T	AT	A	C	A	T	T	A	A	A	C	A	G	AT	T	A	AG	T	AAATTTTCCAAAGAGAAGGGTAACATATTA TGGAGAACTAG	A	T	G	T	T
HP36 (Baishanuo)	Temperate Japonica	China	A	G	A	GT	CTTCGGGCATA	C	A	C	T	A	G	G	G	T	A	A	G	C	T	TTC	T	C	T	C	A	C	A	G	C	A	G	G	G	T	C	A	CT	C	ACC	A	C	A	G	C	A	A	C
HP360 (Qingganzhan)	Indica I	China	G	A	C	G	C	T	G	T	C	G	A	A	A	C	N	ATGG	A	G	C	T	C	T	C	T	AT	A	C	A	T	T	A	A	A	C	A	G	AT	T	A	AG	T	AAATTTTCCAAAGAGAAGGGTAACATATTA TGGAGAACTAG	A	T	G	T	T
HP361 (Xilanzhan)	Indica I	China	G	A	C	G	C	T	G	T	C	G	A	A	A	C	N	ATGG	A	G	C	T	C	T	C	T	AT	A	C	A	T	T	A	A	A	C	A	G	AT	T	A	AG	T	AAATTTTCCAAAGAGAAGGGTAACATATTA TGGAGAACTAG	A	T	G	T	T
HP362 (Bangbanggu)	Indica I	China	G	A	C	G	C	T	G	T	C	G	A	A	A	C	N	ATGG	A	G	C	T	C	T	C	T	AT	A	C	A	T	T	A	A	A	C	A	G	AT	T	A	AG	T	AAATTTTCCAAAGAGAAGGGTAACATATTA TGGAGAACTAG	A	T	G	T	T
HP363 (Xishanbai)	Temperate Japonica	China	A	G	A	GT	CTTCGGGCATA	C	A	C	T	A	G	G	G	T	A	A	G	C	T	TTC	T	C	T	C	A	C	A	G	C	A	G	G	G	T	C	A	CT	C	ACC	A	C	A	G	C	A	A	C
HP364 (Hanzhonghongdao)	Indica I	China	G	A	C	G	C	T	G	T	C	G	A	A	A	C	N	ATGG	A	G	C	T	C	T	C	T	AT	A	C	A	T	T	A	A	A	C	A	G	AT	T	A	AG	T	AAATTTTCCAAAGAGAAGGGTAACATATTA TGGAGAACTAG	A	T	G	T	T
HP365 (Bairizao)	Indica I	China	G	A	C	G	C	T	G	T	C	G	A	A	A	C	N	ATGG	A	G	C	T	C	T	C	T	AT	A	C	A	T	T	A	A	A	C	A	G	AT	T	A	AG	T	AAATTTTCCAAAGAGAAGGGTAACATATTA TGGAGAACTAG	A	T	G	T	T
HP366 (Wugongzao)	Indica I	China	G	A	C	G	C	T	G	T	C	G	A	A	A	C	N	ATGG	A	G	C	T	C	T	C	T	AT	A	C	A	T	T	A	A	A	C	A	G	AT	T	A	AG	T	AAATTTTCCAAAGAGAAGGGTAACATATTA TGGAGAACTAG	A	T	G	T	T
HP367 (Xiaobaidao)	Indica I	China	G	A	C	G	C	T	G	T	C	G	A	A	A	C	N	ATGG	A	G	C	T	C	T	C	T	AT	A	C	A	T	T	A	A	A	C	A	G	AT	T	A	AG	T	AAATTTTCCAAAGAGAAGGGTAACATATTA TGGAGAACTAG	A	T	G	T	T
HP368 (Xuelihongfandao)	Indica I	China	G	A	C	G	C	T	G	T	C	G	A	A	A	C	N	ATGG	A	G	C	T	C	T	C	T	AT	A	C	A	T	T	A	A	A	C	A	G	AT	T	A	AG	T	AAATTTTCCAAAGAGAAGGGTAACATATTA TGGAGAACTAG	A	T	G	T	T
HP369 (Yunyanghuang)	Indica I	China	G	A	C	G	C	T	G	T	C	G	A	A	A	C	N	ATGG	A	G	C	T	C	T	C	T	AT	A	C	A	T	T	A	A	A	C	A	G	AT	T	A	AG	T	AAATTTTCCAAAGAGAAGGGTAACATATTA TGGAGAACTAG	A	T	G	T	T
HP37 (Hongkenuoxuan)	Temperate Japonica	China	A	G	A	GT	CTTCGGGCATA	C	A	C	T	A	G	G	G	T	A	A	G	C	T	TTC	T	C	T	C	A	C	A	G	C	A	G	G	G	T	C	A	CT	C	ACC	A	C	A	G	C	A	A	C
HP370 (Sanyuandao)	Temperate Japonica	China	A	G	A	GT	CTTCGGGCATA	C	A	C	T	A	G	G	G	T	A	A	G	C	T	TTC	T	C	T	C	A	C	A	G	C	A	G	G	G	C	C	A	CT	C	ACC	A	C	A	G	C	A	A	C
HP371 (Gaojiaohuang)	Temperate Japonica	China	A	G	A	GT	CTTCGGGCATA	C	A	C	T	A	G	G	G	T	A	A	G	C	T	TTC	T	C	T	C	A	C	A	G	C	A	G	G	G	T	C	A	CT	C	ACC	A	C	A	G	C	A	A	C
HP372 (Taohuami)	Temperate Japonica	China	A	G	A	GT	CTTCGGGCATA	C	A	C	T	A	G	G	G	T	A	A	G	C	T	TTC	T	C	T	C	A	C	A	G	C	A	G	G	G	N	C	A	CT	C	ACC	A	C	A	G	C	A	A	C
HP373 (Baijiugu)	Indica I	China	G	A	C	G	C	T	G	T	C	G	A	A	A	C	N	ATGG	A	G	C	T	C	T	C	T	AT	A	C	A	T	T	A	A	A	C	A	G	AT	T	A	AG	T	AAATTTTCCAAAGAGAAGGGTAACATATTA TGGAGAACTAG	A	T	G	T	T
HP374 (Yunnanbai)	Indica I	China	G	A	C	G	C	T	G	T	C	G	A	A	A	C	N	ATGG	A	G	C	T	C	T	C	T	AT	A	C	A	T	T	A	A	A	C	A	G	AT	T	A	AG	T	AAATTTTCCAAAGAGAAGGGTAACATATTA TGGAGAACTAG	A	T	G	T	T
HP375 (Shenxiangu)	Temperate Japonica	China	A	G	A	GT	CTTCGGGCATA	C	A	C	T	A	G	G	G	T	A	A	G	C	T	TTC	T	C	T	C	A	C	A	G	C	A	G	G	G	T	C	A	CT	C	ACC	A	C	A	G	C	A	A	C
HP376 (Jinguzi)	Temperate Japonica	China	A	G	A	GT	CTTCGGGCATA	C	A	C	T	A	G	G	G	T	A	A	G	C	T	TTC	T	C	T	C	A	C	A	G	C	A	G	G	G	T	C	A	CT	C	ACC	A	C	A	G	C	A	A	C
HP377 (Baimaguzi)	Indica I	China	G	A	C	G	C	T	G	T	C	G	A	A	A	C	N	ATGG	A	G	C	T	C	T	C	T	AT	A	C	A	T	T	A	A	A	C	A	G	AT	T	A	AG	T	AAATTTTCCAAAGAGAAGGGTAACATATTA TGGAGAACTAG	A	T	G	T	T
HP378 (Sanlicun-4)	Japonica Intermediate	China	A	G	A	GT	CTTCGGGCATA	C	A	C	T	A	G	G	G	T	A	A	G	C	T	TTC	T	C	T	C	A	C	A	G	C	A	G	G	G	C	C	A	CT	C	ACC	A	C	A	G	C	A	A	C
HP379 (Hongguzi)	Indica I	China	G	A	C	G	C	T	G	T	C	G	A	A	A	C	G	ATGG	A	G	C	T	C	T	C	T	AT	A	C	A	T	T	A	A	A	T	C	A	AT	T	A	AG	T	AAATTTTCCAAAGAGAAGGGTAACATATTA TGGAGAACTAG	A	T	G	T	T
HP38 (Dabainuo)	Temperate Japonica	China	A	G	A	GT	CTTCGGGCATA	C	A	C	T	A	G	G	G	T	A	A	G	C	T	TTC	T	C	T	C	A	C	A	G	C	A	G	G	G	T	C	A	CT	C	ACC	A	C	A	G	C	A	A	C
HP380 (Gaicaohuang-2)	Indica I	China	G	A	C	G	C	T	G	T	C	G	A	A	A	C	N	ATGG	A	G	C	T	C	T	C	T	AT	A	C	A	T	T	A	A	A	C	A	G	AT	T	A	AG	T	AAATTTTCCAAAGAGAAGGGTAACATATTA TGGAGAACTAG	A	T	G	T	T
HP381 (Zhuoxianxiaobaidao)	Intermediate	China	G	A	C	G	C	T	G	T	C	G	A	A	A	C	G	ATGG	A	G	C	T	C	T	C	T	AT	A	C	A	T	T	A	A	A	C	A	G	AT	T	A	AG	T	AAATTTTCCAAAGAGAAGGGTAACATATTA TGGAGAACTAG	A	T	G	T	T
HP382 (Huludao)	Temperate Japonica	China	A	G	A	GT	CTTCGGGCATA	C	A	C	T	A	G	G	G	T	A	A	G	C	T	TTC	T	C	T	C	A	C	A	G	C	A	G	G	G	T	C	A	CT	C	ACC	A	C	A	G	C	A	A	C
HP383 (Guihuanuo)	Indica I	China	G	A	C	G	C	T	G	T	C	G	G	G	G	C	N	ATGG	G	G	C	T	C	T	T	C	AT	C	C	A	C	A	G	A	A	C	A	A	AT	T	A	AG	C	AAATTTTCCAAAGAGAAGGGTAACATATTA TGGAGAACTAG	A	C	G	T	C
HP384 (Xiaobaimang)	Temperate Japonica	China	A	G	A	GT	CTTCGGGCATA	C	A	C	T	A	G	G	G	T	A	A	G	C	T	TTC	T	C	T	C	A	C	A	G	C	A	G	G	G	T	C	A	CT	C	ACC	A	C	A	G	C	A	A	C
HP385 (Gaolihandao)	Temperate Japonica	China	A	G	A	GT	CTTCGGGCATA	C	A	C	T	A	G	G	G	T	A	A	G	C	T	TTC	T	C	T	C	A	C	A	G	C	A	G	G	G	T	C	A	CT	C	ACC	A	C	A	G	C	A	A	C
HP386 (Jizhuaxian)	Indica I	China	G	A	C	G	C	T	G	T	C	G	G	G	G	C	N	ATGG	G	G	C	T	C	T	T	C	AT	C	C	A	C	A	G	A	A	C	A	A	AT	T	A	AG	C	AAATTTTCCAAAGAGAAGGGTAACATATTA TGGAGAACTAG	A	C	G	T	C
HP387 (Shaowubai)	Indica I	China	A	G	A	GT	CTTCGGGCATA	C	A	C	T	A	G	G	G	T	A	A	G	C	T	TTC	T	C	T	C	A	C	A	G	C	A	G	G	G	T	C	A	CT	C	ACC	A	C	A	G	C	A	A	C
HP388 (Mazhan)	Temperate Japonica	China	A	G	A	GT	CTTCGGGCATA	C	A	C	T	A	G	G	G	T	A	A	G	C	T	TTC	T	C	T	C	A	C	A	G	C	A	G	G	G	T	C	A	CT	C	ACC	A	C	A	G	C	A	A	C
HP389 (Sanlicun-1)	Temperate Japonica	China	A	G	A	GT	CTTCGGGCATA	C	A	C	T	A	G	G	G	T	A	A	G	C	T	TTC	T	C	T	C	A	C	A	G	C	A	G	G	G	T	C	A	CT	C	ACC	A	C	A	G	C	A	A	C
HP39 (Rongbai)	Temperate Japonica	China	A	G	A	GT	CTTCGGGCATA	C	A	C	T	A	G	G	G	T	A	A	G	C	T	TTC	T	C	T	C	A	C	A	G	C	A	G	G	G	T	C	A	CT	C	ACC	A	C	A	G	C	A	A	C
HP390 (Dongying-8)	Temperate Japonica	China	A	G	A	GT	CTTCGGGCATA	C	A	C	T	A	G	G	G	T	A	A	G	C	T	TTC	T	C	T	C	A	C	A	G	C	A	G	G	G	T	C	A	CT	C	ACC	A	C	A	G	C	A	A	C
HP391 (Guanyincao)	Temperate Japonica	China	A	G	A	GT	CTTCGGGCATA	C	A	C	T	A	G	G	G	T	A	A	G	C	T	TTC	T	C	T	C	A	C	A	G	C	A	G	G	G	T	C	A	CT	C	ACC	A	C	A	G	C	A	A	C
HP392 (Yanong-1)	Indica I	China	G	A	C	G	C	T	G	T	C	G	A	A	A	C	N	ATGG	A	G	C	T	C	T	C	T	AT	A	C	A	T	T	A	A	A	C	A	G	AT	T	A	AG	T	AAATTTTCCAAAGAGAAGGGTAACATATTA TGGAGAACTAG	A	T	G	T	T
HP393 (Qingshandao)	Indica I	China	G	A	C	G	C	T	G	T	C	G	A	A	A	C	N	ATGG	A	G	C	T	C	T	C	T	AT	A	C	A	T	T	A	A	A	C	A	G	AT	T	A	AG	T	AAATTTTCCAAAGAGAAGGGTAACATATTA TGGAGAACTAG	A	T	G	T	T
HP394 (Dengbaoqi)	Indica I	China	G	A	C	G	C	T	G	T	C	G	A	A	A	C	N	ATGG	A	G	C	T	C	T	C	T	AT	A	C	A	T	T	A	A	A	C	A	G	AT	T	A	AG	T	AAATTTTCCAAAGAGAAGGGTAACATATTA TGGAGAACTAG	A	T	G	T	T
HP395 (Jinkounuo)	Indica Intermediate	China	G	A	C	G	C	T	G	T	C	G	G	A	G	C	G	ATGG	G	G	C	T	C	T	T	C	AT	C	C	A	C	A	G	A	A	C	A	A	AT	T	A	AG	C	A	A	C	G	T	C
HP396 (Sizhan)	Indica I	China	G	A	C	G	C	T	G	T	C	G	A	A	A	C	N	ATGG	A	G	C	T	C	T	C	T	AT	A	C	A	T	T	A	A	A	C	A	G	AT	T	A	AG	T	AAATTTTCCAAAGAGAAGGGTAACATATTA TGGAGAACTAG	A	T	G	T	T
HP397 (Magu-3)	Indica I	China	G	A	C	G	C	T	G	T	C	G	A	A	A	C	N	ATGG	A	G	C	T	C	T	C	T	AT	A	C	A	T	T	A	A	A	C	A	G	AT	T	A	AG	T	AAATTTTCCAAAGAGAAGGGTAACATATTA TGGAGAACTAG	A	T	G	T	T
HP398 (Honggunuo)	Temperate Japonica	China	A	G	A	GT	CTTCGGGCATA	C	A	C	T	A	G	G	G	T	A	A	G	C	T	TTC	T	C	T	C	A	C	A	G	C	A	G	G	G	T	C	A	CT	C	ACC	A	C	A	G	C	A	A	C
HP399 (Shuibaizhan)	Indica I	China	G	A	C	G	C	T	G	T	C	G	G	G	G	C	DEL	ATGG	G	G	C	T	C	T	T	C	AT	C	C	A	C	A	G	A	A	C	A	A	AT	T	A	AG	C	AAATTTTCCAAAGAGAAGGGTAACATATTA TGGAGAACTAG	A	C	G	T	C
HP4 (Yanghuozhong)	Temperate Japonica	China	A	G	A	GT	CTTCGGGCATA	C	A	C	T	A	G	G	G	T	A	A	G	C	T	TTC	T	C	T	C	A	C	A	G	C	A	G	G	G	T	C	A	CT	C	ACC	A	C	A	G	C	A	A	C
HP40 (Wuyahe)	Temperate Japonica	China	A	G	A	GT	CTTCGGGCATA	C	A	C	T	A	G	G	G	T	A	A	G	C	T	TTC	T	C	T	C	A	C	A	G	C	A	G	G	G	T	C	A	CT	C	ACC	A	C	A	G	C	A	A	C
HP400 (Tazhan)	Indica I	China	G	A	C	G	C	T	G	T	C	G	G	G	G	C	N	ATGG	G	G	C	T	C	T	T	C	AT	C	C	A	C	A	G	A	A	C	A	A	AT	T	A	AG	C	AAATTTTCCAAAGAGAAGGGTAACATATTA TGGAGAACTAG	A	C	G	T	C
HP401 (Guizinuo)	Temperate Japonica	China	A	G	A	GT	CTTCGGGCATA	C	A	C	T	A	G	G	G	T	A	A	G	C	T	TTC	T	C	T	C	A	C	A	G	C	A	G	G	G	T	C	A	CT	C	ACC	A	C	A	G	C	A	A	C
HP402 (Laotaigu)	Temperate Japonica	China	A	G	A	GT	CTTCGGGCATA	C	A	C	T	A	G	G	G	T	A	A	G	C	T	TTC	T	C	T	C	A	C	A	G	C	A	G	G	G	T	C	A	CT	C	ACC	A	C	A	G	C	A	A	C
HP403 (Maweizhan)	Temperate Japonica	China	A	G	A	GT	CTTCGGGCATA	C	A	C	T	A	G	G	G	T	A	A	G	C	T	TTC	T	C	T	C	A	C	A	G	C	A	G	G	G	C	C	A	CT	C	ACC	A	C	A	G	C	A	A	C
HP404 (Heinuomi)	Temperate Japonica	China	A	G	A	GT	CTTCGGGCATA	C	A	C	T	A	G	G	G	T	A	A	G	C	T	TTC	T	C	T	C	A	C	A	G	C	A	G	G	G	T	C	A	CT	C	ACC	A	C	A	G	C	A	A	C
HP405 (Yunnanzao-2)	Indica I	China	G	A	C	G	C	T	G	T	C	G	A	A	A	C	N	ATGG	A	G	C	T	C	T	C	T	AT	A	C	A	T	T	A	A	A	C	A	G	AT	T	A	AG	T	AAATTTTCCAAAGAGAAGGGTAACATATTA TGGAGAACTAG	A	T	G	T	T
HP406 (Wuzhenuo)	Temperate Japonica	China	A	G	A	GT	CTTCGGGCATA	C	A	C	T	A	G	G	G	T	A	A	G	C	T	TTC	T	C	T	C	A	C	A	G	C	A	G	G	G	T	C	A	CT	C	ACC	A	C	A	G	C	A	A	C
HP407 (Aigansazhima)	Indica I	China	G	A	C	G	C	T	G	T	C	G	A	A	A	C	G	ATGG	A	G	C	T	C	T	C	T	AT	A	C	A	T	T	A	A	A	C	A	G	AT	T	A	AG	T	AAATTTTCCAAAGAGAAGGGTAACATATTA TGGAGAACTAG	A	T	G	T	T
HP408 (Hebaogu)	Indica I	China	G	A	C	G	C	T	G	T	C	G	A	A	A	C	N	ATGG	A	G	C	T	C	T	C	T	AT	A	C	A	T	T	A	A	A	C	A	G	AT	T	A	AG	T	AAATTTTCCAAAGAGAAGGGTAACATATTA TGGAGAACTAG	A	T	G	T	T
HP409 (Xuxumagu)	Indica I	China	G	A	C	G	C	T	G	T	C	G	A	A	A	C	G	ATGG	A	G	C	T	C	T	C	T	AT	A	C	A	T	T	A	A	A	C	A	G	AT	T	A	AG	T	AAATTTTCCAAAGAGAAGGGTAACATATTA TGGAGAACTAG	A	T	G	T	T
HP41 (Xuanhuangnuo)	Intermediate	China	G	A	C	G	C	T	G	T	C	G	A	A	A	C	N	ATGG	A	G	C	T	C	T	C	T	AT	A	C	A	T	T	A	A	A	C	A	G	AT	T	A	AG	T	AAATTTTCCAAAGAGAAGGGTAACATATTA TGGAGAACTAG	A	T	G	T	T
HP410 (Gaicao)	Indica I	China	G	A	C	G	C	T	G	T	C	G	G	G	G	C	G	ATGG	G	G	C	T	C	T	T	C	AT	C	C	A	C	A	G	A	A	C	A	A	AT	T	A	AG	C	AAATTTTCCAAAGAGAAGGGTAACATATTA TGGAGAACTAG	A	C	G	T	C
HP411 (Jianan-9)	Indica Intermediate	China	G	A	C	G	C	T	G	T	C	G	A	A	A	C	N	ATGG	A	G	C	T	C	T	C	T	N	A	C	A	T	T	A	A	A	C	A	G	AT	T	A	AG	T	AAATTTTCCAAAGAGAAGGGTAACATATTA TGGAGAACTAG	A	T	G	T	T
HP412 (Hongzuigu)	Indica Intermediate	China	G	A	C	G	C	T	G	T	C	G	G	G	G	C	N	ATGG	G	G	C	T	C	T	T	C	AT	C	C	A	C	A	G	A	A	C	A	A	AT	T	A	AG	C	AAATTTTCCAAAGAGAAGGGTAACATATTA TGGAGAACTAG	A	C	G	T	C
HP413 (Dazhangu)	Indica I	China	G	A	C	G	C	T	G	T	C	G	G	G	G	C	N	ATGG	G	G	C	T	C	T	T	C	AT	C	C	A	C	A	G	A	A	C	A	A	AT	T	A	AG	C	AAATTTTCCAAAGAGAAGGGTAACATATTA TGGAGAACTAG	A	C	G	T	C
HP414 (Gaochahe)	Indica I	China	G	A	C	G	CTTCGGGCATA	T	G	T	C	G	G	G	G	C	G	ATGG	G	G	C	T	C	T	T	C	A	A	C	A	C	A	G	A	A	C	A	G	CT	T	A	AG	C	AAATTTTCCAAAGAGAAGGGTAACATATTA TGGAGAACTAG	A	C	G	T	T
HP415 (Baipigu)	Indica I	China	G	A	C	G	C	T	G	T	C	G	G	G	G	C	N	ATGG	G	G	C	T	C	T	T	C	AT	C	C	A	C	A	G	A	A	C	A	A	AT	T	A	AG	C	AAATTTTCCAAAGAGAAGGGTAACATATTA TGGAGAACTAG	A	C	G	T	C
HP416 (Qiyulenghe)	Indica Intermediate	China	G	A	C	G	C	T	G	T	C	G	A	A	A	C	N	ATGG	A	G	C	T	C	T	C	T	AT	A	C	A	T	T	A	A	A	C	A	G	AT	T	A	AG	T	AAATTTTCCAAAGAGAAGGGTAACATATTA TGGAGAACTAG	A	T	G	T	T
HP417 (Dashuihe)	Indica Intermediate	China	G	A	C	G	CTTCGGGCATA	T	G	T	C	G	G	G	G	C	G	ATGG	G	G	C	T	C	T	T	C	A	A	C	A	C	A	G	A	A	C	A	G	CT	T	A	AG	C	AAATTTTCCAAAGAGAAGGGTAACATATTA TGGAGAACTAG	A	C	G	T	T
HP418 (Hongkebao)	Indica I	China	G	A	C	G	C	T	G	T	C	G	A	A	A	C	N	ATGG	A	G	C	T	C	T	C	T	AT	A	C	A	T	T	A	A	A	C	A	G	CT	T	A	AG	T	AAATTTTCCAAAGAGAAGGGTAACATATTA TGGAGAACTAG	A	T	G	T	T
HP419 (Huanggu)	Indica I	China	G	A	C	G	C	T	G	T	C	G	A	A	A	C	N	ATGG	A	G	C	T	C	T	C	T	AT	A	C	A	T	T	A	A	A	C	A	G	AT	T	A	AG	T	AAATTTTCCAAAGAGAAGGGTAACATATTA TGGAGAACTAG	A	T	G	T	T
HP42 (Danuo)	Indica Intermediate	China	G	A	C	G	C	T	G	T	C	G	G	G	G	C	G	ATGG	G	G	C	T	C	T	T	C	AT	C	C	A	C	A	G	A	A	C	A	A	AT	T	A	AG	C	AAATTTTCCAAAGAGAAGGGTAACATATTA TGGAGAACTAG	A	C	G	T	C
HP420 (Dabaiwangu)	Indica I	China	G	A	C	G	C	T	G	T	C	G	A	A	A	C	N	ATGG	A	G	C	T	C	T	C	T	AT	A	C	A	T	T	A	A	A	C	A	G	AT	T	A	AG	T	AAATTTTCCAAAGAGAAGGGTAACATATTA TGGAGAACTAG	A	T	G	T	T
HP421 (Huangsinuo)	Temperate Japonica	China	A	G	A	GT	CTTCGGGCATA	C	A	C	T	A	G	G	G	T	A	A	G	C	T	TTC	T	C	T	C	A	C	A	G	C	A	G	G	G	T	C	A	CT	C	ACC	A	C	A	G	C	A	A	C
HP422 (Haonuoliang)	Indica Intermediate	China	G	A	C	G	C	T	G	T	C	G	A	A	A	C	N	ATGG	A	G	C	T	C	T	C	T	AT	A	C	A	T	T	A	A	A	C	A	G	AT	T	A	AG	T	AAATTTTCCAAAGAGAAGGGTAACATATTA TGGAGAACTAG	A	T	G	T	T
HP423 (Haogailan)	Indica III	China	G	A	C	G	C	T	G	T	C	G	A	A	A	C	N	ATGG	A	G	C	T	C	T	C	T	AT	A	C	A	T	T	A	A	A	C	A	G	AT	T	A	AG	T	AAATTTTCCAAAGAGAAGGGTAACATATTA TGGAGAACTAG	A	T	G	T	T
HP424 (Feigenuo)	Indica I	China	G	A	C	G	C	T	G	T	C	G	A	A	A	C	N	ATGG	A	G	C	T	C	T	C	T	AT	A	C	A	T	T	A	A	A	C	A	G	AT	T	A	AG	T	AAATTTTCCAAAGAGAAGGGTAACATATTA TGGAGAACTAG	A	T	G	T	T
HP425 (Haotao)	Japonica Intermediate	China	A	G	A	GT	CTTCGGGCATA	C	A	C	T	A	G	G	G	T	A	A	G	C	T	TTC	T	C	T	C	A	C	A	G	C	A	G	G	G	C	C	A	CT	C	ACC	A	C	A	G	C	A	A	C
HP426 (Huangganxian)	Temperate Japonica	China	A	G	A	GT	CTTCGGGCATA	C	A	C	T	A	G	G	G	T	A	A	G	C	T	TTC	T	C	T	C	A	C	A	G	C	A	G	G	G	T	C	A	CT	C	ACC	A	C	A	G	C	A	A	C
HP427 (Huangyadao)	Indica I	China	G	A	C	G	C	T	G	T	C	G	A	A	A	C	N	ATGG	A	G	C	T	C	T	C	T	AT	A	C	A	T	T	A	A	A	C	A	G	AT	T	A	AG	T	AAATTTTCCAAAGAGAAGGGTAACATATTA TGGAGAACTAG	A	T	G	T	T
HP428 (Nandazhan)	Indica I	China	G	A	C	G	C	T	G	T	C	G	A	A	A	C	N	ATGG	A	G	C	T	C	T	C	T	AT	A	C	A	T	T	A	A	A	C	A	G	AT	T	A	AG	T	AAATTTTCCAAAGAGAAGGGTAACATATTA TGGAGAACTAG	A	T	G	T	T
HP429 (Shapinghongjiaoqi)	Indica I	China	G	A	C	G	C	T	G	T	C	G	A	A	A	C	N	ATGG	A	G	C	T	C	T	C	T	AT	A	C	A	T	T	A	A	A	C	A	G	AT	T	A	AG	T	AAATTTTCCAAAGAGAAGGGTAACATATTA TGGAGAACTAG	A	T	G	T	T
HP43 (Huajienuo-1)	Temperate Japonica	China	A	G	A	GT	CTTCGGGCATA	C	A	C	T	A	G	G	G	T	A	A	G	C	T	TTC	T	C	T	C	A	C	A	G	C	A	G	G	G	T	C	A	CT	C	ACC	A	C	A	G	C	A	A	C
HP430 (Jiegunuo)	Indica I	China	G	A	C	G	C	T	G	T	C	G	A	A	A	C	G	ATGG	A	G	C	T	C	T	C	T	AT	A	C	A	T	T	A	A	A	C	A	G	AT	T	A	AG	T	AAATTTTCCAAAGAGAAGGGTAACATATTA TGGAGAACTAG	A	T	G	T	T
HP431 (Bendiwan)	Indica Intermediate	China	G	A	C	G	C	T	G	T	C	G	A	A	A	C	G	ATGG	A	G	C	T	C	T	C	T	AT	A	C	A	T	T	A	A	A	C	A	G	AT	T	A	AG	T	AAATTTTCCAAAGAGAAGGGTAACATATTA TGGAGAACTAG	A	T	G	T	T
HP432 (Baixianzi)	Indica I	China	G	A	C	G	C	T	G	T	C	G	A	A	A	C	N	G	A	G	C	T	C	T	C	T	AT	A	C	A	T	T	A	A	A	C	A	G	AT	T	A	AG	T	AAATTTTCCAAAGAGAAGGGTAACATATTA TGGAGAACTAG	A	T	G	T	T
HP433 (Wushaogu)	Indica I	China	G	A	C	G	C	T	G	T	C	G	A	A	A	C	N	ATGG	A	G	C	T	C	T	C	T	AT	A	C	A	T	T	A	A	A	C	A	G	AT	T	A	AG	T	AAATTTTCCAAAGAGAAGGGTAACATATTA TGGAGAACTAG	A	T	G	T	T
HP434 (Baihuazhan)	Indica I	China	G	A	C	G	C	T	G	T	C	G	A	A	A	C	N	ATGG	A	G	C	T	C	T	C	T	AT	A	C	A	T	T	A	A	A	C	A	G	AT	T	A	AG	T	AAATTTTCCAAAGAGAAGGGTAACATATTA TGGAGAACTAG	A	T	G	T	T
HP435 (Fengxiangzao)	Indica I	China	G	A	C	G	C	T	G	T	C	G	A	A	A	C	N	ATGG	A	G	C	T	C	T	C	T	AT	A	C	A	T	T	A	A	A	C	A	G	AT	T	A	AG	T	AAATTTTCCAAAGAGAAGGGTAACATATTA TGGAGAACTAG	A	T	G	T	T
HP436 (Lengshuixiaobaigu)	Temperate Japonica	China	A	G	A	GT	CTTCGGGCATA	C	A	C	T	A	G	G	G	T	A	A	G	C	T	TTC	T	C	T	C	A	C	A	G	C	A	G	G	G	N	C	A	CT	C	ACC	A	C	A	G	C	A	A	C
HP437 (Gaicaohuang)	Indica I	China	G	A	C	G	C	T	G	T	C	G	A	A	A	C	N	ATGG	A	G	C	T	C	T	C	T	AT	A	C	A	T	T	A	A	A	C	A	G	AT	T	A	AG	T	AAATTTTCCAAAGAGAAGGGTAACATATTA TGGAGAACTAG	A	T	G	T	T
HP438 (Datouhuang)	Indica I	China	G	A	C	G	C	T	G	T	C	G	G	G	G	C	N	ATGG	G	G	C	T	C	T	T	C	AT	C	C	A	C	A	G	A	A	C	A	A	AT	T	A	AG	C	AAATTTTCCAAAGAGAAGGGTAACATATTA TGGAGAACTAG	A	C	G	T	C
HP439 (Xiaodongdao)	Temperate Japonica	China	A	G	A	GT	CTTCGGGCATA	C	A	C	T	A	G	G	G	T	A	A	G	C	T	TTC	T	C	T	C	A	C	A	G	C	A	G	G	G	T	C	A	CT	C	ACC	A	C	A	G	C	A	A	C
HP44 (Honggu-1)	Temperate Japonica	China	A	G	A	GT	CTTCGGGCATA	C	A	C	T	A	G	G	G	T	A	A	G	C	T	TTC	T	C	T	C	A	C	A	G	C	A	G	G	G	C	C	A	CT	C	ACC	A	C	A	G	C	A	A	C
HP440 (Liutiaozi)	Indica Intermediate	China	G	A	C	G	C	T	G	T	C	G	A	A	A	C	N	ATGG	A	G	C	T	C	T	C	T	AT	A	C	A	T	T	A	A	A	C	A	G	AT	T	A	AG	T	AAATTTTCCAAAGAGAAGGGTAACATATTA TGGAGAACTAG	A	T	G	T	T
HP441 (Dongzhouliu)	Indica I	China	G	A	C	G	C	T	G	T	C	G	A	A	A	C	N	ATGG	A	G	C	T	C	T	C	T	AT	A	C	A	T	T	A	A	A	C	A	G	AT	T	A	AG	T	AAATTTTCCAAAGAGAAGGGTAACATATTA TGGAGAACTAG	A	T	G	T	T
HP442 (Suanguzao)	Indica I	China	G	A	C	G	C	T	G	T	C	G	A	A	A	C	N	ATGG	A	G	C	T	C	T	C	T	AT	A	C	A	T	T	A	A	A	C	A	G	AT	T	A	AG	T	A	A	T	G	T	T
HP443 (Tonghezao)	Indica I	China	G	A	C	G	C	T	G	T	C	G	A	A	A	C	N	ATGG	A	G	C	T	C	T	C	T	AT	A	C	A	T	T	A	A	A	C	A	G	AT	T	A	AG	T	AAATTTTCCAAAGAGAAGGGTAACATATTA TGGAGAACTAG	A	T	G	T	T
HP444 (Baimiyahzouzao)	Indica I	China	G	A	C	G	C	T	G	T	C	G	A	A	A	C	N	ATGG	A	G	C	T	C	T	C	T	AT	A	C	A	T	T	A	A	A	C	A	G	AT	T	A	AG	T	AAATTTTCCAAAGAGAAGGGTAACATATTA TGGAGAACTAG	A	T	G	T	T
HP445 (Honghanzhangu)	Indica Intermediate	China	G	A	C	G	C	T	G	T	C	G	A	A	A	C	N	ATGG	A	G	C	T	C	T	C	T	AT	A	C	A	T	T	A	A	A	C	A	G	AT	T	A	AG	T	AAATTTTCCAAAGAGAAGGGTAACATATTA TGGAGAACTAG	A	T	G	T	T
HP446 (Damagu-2)	Indica I	China	G	A	C	G	C	T	G	T	C	G	A	A	A	C	N	ATGG	A	G	C	T	C	T	C	T	AT	A	C	A	T	T	A	A	A	C	A	G	AT	T	A	AG	T	AAATTTTCCAAAGAGAAGGGTAACATATTA TGGAGAACTAG	A	T	G	T	T
HP447 (Banbiannuo-2)	Indica I	China	G	A	C	G	C	T	G	T	C	G	A	A	A	C	N	ATGG	A	G	C	T	C	T	C	T	AT	A	C	A	T	T	A	A	A	C	A	G	AT	T	A	AG	T	AAATTTTCCAAAGAGAAGGGTAACATATTA TGGAGAACTAG	A	T	G	T	T
HP448 (Wushizao)	Indica I	China	G	A	C	G	C	T	G	T	C	G	A	A	A	C	N	ATGG	A	G	C	T	C	T	C	T	AT	A	C	A	T	T	A	A	A	C	A	G	AT	T	A	AG	T	AAATTTTCCAAAGAGAAGGGTAACATATTA TGGAGAACTAG	A	T	G	T	T
HP449 (Hongbendao)	Indica I	China	G	A	C	G	C	T	G	T	C	G	A	A	A	C	N	ATGG	A	G	C	T	C	T	C	T	AT	A	C	A	T	T	A	A	A	C	A	G	AT	T	A	AG	T	AAATTTTCCAAAGAGAAGGGTAACATATTA TGGAGAACTAG	A	T	G	T	T
HP45 (Changlijingzhan)	Japonica Intermediate	China	A	G	A	GT	CTTCGGGCATA	C	A	C	T	A	G	G	G	T	A	A	G	C	T	TTC	T	C	T	C	A	C	A	G	C	A	G	G	G	C	C	A	CT	C	ACC	A	C	A	G	C	A	A	C
HP450 (Zhuxizao)	Indica Intermediate	China	G	A	C	G	C	T	G	T	C	G	A	A	A	C	N	ATGG	A	G	C	T	C	T	C	T	AT	A	C	A	T	T	A	A	A	C	A	G	AT	T	A	AG	T	AAATTTTCCAAAGAGAAGGGTAACATATTA TGGAGAACTAG	A	T	G	T	T
HP451 (Heiqunzhan)	Indica I	China	G	A	C	G	C	T	G	T	C	G	A	A	A	C	N	ATGG	A	G	C	T	C	T	C	T	AT	A	C	A	T	T	A	A	A	C	A	G	AT	T	A	AG	T	AAATTTTCCAAAGAGAAGGGTAACATATTA TGGAGAACTAG	A	T	G	T	T
HP452 (Chuanda-1)	Indica I	China	G	A	C	G	C	T	G	T	C	G	A	A	A	C	N	ATGG	A	G	C	T	C	T	C	T	AT	A	C	A	T	T	A	A	A	C	A	G	AT	T	A	AG	T	AAATTTTCCAAAGAGAAGGGTAACATATTA TGGAGAACTAG	A	T	G	T	T
HP453 (Liushizao)	Indica I	China	G	A	C	G	C	T	G	T	C	G	A	A	A	C	N	ATGG	A	G	C	T	C	T	C	T	AT	A	C	A	T	T	A	A	A	C	A	G	AT	T	A	AG	T	A	A	T	G	T	T
HP454 (Baikezhan-1)	Japonica Intermediate	China	A	G	A	GT	CTTCGGGCATA	C	A	C	T	A	G	G	G	T	A	A	G	C	T	TTC	T	C	T	C	A	C	A	G	C	A	G	G	G	T	C	A	CT	C	ACC	A	C	A	G	C	A	A	C
HP455 (Ershiyihao)	Indica Intermediate	China	G	A	C	G	C	T	G	T	C	G	A	A	A	C	N	ATGG	A	G	C	T	C	T	C	T	AT	A	C	A	T	T	A	A	A	C	A	G	AT	T	A	AG	T	AAATTTTCCAAAGAGAAGGGTAACATATTA TGGAGAACTAG	A	T	G	T	T
HP456 (Longyazhan-16)	Indica I	China	G	A	C	G	C	T	G	T	C	G	N	N	N	C	N	ATGG	N	G	C	T	C	T	N	C	AT	N	C	A	N	A	N	A	A	C	A	N	AT	T	A	AG	C	AAATTTTCCAAAGAGAAGGGTAACATATTA TGGAGAACTAG	A	C	G	T	C
HP457 (Youzhan)	Indica Intermediate	China	G	A	C	G	C	T	G	T	C	G	A	A	A	C	N	ATGG	A	G	C	T	C	T	C	T	AT	A	C	A	T	T	A	A	A	C	A	G	AT	T	A	AG	T	AAATTTTCCAAAGAGAAGGGTAACATATTA TGGAGAACTAG	A	T	G	T	T
HP458 (Zaogu-E)	Indica I	China	G	A	C	G	C	T	G	T	C	G	G	G	G	C	N	ATGG	G	G	C	T	C	T	N	N	AT	C	C	A	C	A	G	A	A	C	A	N	AT	T	A	AG	N	AAATTTTCCAAAGAGAAGGGTAACATATTA TGGAGAACTAG	A	C	G	T	N
HP459 (Sanzibai)	Indica I	China	G	A	C	G	C	T	G	T	C	G	G	G	G	C	N	ATGG	G	G	C	T	C	T	T	C	AT	C	C	A	C	A	G	A	A	C	A	A	AT	T	A	AG	C	AAATTTTCCAAAGAGAAGGGTAACATATTA TGGAGAACTAG	A	C	G	T	C
HP46 (Bowangnuo)	Temperate Japonica	China	A	G	A	GT	CTTCGGGCATA	C	A	C	T	A	G	G	G	T	A	A	G	C	T	TTC	T	C	T	C	A	C	A	G	C	A	G	G	G	T	C	A	CT	C	ACC	A	C	A	G	C	A	A	C
HP460 (Gaicaozhan)	Indica I	China	G	A	C	G	C	T	G	T	C	G	A	A	A	C	N	ATGG	A	G	C	T	C	T	C	T	AT	A	C	A	T	T	A	A	A	C	A	G	AT	T	A	AG	T	AAATTTTCCAAAGAGAAGGGTAACATATTA TGGAGAACTAG	A	T	G	T	T
HP461 (Makedao)	Indica I	China	G	A	C	G	C	T	G	T	C	G	A	A	A	C	N	ATGG	A	G	C	T	C	T	C	T	AT	A	C	A	T	T	A	A	A	C	A	G	AT	T	A	AG	T	AAATTTTCCAAAGAGAAGGGTAACATATTA TGGAGAACTAG	A	T	G	T	T
HP462 (Hongmangdaliuyezi)	Temperate Japonica	China	A	G	A	GT	CTTCGGGCATA	C	A	C	T	A	G	G	G	T	A	A	G	C	T	TTC	T	C	T	C	A	C	A	G	C	A	G	G	G	T	C	A	CT	C	ACC	A	C	A	G	C	A	A	C
HP463 (Wanyedao)	Indica I	China	G	A	C	G	C	T	G	T	C	G	A	A	A	C	N	ATGG	A	G	C	T	C	T	C	T	AT	A	C	A	T	T	A	A	A	C	A	G	AT	T	A	AG	T	AAATTTTCCAAAGAGAAGGGTAACATATTA TGGAGAACTAG	A	T	G	T	T
HP464 (Xiaozhong)	Intermediate	China	G	A	C	G	C	T	G	T	C	G	G	G	G	C	N	ATGG	G	G	C	T	C	T	T	C	AT	C	C	A	C	A	G	A	A	C	A	A	AT	T	A	AG	C	AAATTTTCCAAAGAGAAGGGTAACATATTA TGGAGAACTAG	A	C	G	T	C
HP465 (Sanshizi)	Indica I	China	G	A	C	G	C	T	G	T	C	G	A	A	A	C	N	ATGG	A	G	C	T	C	T	C	T	AT	A	C	A	T	T	A	A	A	C	A	G	AT	T	A	AG	T	AAATTTTCCAAAGAGAAGGGTAACATATTA TGGAGAACTAG	A	T	G	T	T
HP466 (Laohonggu-1)	Temperate Japonica	China	A	G	A	GT	CTTCGGGCATA	C	A	C	T	A	G	G	G	T	A	A	G	C	T	TTC	T	C	T	C	A	C	A	G	C	A	G	G	G	T	C	A	CT	C	ACC	A	C	A	G	C	A	A	C
HP467 (Laohonggu-3)	Indica I	China	G	A	C	G	C	T	G	T	C	G	G	G	G	C	N	ATGG	G	G	C	T	C	T	T	C	AT	C	C	A	C	A	G	A	A	C	A	A	AT	T	A	AG	C	AAATTTTCCAAAGAGAAGGGTAACATATTA TGGAGAACTAG	A	C	G	T	C
HP468 (Muzibai)	Temperate Japonica	China	A	G	A	GT	CTTCGGGCATA	C	A	C	T	A	G	G	G	T	A	A	G	C	T	TTC	T	C	T	C	A	C	A	G	C	A	G	G	G	T	C	A	CT	C	ACC	A	C	A	G	C	A	A	C
HP469 (Mandahongzao)	Indica I	China	G	A	C	G	C	T	G	T	C	G	G	G	G	C	G	ATGG	G	G	C	T	C	T	T	C	AT	C	C	A	C	A	G	A	A	C	A	A	AT	T	A	AG	C	AAATTTTCCAAAGAGAAGGGTAACATATTA TGGAGAACTAG	A	C	G	T	C
HP47 (Baijingzhan)	Japonica Intermediate	China	A	G	A	GT	CTTCGGGCATA	C	A	C	T	A	G	G	G	T	A	A	G	C	T	TTC	T	C	T	C	A	C	A	G	C	A	G	G	G	N	C	A	CT	C	ACC	A	C	A	G	C	A	A	C
HP470 (Damake)	Indica I	China	G	A	C	G	C	T	G	T	C	G	A	A	A	C	N	ATGG	A	G	C	T	C	T	C	T	AT	A	C	A	T	T	A	A	A	C	A	G	AT	T	A	AG	T	AAATTTTCCAAAGAGAAGGGTAACATATTA TGGAGAACTAG	A	T	G	T	T
HP471 (Baiguomaweizhan)	Indica I	China	G	A	C	G	C	T	G	T	C	G	A	A	A	C	G	ATGG	A	G	C	T	C	T	C	T	AT	A	C	A	T	T	A	A	A	C	A	G	AT	T	A	AG	T	AAATTTTCCAAAGAGAAGGGTAACATATTA TGGAGAACTAG	A	T	G	T	T
HP472 (Xintangerpozao-2)	Indica I	China	G	A	C	G	C	T	G	T	C	G	A	A	A	C	N	ATGG	A	G	C	T	C	T	C	T	AT	A	C	A	T	T	A	A	A	C	A	G	AT	T	A	AG	T	AAATTTTCCAAAGAGAAGGGTAACATATTA TGGAGAACTAG	A	T	G	T	T
HP473 (Makeai)	Indica I	China	G	A	C	G	C	T	G	T	C	G	A	A	A	C	N	ATGG	A	G	C	T	C	T	C	T	AT	A	C	A	T	T	A	A	A	C	A	G	AT	T	A	AG	T	AAATTTTCCAAAGAGAAGGGTAACATATTA TGGAGAACTAG	A	T	G	T	T
HP474 (Hongmiqinghezhan)	Indica I	China	G	A	C	G	C	T	G	T	C	G	A	A	A	C	N	ATGG	A	G	C	T	C	T	C	T	AT	A	C	A	T	T	A	A	A	C	A	G	AT	T	A	AG	T	AAATTTTCCAAAGAGAAGGGTAACATATTA TGGAGAACTAG	A	T	G	T	T
HP475 (Makezhan-1)	Indica I	China	G	A	C	G	C	T	G	T	C	G	A	A	A	C	N	ATGG	A	G	C	T	C	T	C	T	AT	A	C	A	T	T	A	A	A	C	A	G	AT	T	A	AG	T	AAATTTTCCAAAGAGAAGGGTAACATATTA TGGAGAACTAG	A	T	G	T	T
HP476 (Jiangxiwan)	Indica Intermediate	China	G	A	C	G	C	T	G	T	C	G	A	A	A	C	DEL	ATGG	A	G	C	T	C	T	C	T	AT	A	C	A	T	T	A	A	A	C	A	G	AT	T	A	AG	T	AAATTTTCCAAAGAGAAGGGTAACATATTA TGGAGAACTAG	A	T	G	T	T
HP477 (Qiuzhan)	Indica I	China	G	A	C	G	C	T	G	T	C	G	A	A	A	C	N	ATGG	A	G	C	T	C	T	C	T	AT	A	C	A	T	T	A	A	A	C	A	G	AT	T	A	AG	T	AAATTTTCCAAAGAGAAGGGTAACATATTA TGGAGAACTAG	A	T	G	T	T
HP478 (Qianjinzao)	Indica I	China	G	A	C	G	C	T	G	T	C	G	A	A	A	C	N	ATGG	A	G	C	T	C	T	C	T	AT	A	C	A	T	T	A	A	A	C	A	G	AT	T	A	AG	T	AAATTTTCCAAAGAGAAGGGTAACATATTA TGGAGAACTAG	A	T	G	T	T
HP479 (Paoliuzhan)	Indica I	China	G	A	C	G	C	T	G	T	C	G	A	A	A	C	N	ATGG	A	G	C	T	C	T	C	T	AT	A	C	A	T	T	A	A	A	C	A	G	AT	T	A	AG	T	AAATTTTCCAAAGAGAAGGGTAACATATTA TGGAGAACTAG	A	T	G	T	T
HP48 (Hongmangnuo)	Temperate Japonica	China	A	G	A	GT	CTTCGGGCATA	C	A	C	T	A	G	G	G	T	A	A	G	C	T	TTC	T	C	T	C	A	C	A	G	C	A	G	G	G	T	C	A	CT	C	ACC	A	C	A	G	C	A	A	C
HP480 (Baizaogu)	Indica I	China	G	A	C	G	C	T	G	T	C	G	A	A	A	C	N	ATGG	A	G	C	T	C	T	C	T	AT	A	C	A	T	T	A	A	A	C	A	G	AT	T	A	AG	T	AAATTTTCCAAAGAGAAGGGTAACATATTA TGGAGAACTAG	A	T	G	T	T
HP481 (Baimidongzhan)	Indica Intermediate	China	G	G	C	GT	CTTCGGGCATA	T	G	C	T	G	G	N	G	T	G	G	G	C	T	TTC	C	T	T	C	A	C	C	G	C	A	G	G	G	C	C	A	CT	C	ACC	A	C	AAATTTTCCAAAGAGAAGGGTAACATATTA TGGAGAACTAG	A	C	G	T	C
HP482 (Xuanzhan)	Indica I	China	G	A	C	G	C	T	G	T	C	G	A	A	A	C	N	ATGG	A	G	C	T	C	T	C	T	AT	A	C	A	T	T	A	A	A	C	A	G	AT	T	A	AG	T	AAATTTTCCAAAGAGAAGGGTAACATATTA TGGAGAACTAG	A	T	G	T	T
HP483 (Xiangzhou-4)	Indica I	China	G	A	C	G	C	T	G	T	C	G	A	A	A	C	N	ATGG	A	G	C	T	C	T	C	T	AT	A	C	A	T	T	A	A	A	C	A	G	AT	T	A	AG	T	AAATTTTCCAAAGAGAAGGGTAACATATTA TGGAGAACTAG	A	T	G	T	T
HP484 (Hainandao)	Indica I	China	G	A	C	G	C	T	G	T	C	G	G	G	G	C	N	ATGG	G	G	C	T	C	T	T	C	AT	C	C	A	C	A	G	A	A	C	A	A	AT	T	A	AG	C	AAATTTTCCAAAGAGAAGGGTAACATATTA TGGAGAACTAG	A	C	G	T	C
HP485 (Anhuihe)	Indica I	China	G	A	C	G	C	T	G	T	C	G	A	A	A	C	N	ATGG	A	G	C	T	C	T	C	T	AT	A	C	A	T	T	A	A	A	C	A	G	AT	T	A	AG	T	AAATTTTCCAAAGAGAAGGGTAACATATTA TGGAGAACTAG	A	T	G	T	T
HP486 (Jinzhan)	Indica I	China	G	A	C	G	C	T	G	T	C	G	A	A	A	C	N	ATGG	A	G	C	T	C	T	C	T	AT	A	C	A	T	T	A	A	A	C	A	G	AT	C	A	AG	T	AAATTTTCCAAAGAGAAGGGTAACATATTA TGGAGAACTAG	A	T	G	T	T
HP487 (Mazhan)	Indica I	China	G	A	C	G	C	T	G	T	C	G	A	A	A	C	N	ATGG	A	G	C	T	C	T	C	T	AT	A	C	A	T	T	A	A	A	C	A	G	AT	T	A	AG	T	AAATTTTCCAAAGAGAAGGGTAACATATTA TGGAGAACTAG	A	T	G	T	T
HP488 (Guiyangnuo)	Indica I	China	G	A	C	G	C	T	G	T	C	G	A	A	A	C	G	ATGG	A	G	C	T	C	T	C	T	AT	A	C	A	T	T	A	A	A	C	A	G	AT	T	A	AG	T	AAATTTTCCAAAGAGAAGGGTAACATATTA TGGAGAACTAG	A	T	G	T	T
HP489 (Maoxiangzhan)	Indica I	China	G	A	C	G	C	T	G	T	C	G	A	A	A	C	N	ATGG	A	G	C	T	C	T	C	T	AT	A	C	A	T	T	A	A	A	C	A	G	AT	T	A	AG	T	AAATTTTCCAAAGAGAAGGGTAACATATTA TGGAGAACTAG	A	T	G	T	T
HP49 (Maguzhi)	Temperate Japonica	China	A	G	A	GT	CTTCGGGCATA	C	A	C	T	A	G	G	G	T	A	A	G	C	T	TTC	T	C	T	C	A	C	A	G	C	A	G	G	G	T	C	A	CT	C	ACC	A	C	A	G	C	A	A	C
HP490 (Quanzhounuo)	Indica I	China	G	A	C	G	C	T	G	T	C	G	G	G	G	C	N	ATGG	G	G	C	T	C	T	T	C	AT	C	C	A	C	A	G	A	A	C	A	A	AT	T	A	AG	C	AAATTTTCCAAAGAGAAGGGTAACATATTA TGGAGAACTAG	A	C	G	T	C
HP491 (Hongmimagu)	Indica I	China	G	G	C	GT	CTTCGGGCATA	T	G	C	T	G	G	A	G	T	N	ATGG	G	C	T	TTC	C	T	T	C	A	C	C	G	C	A	G	G	G	C	C	A	CT	C	ACC	A	C	AAATTTTCCAAAGAGAAGGGTAACATATTA TGGAGAACTAG	A	T	G	T	C
HP492 (Shuihegu)	Indica I	China	A	G	A	GT	CTTCGGGCATA	C	A	C	T	A	G	G	G	T	A	ATGG	G	C	T	TTC	T	C	T	C	A	C	A	G	C	A	G	G	G	C	N	A	CT	C	ACC	A	C	A	G	C	A	A	C
HP493 (Guangxuhe)	Indica I	China	G	A	C	G	C	T	G	T	C	G	G	G	G	C	G	ATGG	G	G	C	T	C	T	T	C	AT	C	C	A	C	A	G	A	A	C	A	A	AT	T	A	AG	C	AAATTTTCCAAAGAGAAGGGTAACATATTA TGGAGAACTAG	A	C	G	T	C
HP494 (Maweizhan)	Indica Intermediate	China	G	A	C	G	C	T	G	T	C	G	A	A	A	C	N	ATGG	A	G	C	T	C	T	C	T	AT	A	C	A	T	T	A	A	A	C	A	G	AT	T	A	AG	T	AAATTTTCCAAAGAGAAGGGTAACATATTA TGGAGAACTAG	A	T	G	T	T
HP495 (Zaowangzainuo)	Indica Intermediate	China	G	A	C	G	C	T	G	T	C	G	G	G	G	C	N	ATGG	G	G	C	T	C	T	T	C	AT	C	C	A	C	A	G	A	A	C	A	A	AT	T	A	AG	C	AAATTTTCCAAAGAGAAGGGTAACATATTA TGGAGAACTAG	A	C	G	T	C
HP496 (Jiangxinuo)	Indica I	China	G	A	C	G	C	T	G	T	C	G	A	A	A	C	N	ATGG	A	G	C	T	C	T	C	T	AT	A	C	A	T	T	A	A	A	C	A	G	AT	T	A	AG	T	AAATTTTCCAAAGAGAAGGGTAACATATTA TGGAGAACTAG	A	T	G	T	T
HP497 (Hunuo)	Indica Intermediate	China	G	A	C	G	C	T	G	T	C	G	G	G	G	C	N	ATGG	G	G	C	T	C	T	T	C	AT	C	C	A	C	A	G	A	A	C	A	A	AT	T	A	AG	C	AAATTTTCCAAAGAGAAGGGTAACATATTA TGGAGAACTAG	A	C	G	T	C
HP498 (Chongyangnuo)	Indica I	China	G	A	C	G	C	T	G	T	C	G	G	G	G	C	N	ATGG	G	G	C	T	C	T	T	C	AT	C	C	A	C	A	G	A	A	C	A	A	AT	T	A	AG	C	AAATTTTCCAAAGAGAAGGGTAACATATTA TGGAGAACTAG	A	C	G	T	C
HP499 (Maweinuo)	Indica Intermediate	China	G	A	C	G	C	T	G	T	C	G	A	A	A	C	N	G	A	G	C	T	C	T	C	T	AT	A	C	A	T	T	A	A	A	C	A	G	AT	T	A	AG	T	AAATTTTCCAAAGAGAAGGGTAACATATTA TGGAGAACTAG	A	T	G	T	T
HP5 (Chiwudao)	Temperate Japonica	China	A	G	A	GT	CTTCGGGCATA	C	A	C	T	A	G	G	G	T	A	A	G	C	T	TTC	T	C	T	C	A	C	A	G	C	A	G	G	G	T	C	A	CT	C	ACC	A	C	A	G	C	A	A	C
HP50 (Honggeda(Houbeiwa))	Temperate Japonica	China	A	G	A	GT	CTTCGGGCATA	C	A	C	T	A	G	G	G	T	A	A	G	C	T	TTC	T	C	T	C	A	C	A	G	C	A	G	G	G	N	C	A	CT	C	ACC	A	C	A	G	C	A	A	C
HP500 (Zaonuo-1)	Indica I	China	G	A	C	G	C	T	G	T	C	G	G	G	G	C	G	ATGG	G	G	C	T	C	T	T	C	AT	C	C	A	C	A	G	A	A	C	A	A	AT	T	A	AG	C	AAATTTTCCAAAGAGAAGGGTAACATATTA TGGAGAACTAG	A	C	G	T	C
HP501 (Jiangxizhan)	Indica I	China	G	A	C	G	C	T	G	T	C	G	G	G	G	C	N	ATGG	G	G	C	T	C	T	T	C	AT	C	C	A	C	A	G	A	A	C	A	A	AT	T	A	AG	C	AAATTTTCCAAAGAGAAGGGTAACATATTA TGGAGAACTAG	A	C	G	T	C
HP502 (Xiangzhan)	Indica I	China	G	A	C	G	C	T	G	T	C	G	G	G	G	C	N	ATGG	G	G	C	T	C	T	T	C	AT	C	C	A	C	A	G	A	A	C	A	A	AT	T	A	AG	C	AAATTTTCCAAAGAGAAGGGTAACATATTA TGGAGAACTAG	A	C	G	T	C
HP503 (Hongmidongzhan)	Indica Intermediate	China	G	A	C	G	C	T	G	T	C	G	A	A	A	C	N	ATGG	A	G	C	T	C	T	C	T	AT	A	C	A	T	T	A	A	A	C	A	G	AT	T	A	AG	T	AAATTTTCCAAAGAGAAGGGTAACATATTA TGGAGAACTAG	A	T	G	T	T
HP504 (77-2087)	Indica I	China	G	A	C	G	C	T	G	T	C	G	A	A	A	C	N	ATGG	A	G	C	T	C	T	C	T	AT	A	C	A	T	T	A	A	A	C	A	G	AT	T	A	AG	T	AAATTTTCCAAAGAGAAGGGTAACATATTA TGGAGAACTAG	A	T	G	T	T
HP505 (Nantehao)	Indica I	China	G	A	C	G	C	T	G	T	C	G	A	A	A	C	G	ATGG	A	G	C	T	C	T	C	T	AT	A	C	A	T	T	A	A	A	C	A	G	AT	T	A	AG	T	AAATTTTCCAAAGAGAAGGGTAACATATTA TGGAGAACTAG	A	T	G	T	T
HP506 (Yumidao)	Indica I	China	G	A	C	G	C	T	G	T	C	G	A	A	A	C	N	ATGG	A	G	C	T	C	T	C	T	AT	A	C	A	T	T	A	A	A	C	A	G	AT	T	A	AG	T	AAATTTTCCAAAGAGAAGGGTAACATATTA TGGAGAACTAG	A	T	G	T	T
HP507 (Jiandaoqi)	Indica I	China	G	A	C	G	C	T	G	T	C	G	A	A	A	C	G	ATGG	A	G	C	T	C	T	C	T	AT	A	C	A	T	T	A	A	A	C	A	G	AT	T	A	AG	T	AAATTTTCCAAAGAGAAGGGTAACATATTA TGGAGAACTAG	A	T	G	T	T
HP508 (Xiaomagu)	Indica I	China	G	A	C	G	C	T	G	T	C	G	A	A	A	C	G	ATGG	A	G	C	T	C	T	C	T	AT	A	C	A	T	T	A	A	A	C	A	G	AT	T	A	AG	T	AAATTTTCCAAAGAGAAGGGTAACATATTA TGGAGAACTAG	A	T	G	T	T
HP509 (Babaili)	Indica I	China	G	A	C	G	C	T	G	T	C	G	A	A	A	C	N	ATGG	A	G	C	T	C	T	C	T	AT	A	C	A	T	T	A	A	A	C	A	G	AT	T	A	AG	T	AAATTTTCCAAAGAGAAGGGTAACATATTA TGGAGAACTAG	A	T	G	T	T
HP51 (Dahuangdao)	Temperate Japonica	China	A	G	A	GT	CTTCGGGCATA	C	A	C	T	A	G	G	G	T	A	A	G	C	T	TTC	T	C	T	C	A	C	A	G	C	A	G	G	G	N	C	A	CT	C	ACC	A	C	A	G	C	A	A	C
HP510 (Mamahuang)	Indica I	China	G	A	C	G	C	T	G	T	C	G	A	A	A	C	N	ATGG	A	G	C	T	C	T	C	T	AT	A	C	A	T	T	A	A	A	C	A	G	AT	T	A	AG	T	AAATTTTCCAAAGAGAAGGGTAACATATTA TGGAGAACTAG	A	T	G	T	T
HP511 (Miandianjiugu)	Temperate Japonica	China	A	G	A	GT	CTTCGGGCATA	C	A	C	T	A	G	G	G	T	A	A	G	C	T	TTC	T	C	T	C	A	C	A	G	C	A	G	G	G	T	C	A	CT	C	ACC	A	C	A	G	C	A	A	C
HP512 (Qiaonong-1)	Temperate Japonica	China	A	G	A	GT	CTTCGGGCATA	C	A	C	T	A	G	G	G	T	A	A	G	C	T	TTC	T	C	T	C	A	C	A	G	C	A	G	G	G	C	C	A	CT	C	ACC	A	C	A	G	C	A	A	C
HP513 (Banjiuyan)	Indica I	China	G	A	C	G	C	T	G	T	C	G	A	A	A	C	N	ATGG	A	G	C	T	C	T	C	T	AT	A	C	A	T	T	A	A	A	C	A	G	AT	T	A	AG	T	AAATTTTCCAAAGAGAAGGGTAACATATTA TGGAGAACTAG	A	T	G	T	T
HP514 (Tuogu)	Indica I	China	G	A	C	G	C	T	G	T	C	G	G	G	G	C	N	ATGG	G	G	C	T	C	T	T	C	AT	C	C	A	C	A	G	A	A	C	A	A	AT	T	A	AG	C	AAATTTTCCAAAGAGAAGGGTAACATATTA TGGAGAACTAG	A	C	G	T	C
HP515 (Shaweizi)	Indica I	China	G	A	C	G	C	T	G	T	C	G	A	A	A	C	G	ATGG	A	G	C	T	C	T	C	T	AT	A	C	A	T	T	A	A	A	C	A	G	AT	T	A	AG	T	AAATTTTCCAAAGAGAAGGGTAACATATTA TGGAGAACTAG	A	T	G	T	T
HP516 (Heijielan)	Indica I	China	G	A	C	G	C	T	G	T	C	G	A	A	A	C	N	ATGG	A	G	C	T	C	T	C	T	AT	A	C	A	T	T	A	A	A	C	A	G	AT	T	A	AG	T	AAATTTTCCAAAGAGAAGGGTAACATATTA TGGAGAACTAG	A	T	G	T	T
HP517 (Dishuigu)	Indica I	China	G	A	C	G	C	T	G	T	C	G	A	A	A	C	N	ATGG	A	G	C	T	C	T	C	T	AT	A	C	A	T	T	A	A	A	C	A	G	AT	T	A	AG	T	AAATTTTCCAAAGAGAAGGGTAACATATTA TGGAGAACTAG	A	T	G	T	T
HP518 (Baikezao)	Indica I	China	G	A	C	G	C	T	G	T	C	G	A	A	A	C	G	ATGG	A	G	C	T	C	T	C	T	AT	A	C	A	T	T	A	A	A	C	A	G	AT	T	A	AG	T	AAATTTTCCAAAGAGAAGGGTAACATATTA TGGAGAACTAG	A	T	G	T	T
HP519 (Heizaogu)	Intermediate	China	G	A	C	G	C	T	G	T	C	G	A	A	A	C	N	ATGG	A	G	C	T	C	T	C	T	AT	A	C	A	T	T	A	A	A	C	A	G	AT	T	A	AG	T	AAATTTTCCAAAGAGAAGGGTAACATATTA TGGAGAACTAG	A	T	G	T	T
HP52 (Ruandaozi)	Temperate Japonica	China	A	G	A	GT	CTTCGGGCATA	C	A	C	T	A	G	G	G	T	A	A	G	C	T	TTC	T	C	T	C	A	C	A	G	C	A	G	G	G	T	C	A	CT	C	ACC	A	C	A	G	C	A	A	C
HP520 (Niutouwu)	Indica Intermediate	China	G	A	C	G	C	T	G	T	C	G	A	A	A	C	N	ATGG	A	G	C	T	C	T	C	T	AT	A	C	A	T	T	A	A	A	C	A	G	AT	C	A	AG	T	AAATTTTCCAAAGAGAAGGGTAACATATTA TGGAGAACTAG	A	T	G	T	T
HP521 (Zaokengji)	Indica Intermediate	China	G	A	C	G	C	T	G	T	C	G	A	A	A	C	N	ATGG	A	G	C	T	C	T	C	T	AT	A	C	A	T	T	A	A	A	C	A	G	AT	T	A	AG	T	AAATTTTCCAAAGAGAAGGGTAACATATTA TGGAGAACTAG	A	T	G	T	T
HP522 (Hongmizhong)	Indica I	China	G	A	C	G	C	T	G	T	C	G	A	A	A	C	N	ATGG	A	G	C	T	C	T	C	T	AT	A	C	A	T	T	A	A	A	C	A	G	AT	T	A	AG	T	AAATTTTCCAAAGAGAAGGGTAACATATTA TGGAGAACTAG	A	T	G	T	T
HP523 (Yizhixiang)	Indica Intermediate	China	G	A	C	G	C	T	G	T	C	G	A	A	A	C	N	ATGG	A	G	C	T	C	T	C	T	AT	A	C	A	T	T	A	A	A	C	A	G	AT	T	A	AG	T	AAATTTTCCAAAGAGAAGGGTAACATATTA TGGAGAACTAG	A	T	G	T	T
HP524 (Changjingchi)	Indica I	China	G	A	C	G	C	T	G	T	C	G	A	A	A	C	N	ATGG	A	G	C	T	C	T	C	T	AT	A	C	A	T	T	A	A	A	C	A	G	AT	T	A	AG	T	AAATTTTCCAAAGAGAAGGGTAACATATTA TGGAGAACTAG	A	T	G	T	T
HP525 (Fanzhan)	Temperate Japonica	China	A	G	A	GT	CTTCGGGCATA	C	A	C	T	A	G	G	G	T	A	A	G	C	T	TTC	T	C	T	C	A	C	A	G	C	A	G	G	G	T	C	A	CT	C	ACC	A	C	A	G	C	A	A	C
HP526 (Hualuozhan)	Indica I	China	G	A	C	G	C	T	G	T	C	G	A	A	A	C	N	ATGG	A	G	C	T	C	T	C	T	AT	A	C	A	T	T	A	A	A	C	A	G	AT	T	A	AG	T	AAATTTTCCAAAGAGAAGGGTAACATATTA TGGAGAACTAG	A	T	G	T	T
HP527 (Laobaijing)	Indica Intermediate	China	G	A	C	G	C	T	G	T	C	G	G	G	G	C	G	ATGG	G	G	C	T	C	T	T	C	AT	C	C	A	C	A	G	G	G	C	A	A	AT	T	A	AG	C	AAATTTTCCAAAGAGAAGGGTAACATATTA TGGAGAACTAG	A	C	G	T	C
HP528 (Ximazagu)	Indica Intermediate	China	G	A	C	G	C	T	G	T	C	G	A	A	A	C	G	ATGG	A	G	C	T	C	T	C	T	AT	A	C	A	T	T	A	A	A	C	A	G	AT	T	A	AG	T	AAATTTTCCAAAGAGAAGGGTAACATATTA TGGAGAACTAG	A	T	G	T	T
HP529 (Haoanxiu)	Indica Intermediate	China	G	A	C	G	C	T	G	T	C	G	A	A	A	C	G	ATGG	A	G	C	T	C	T	C	T	AT	A	C	A	T	T	A	A	A	C	A	G	AT	T	A	AG	T	AAATTTTCCAAAGAGAAGGGTAACATATTA TGGAGAACTAG	A	T	G	T	T
HP53 (Changmangnuo-1)	Temperate Japonica	China	A	G	A	GT	CTTCGGGCATA	C	A	C	T	A	G	G	G	T	A	A	G	C	T	TTC	T	C	T	C	A	C	A	G	C	A	G	G	G	T	C	A	CT	C	ACC	A	C	A	G	C	A	A	C
HP530 (Hongxinnuo)	Indica Intermediate	China	G	A	C	G	C	T	G	T	C	G	A	A	A	C	N	ATGG	A	G	C	T	C	T	C	T	AT	A	C	A	T	T	A	A	A	C	A	G	AT	T	A	AG	T	AAATTTTCCAAAGAGAAGGGTAACATATTA TGGAGAACTAG	A	T	G	T	T
HP531 (Wubaili)	Indica I	China	G	A	C	G	C	T	G	T	C	G	A	A	A	C	N	ATGG	A	G	C	T	C	T	C	T	AT	A	C	A	T	T	A	A	A	C	A	G	AT	T	A	AG	T	AAATTTTCCAAAGAGAAGGGTAACATATTA TGGAGAACTAG	A	T	G	T	T
HP532 (Daodounuo)	Temperate Japonica	China	A	G	A	GT	CTTCGGGCATA	C	A	C	T	A	G	G	G	T	A	A	G	C	T	TTC	T	C	T	C	A	C	A	G	C	A	G	G	G	T	C	A	CT	C	ACC	A	C	A	G	C	A	A	C
HP533 (Daguangmazhan)	Indica I	China	G	A	C	G	C	T	G	T	C	G	A	A	A	C	N	ATGG	A	G	C	T	C	T	C	T	AT	A	C	A	T	T	A	A	A	C	A	G	AT	T	A	AG	T	AAATTTTCCAAAGAGAAGGGTAACATATTA TGGAGAACTAG	A	T	G	T	T
HP534 (Magu-1)	Indica I	China	G	A	C	G	C	T	G	T	C	G	A	A	A	C	N	ATGG	A	G	C	T	C	T	C	T	AT	A	C	A	T	T	A	A	A	C	A	G	AT	T	A	AG	T	AAATTTTCCAAAGAGAAGGGTAACATATTA TGGAGAACTAG	A	T	G	T	T
HP535 (Yangguzi)	Indica I	China	G	A	C	G	C	T	G	T	C	G	A	A	A	C	G	ATGG	A	G	C	T	C	T	C	T	AT	A	C	A	T	T	A	A	A	C	A	G	AT	T	A	AG	T	AAATTTTCCAAAGAGAAGGGTAACATATTA TGGAGAACTAG	A	T	G	T	T
HP536 (Datiegan)	Indica I	China	G	A	C	G	C	T	G	T	C	G	A	A	A	C	N	ATGG	A	G	C	T	C	T	C	T	AT	A	C	A	T	T	A	A	A	C	A	G	AT	T	A	AG	T	AAATTTTCCAAAGAGAAGGGTAACATATTA TGGAGAACTAG	A	T	G	T	T
HP537 (Guazizhan)	Indica I	China	G	A	C	G	C	T	G	T	C	G	G	G	G	C	G	ATGG	G	G	C	T	C	T	T	C	AT	C	C	A	C	A	G	A	A	C	A	A	AT	T	A	AG	C	AAATTTTCCAAAGAGAAGGGTAACATATTA TGGAGAACTAG	A	C	G	T	C
HP538 (Baishazhan)	Indica I	China	G	A	C	G	C	T	G	T	C	G	A	A	A	C	N	ATGG	A	G	C	T	C	T	C	T	AT	A	C	A	T	T	A	A	A	C	A	G	AT	T	A	AG	T	AAATTTTCCAAAGAGAAGGGTAACATATTA TGGAGAACTAG	A	T	G	T	T
HP539 (Xiaohongjiaoxuan)	Indica I	China	G	A	C	G	C	T	G	T	C	G	A	A	A	C	N	ATGG	A	G	C	T	C	T	C	T	AT	A	C	A	T	T	A	A	A	C	A	G	AT	T	A	AG	T	AAATTTTCCAAAGAGAAGGGTAACATATTA TGGAGAACTAG	A	T	G	T	T
HP54 (Heimangdao)	Temperate Japonica	China	A	G	A	GT	CTTCGGGCATA	C	A	C	T	A	G	G	G	T	A	A	G	C	T	TTC	T	C	T	C	A	C	A	G	C	A	G	G	G	T	C	A	CT	C	ACC	A	C	A	G	C	A	A	C
HP540 (Xuzhan)	Indica I	China	G	A	C	G	C	T	G	T	C	G	G	G	G	C	N	ATGG	G	G	C	T	C	T	T	C	AT	C	C	A	C	A	G	A	A	C	A	A	AT	T	A	AG	C	AAATTTTCCAAAGAGAAGGGTAACATATTA TGGAGAACTAG	A	C	G	T	C
HP541 (Shuihongmi)	Indica I	China	G	A	C	G	C	T	G	T	C	G	A	A	A	C	N	ATGG	A	G	C	T	C	T	C	T	AT	A	C	A	T	T	A	A	A	C	A	G	AT	T	A	AG	T	AAATTTTCCAAAGAGAAGGGTAACATATTA TGGAGAACTAG	A	T	G	T	T
HP542 (Baimiwujuzhan)	Indica I	China	G	A	C	G	C	T	G	T	C	G	G	G	G	C	N	ATGG	G	G	C	T	C	T	T	C	AT	C	C	A	C	A	G	A	A	C	A	A	AT	T	A	AG	C	AAATTTTCCAAAGAGAAGGGTAACATATTA TGGAGAACTAG	A	C	G	T	C
HP543 (Zaoxuanzhan)	Indica I	China	G	A	C	G	C	T	G	T	C	G	G	G	G	C	G	ATGG	G	G	C	T	C	T	T	C	AT	C	C	A	C	A	G	A	A	C	A	A	AT	T	A	AG	C	AAATTTTCCAAAGAGAAGGGTAACATATTA TGGAGAACTAG	A	C	G	T	C
HP544 (Keliuzao)	Indica Intermediate	China	G	G	C	GT	CTTCGGGCATA	T	G	C	T	G	G	A	G	T	N	G	G	C	T	TTC	C	T	T	C	A	C	C	G	C	A	G	G	G	C	C	A	CT	C	ACC	A	C	AAATTTTCCAAAGAGAAGGGTAACATATTA TGGAGAACTAG	A	C	G	T	C
HP545 (Changmaozhan)	Indica I	China	G	A	C	G	C	T	G	T	C	G	A	A	A	C	N	ATGG	A	G	C	T	C	T	C	T	AT	A	C	A	T	T	A	A	A	C	A	G	AT	T	A	AG	T	AAATTTTCCAAAGAGAAGGGTAACATATTA TGGAGAACTAG	A	T	G	T	T
HP546 (Xiaomanggu)	Indica I	China	G	A	C	G	C	T	G	T	C	G	A	A	A	C	N	ATGG	A	G	C	T	C	T	C	T	AT	A	C	A	T	T	A	A	A	C	A	G	AT	T	A	AG	T	AAATTTTCCAAAGAGAAGGGTAACATATTA TGGAGAACTAG	A	T	G	T	T
HP547 (Jiaozhan)	Indica Intermediate	China	G	A	C	G	C	T	G	T	C	G	A	A	A	C	N	ATGG	A	G	C	T	C	T	C	T	AT	A	C	A	T	T	A	A	A	C	A	G	AT	T	A	AG	T	AAATTTTCCAAAGAGAAGGGTAACATATTA TGGAGAACTAG	A	T	G	T	T
HP548 (Chima)	Indica I	China	G	A	C	G	C	T	G	T	C	G	A	A	A	C	N	ATGG	A	G	C	T	C	T	C	T	AT	A	C	A	T	T	A	A	A	C	A	G	AT	T	A	AG	T	AAATTTTCCAAAGAGAAGGGTAACATATTA TGGAGAACTAG	A	T	G	T	T
HP549 (Chuangnuo-2)	Indica I	China	G	A	C	G	C	T	G	T	C	G	A	A	A	C	N	ATGG	A	G	C	T	C	T	C	T	AT	A	C	A	T	T	A	A	A	C	A	G	AT	T	A	AG	T	AAATTTTCCAAAGAGAAGGGTAACATATTA TGGAGAACTAG	A	T	G	T	T
HP55 (Youmangxiaohongbandao)	Temperate Japonica	China	A	G	A	GT	CTTCGGGCATA	C	A	C	T	A	G	G	G	T	A	A	G	C	T	TTC	T	C	T	C	A	C	A	G	C	A	G	G	G	T	C	A	CT	C	ACC	A	C	A	G	C	A	A	C
HP550 (Maogu)	Indica I	China	G	A	C	G	C	T	G	T	C	G	A	A	A	C	G	ATGG	A	G	C	T	C	T	C	T	AT	A	C	A	T	T	A	A	A	C	A	G	AT	T	A	AG	T	AAATTTTCCAAAGAGAAGGGTAACATATTA TGGAGAACTAG	A	T	G	T	T
HP551 (Shunhaixiaomagu)	Indica I	China	G	A	C	G	C	T	G	T	C	G	A	A	A	C	N	ATGG	A	G	C	T	C	T	C	T	AT	A	C	A	T	T	A	A	A	C	A	G	AT	T	A	AG	T	AAATTTTCCAAAGAGAAGGGTAACATATTA TGGAGAACTAG	A	T	G	T	T
HP552 (Huangkemazhan)	Indica I	China	G	A	C	G	C	T	G	T	C	G	A	A	A	C	N	ATGG	A	G	C	T	C	T	C	T	AT	A	C	A	T	T	A	A	A	C	A	G	AT	T	A	AG	T	AAATTTTCCAAAGAGAAGGGTAACATATTA TGGAGAACTAG	A	T	G	T	T
HP553 (Dahongjiao-2)	Indica I	China	G	A	C	G	C	T	G	T	C	G	A	A	A	C	N	ATGG	A	G	C	T	C	T	C	T	AT	A	C	A	T	T	A	A	A	C	A	G	AT	T	A	AG	T	AAATTTTCCAAAGAGAAGGGTAACATATTA TGGAGAACTAG	A	T	G	T	T
HP554 (Huangkexianzhan-1)	Temperate Japonica	China	A	G	A	GT	CTTCGGGCATA	C	A	C	T	A	G	G	G	T	A	A	G	C	T	TTC	T	C	T	C	A	C	A	G	C	A	G	G	G	N	C	A	CT	C	ACC	A	C	A	G	C	A	A	C
HP555 (Lengshuizi(Yehe))	Indica Intermediate	China	G	A	C	G	C	T	G	T	C	G	A	A	A	C	N	ATGG	A	G	C	T	C	T	C	T	AT	A	C	A	T	T	A	A	A	C	A	G	AT	T	A	AG	T	AAATTTTCCAAAGAGAAGGGTAACATATTA TGGAGAACTAG	A	T	G	T	T
HP556 (Baiganzhan)	Indica I	China	G	A	C	G	C	T	G	T	C	G	A	A	A	C	N	ATGG	A	G	C	T	C	T	C	T	AT	A	C	A	T	T	A	A	A	C	A	G	AT	T	A	AG	T	AAATTTTCCAAAGAGAAGGGTAACATATTA TGGAGAACTAG	A	T	G	T	T
HP557 (Bayuehzhong)	Indica I	China	G	A	C	G	C	T	G	T	C	G	A	A	A	C	N	ATGG	A	G	C	T	C	T	C	T	AT	A	C	A	T	T	A	A	A	C	A	G	AT	T	A	AG	T	AAATTTTCCAAAGAGAAGGGTAACATATTA TGGAGAACTAG	A	T	G	T	T
HP558 (Ermaoxiang)	Indica I	China	G	A	C	G	C	T	G	T	C	G	A	A	A	C	N	ATGG	A	G	C	T	C	T	C	T	AT	A	C	A	T	T	A	A	A	C	A	G	AT	T	A	AG	T	AAATTTTCCAAAGAGAAGGGTAACATATTA TGGAGAACTAG	A	T	G	T	T
HP559 (Shuibaitiao)	Indica I	China	G	A	C	G	C	T	G	T	C	G	A	A	A	C	N	ATGG	A	G	C	T	C	T	C	T	AT	A	C	A	T	T	A	A	A	C	A	G	AT	T	A	AG	T	AAATTTTCCAAAGAGAAGGGTAACATATTA TGGAGAACTAG	A	T	G	T	T
HP56 (Danuodao)	Temperate Japonica	China	A	G	A	GT	CTTCGGGCATA	C	A	C	T	A	G	G	G	T	A	A	G	C	T	TTC	T	C	T	C	A	C	A	G	C	A	G	G	G	T	C	A	CT	C	ACC	A	C	A	G	C	A	A	C
HP560 (Hongminuo)	Indica I	China	G	A	C	G	C	T	G	T	C	G	A	A	A	C	N	ATGG	A	G	C	T	C	T	C	T	AT	A	C	A	T	T	A	A	A	C	A	G	AT	T	A	AG	T	AAATTTTCCAAAGAGAAGGGTAACATATTA TGGAGAACTAG	A	T	G	T	T
HP561 (Lengshuima)	Indica I	China	G	A	C	G	C	T	G	T	C	G	G	G	G	C	N	ATGG	G	G	C	T	C	T	T	C	AT	C	C	A	C	A	G	A	A	C	A	A	AT	T	A	AG	C	AAATTTTCCAAAGAGAAGGGTAACATATTA TGGAGAACTAG	A	C	G	T	C
HP562 (Baiduluo)	Indica I	China	G	A	C	G	C	T	G	T	C	G	A	A	A	C	N	ATGG	A	G	C	T	C	T	C	T	AT	A	C	A	T	T	A	A	A	C	A	G	AT	T	A	AG	T	AAATTTTCCAAAGAGAAGGGTAACATATTA TGGAGAACTAG	A	T	G	T	T
HP563 (Changsuihe)	Indica I	China	G	A	C	G	C	T	G	T	C	G	G	G	G	C	N	ATGG	G	G	C	T	C	T	T	C	AT	C	C	A	C	A	G	A	A	C	A	A	AT	T	A	AG	C	AAATTTTCCAAAGAGAAGGGTAACATATTA TGGAGAACTAG	A	C	G	T	C
HP564 (Laohonggu-2)	Temperate Japonica	China	A	G	A	GT	CTTCGGGCATA	C	A	C	T	A	G	G	G	T	A	A	G	C	T	TTC	T	C	T	C	A	C	A	G	C	A	G	G	G	T	C	A	CT	C	ACC	A	C	A	G	C	A	A	C
HP565 (Erpozao)	Indica II	China	G	A	C	G	C	T	G	T	C	G	A	A	A	C	N	ATGG	A	G	C	T	C	T	C	T	AT	A	C	A	T	T	A	A	A	C	A	G	AT	T	A	AG	T	AAATTTTCCAAAGAGAAGGGTAACATATTA TGGAGAACTAG	A	T	G	T	T
HP566 (Jinuo)	Indica I	China	G	A	C	G	C	T	G	T	C	G	A	A	A	C	N	ATGG	A	G	C	T	C	T	C	T	AT	A	C	A	T	T	A	A	A	C	A	G	AT	T	A	AG	T	AAATTTTCCAAAGAGAAGGGTAACATATTA TGGAGAACTAG	A	T	G	T	T
HP567 (Makenuo)	Indica I	China	G	A	C	G	C	T	G	T	C	G	A	A	A	C	N	ATGG	A	G	C	T	C	T	C	T	AT	A	C	A	T	T	A	A	A	C	A	G	AT	T	A	AG	T	AAATTTTCCAAAGAGAAGGGTAACATATTA TGGAGAACTAG	A	T	G	T	T
HP568 (Hongkenuo)	Temperate Japonica	China	A	G	A	GT	CTTCGGGCATA	C	A	C	T	A	G	G	G	T	A	A	G	C	T	TTC	T	C	T	C	A	C	A	G	C	A	G	G	G	T	C	A	CT	C	ACC	A	C	A	G	C	A	A	C
HP569 (Magu-2)	Indica I	China	G	A	C	G	C	T	G	T	C	G	A	A	A	C	N	ATGG	A	G	C	T	C	T	C	T	AT	A	C	A	T	T	A	A	A	C	A	G	AT	T	A	AG	T	AAATTTTCCAAAGAGAAGGGTAACATATTA TGGAGAACTAG	A	T	G	T	T
HP57 (Xiaozhanjiangmidao)	Temperate Japonica	China	A	G	A	GT	CTTCGGGCATA	C	A	C	T	A	G	G	G	T	A	A	G	C	T	TTC	T	C	T	C	A	C	A	G	C	A	G	G	G	T	C	A	CT	C	ACC	A	C	A	G	C	A	A	C
HP570 (Hongmigu)	Indica I	China	G	A	C	G	C	T	G	T	C	G	A	A	A	C	N	ATGG	A	G	C	T	C	T	C	T	AT	A	C	A	T	T	A	A	A	C	A	G	AT	T	A	AG	T	AAATTTTCCAAAGAGAAGGGTAACATATTA TGGAGAACTAG	A	T	G	T	T
HP571 (Hongmimagu-2)	Indica I	China	G	A	C	G	C	T	G	T	C	G	A	A	A	C	N	ATGG	A	G	C	T	C	T	C	T	AT	A	C	A	T	T	A	A	A	C	A	G	AT	T	A	AG	T	AAATTTTCCAAAGAGAAGGGTAACATATTA TGGAGAACTAG	A	T	G	T	T
HP572 (Yangguzi-2)	Indica I	China	G	A	C	G	C	T	G	T	C	G	A	A	A	C	N	ATGG	A	G	C	T	C	T	C	T	AT	A	C	A	T	T	A	A	A	C	A	G	AT	T	A	AG	T	AAATTTTCCAAAGAGAAGGGTAACATATTA TGGAGAACTAG	A	T	G	T	T
HP573 (Jinbaoyin-2)	Indica Intermediate	China	G	A	C	G	C	T	G	T	C	G	A	A	A	C	N	ATGG	A	G	C	T	C	T	C	T	AT	A	C	A	T	T	A	A	A	C	A	G	AT	T	A	AG	T	AAATTTTCCAAAGAGAAGGGTAACATATTA TGGAGAACTAG	A	T	G	T	T
HP574 (Banbiannuo-1)	Temperate Japonica	China	A	G	A	GT	CTTCGGGCATA	C	A	C	T	A	G	G	G	T	A	A	G	C	T	TTC	T	C	T	C	A	C	A	G	C	A	G	G	G	C	C	A	CT	C	ACC	A	C	A	G	C	A	A	C
HP575 (Nuoganzi)	Indica I	China	G	A	C	G	C	T	G	T	C	G	A	A	A	C	N	ATGG	A	G	C	T	C	T	C	T	AT	A	C	A	T	T	A	A	A	C	A	G	AT	T	A	AG	T	AAATTTTCCAAAGAGAAGGGTAACATATTA TGGAGAACTAG	A	T	G	T	T
HP576 (Shuilanzhanhongmi)	Indica I	China	G	A	C	G	C	T	G	T	C	G	A	A	A	C	N	ATGG	A	G	C	T	C	T	C	T	AT	A	C	A	T	T	A	A	A	C	A	G	AT	T	A	AG	T	AAATTTTCCAAAGAGAAGGGTAACATATTA TGGAGAACTAG	A	T	G	T	T
HP577 (Yanzhan)	Indica I	China	G	A	C	G	C	T	G	T	C	G	A	A	A	C	G	ATGG	A	G	C	T	C	T	C	T	AT	A	C	A	T	T	A	A	A	C	A	G	AT	T	A	AG	T	AAATTTTCCAAAGAGAAGGGTAACATATTA TGGAGAACTAG	A	T	G	T	T
HP578 (Qingganzhan)	Indica I	China	G	A	C	G	C	T	G	T	C	G	G	G	G	C	N	ATGG	G	G	C	T	C	T	T	C	AT	C	C	A	C	A	G	A	A	C	A	A	AT	T	A	AG	C	AAATTTTCCAAAGAGAAGGGTAACATATTA TGGAGAACTAG	A	C	G	T	C
HP579 (Zaobaigu)	Indica I	China	G	A	C	G	C	T	G	T	C	G	A	A	A	C	N	ATGG	A	G	C	T	C	T	C	T	AT	A	C	A	T	T	A	A	A	C	A	G	AT	T	A	AG	T	AAATTTTCCAAAGAGAAGGGTAACATATTA TGGAGAACTAG	A	T	G	T	T
HP58 (Hangdao)	Temperate Japonica	China	A	G	A	GT	CTTCGGGCATA	C	A	C	T	A	G	G	G	T	A	A	G	C	T	TTC	T	C	T	C	A	C	A	G	C	A	G	G	G	T	C	A	CT	C	ACC	A	C	A	G	C	A	A	C
HP580 (Mazhan-3)	Indica I	China	G	A	C	G	C	T	G	T	C	G	A	A	A	C	N	ATGG	A	G	C	T	C	T	C	T	AT	A	C	A	T	T	A	A	A	C	A	G	AT	T	A	AG	T	AAATTTTCCAAAGAGAAGGGTAACATATTA TGGAGAACTAG	A	T	G	T	T
HP581 (Xiaohongzhan)	Indica I	China	G	A	C	G	C	T	G	T	C	G	A	A	A	C	N	ATGG	A	G	C	T	C	T	C	T	AT	A	C	A	T	T	A	A	A	C	A	G	AT	T	A	AG	T	A	A	T	G	T	T
HP582 (Fengleng)	Indica I	China	G	A	C	G	C	T	G	T	C	G	A	A	A	C	N	ATGG	A	G	C	T	C	T	C	T	AT	A	C	A	T	T	A	A	A	C	A	G	AT	T	A	AG	T	AAATTTTCCAAAGAGAAGGGTAACATATTA TGGAGAACTAG	A	T	G	T	T
HP583 (Damagu)	Indica I	China	G	A	C	G	C	T	G	T	C	G	A	A	A	C	N	ATGG	A	G	C	T	C	T	C	T	AT	A	C	A	T	T	A	A	A	C	A	G	AT	T	A	AG	T	AAATTTTCCAAAGAGAAGGGTAACATATTA TGGAGAACTAG	A	T	G	T	T
HP584 (Hongjiaoguang)	Indica I	China	G	A	C	G	C	T	G	T	C	G	A	A	A	C	N	ATGG	A	G	C	T	C	T	C	T	AT	A	C	A	T	T	A	A	A	C	A	G	AT	T	A	AG	T	AAATTTTCCAAAGAGAAGGGTAACATATTA TGGAGAACTAG	A	T	G	T	T
HP585 (Mahuangnuo)	Temperate Japonica	China	A	G	A	GT	CTTCGGGCATA	C	A	C	T	A	G	G	G	T	A	A	G	C	T	TTC	T	C	T	C	A	C	A	G	C	A	G	G	G	N	C	A	CT	C	ACC	A	C	A	G	C	A	A	C
HP586 (Banlikenuo)	Temperate Japonica	China	A	G	A	GT	CTTCGGGCATA	C	A	C	T	A	G	G	G	T	A	A	G	C	T	TTC	T	C	T	C	A	C	A	G	C	A	G	G	G	T	C	A	CT	C	ACC	A	C	A	G	C	A	A	C
HP587 (Guangximi-2)	Temperate Japonica	China	A	G	A	GT	CTTCGGGCATA	C	A	C	T	A	G	G	G	T	A	A	G	C	T	TTC	T	C	T	C	A	C	A	G	C	A	G	G	G	T	C	A	CT	C	ACC	A	C	A	G	C	A	A	C
HP588 (Heinuomi-2)	Temperate Japonica	China	A	G	A	GT	CTTCGGGCATA	C	A	C	T	A	G	G	G	T	A	A	G	C	T	TTC	T	C	T	C	A	C	A	G	C	A	G	G	G	T	C	A	CT	C	ACC	A	C	A	G	C	A	A	C
HP589 (Yezhugu)	Indica I	China	G	A	C	G	C	T	G	T	C	G	A	A	A	C	N	ATGG	A	G	C	T	C	T	C	T	AT	A	C	A	T	T	A	A	A	C	A	G	AT	T	A	AG	T	AAATTTTCCAAAGAGAAGGGTAACATATTA TGGAGAACTAG	A	T	G	T	T
HP59 (Nuziliwa)	Japonica Intermediate	China	A	G	A	GT	CTTCGGGCATA	C	A	C	T	A	G	G	G	T	A	A	G	C	T	TTC	T	C	T	C	A	C	A	G	C	A	G	G	G	T	C	A	CT	C	ACC	A	C	A	G	C	A	A	C
HP590 (Dahongjiao-1)	Indica I	China	G	A	C	G	C	T	G	T	C	G	A	A	A	C	N	ATGG	A	G	C	T	C	T	C	T	AT	A	C	A	T	T	A	A	A	C	A	G	AT	T	A	AG	T	AAATTTTCCAAAGAGAAGGGTAACATATTA TGGAGAACTAG	A	T	G	T	T
HP591 (Hongmazhan)	Indica I	China	G	A	C	G	C	T	G	T	C	G	A	A	A	C	N	ATGG	A	G	C	T	C	T	C	T	AT	A	C	A	T	T	A	A	A	C	A	G	AT	T	A	AG	T	AAATTTTCCAAAGAGAAGGGTAACATATTA TGGAGAACTAG	A	T	G	T	T
HP592 (Maweibaimizhan)	Indica I	China	G	A	C	G	C	T	G	T	C	G	A	A	A	C	N	ATGG	A	G	C	T	C	T	C	T	AT	A	C	A	T	T	A	A	A	C	A	G	AT	T	A	AG	T	AAATTTTCCAAAGAGAAGGGTAACATATTA TGGAGAACTAG	A	T	G	T	T
HP593 (Guiyangzhan)	Indica Intermediate	China	G	A	C	G	C	T	G	T	C	G	A	A	A	C	N	ATGG	A	G	C	T	C	T	C	T	AT	A	C	A	T	T	A	A	A	C	A	G	AT	T	A	AG	T	AAATTTTCCAAAGAGAAGGGTAACATATTA TGGAGAACTAG	A	T	G	T	T
HP594 (Haoxiang)	Temperate Japonica	China	A	G	A	GT	CTTCGGGCATA	C	A	C	T	A	G	G	G	T	A	A	G	C	T	TTC	T	C	T	C	A	C	A	G	C	A	G	G	G	N	C	A	CT	C	ACC	A	C	A	G	C	A	A	C
HP595 (Xiaohongmi)	Indica Intermediate	China	G	A	C	G	C	T	G	T	C	G	A	A	A	C	N	ATGG	A	G	C	T	C	T	C	T	AT	A	C	A	T	T	A	A	A	C	A	G	AT	T	A	AG	T	AAATTTTCCAAAGAGAAGGGTAACATATTA TGGAGAACTAG	A	T	G	T	T
HP596 (Heinuo)	Temperate Japonica	China	A	G	A	GT	CTTCGGGCATA	C	A	C	T	A	G	G	G	T	A	A	G	C	T	TTC	T	C	T	C	A	C	A	G	C	A	G	G	G	T	C	A	CT	C	ACC	A	C	A	G	C	A	A	C
HP597 (Dahongjiao-3)	Indica Intermediate	China	G	A	C	G	C	T	G	T	C	G	A	A	A	C	N	ATGG	A	G	C	T	C	T	C	T	AT	A	C	A	T	T	A	A	A	C	A	G	AT	T	A	AG	T	AAATTTTCCAAAGAGAAGGGTAACATATTA TGGAGAACTAG	A	T	G	T	T
HP598 (Zaodao)	Indica I	China	G	A	C	G	C	T	G	T	C	G	A	A	A	C	N	ATGG	A	G	C	T	C	T	C	T	AT	A	C	A	T	T	A	A	A	C	A	G	AT	T	A	AG	T	AAATTTTCCAAAGAGAAGGGTAACATATTA TGGAGAACTAG	A	T	G	T	T
HP599 (ronghe-3)	Japonica Intermediate	China	A	G	A	GT	CTTCGGGCATA	C	A	C	T	A	G	G	G	T	A	A	G	C	T	TTC	T	C	T	C	A	C	A	G	C	A	G	G	G	T	C	A	CT	C	ACC	A	C	A	G	C	A	A	C
HP6 (Fandao)	Temperate Japonica	China	A	G	A	GT	CTTCGGGCATA	C	A	C	T	A	G	G	G	T	A	A	G	C	T	TTC	T	C	T	C	A	C	A	G	C	A	G	G	G	T	C	A	CT	C	ACC	A	C	A	G	C	A	A	C
HP60 (Tumangdao)	Temperate Japonica	China	A	G	A	GT	CTTCGGGCATA	C	A	C	T	A	G	G	G	T	A	A	G	C	T	TTC	T	C	T	C	A	C	A	G	C	A	G	G	G	T	C	A	CT	C	ACC	A	C	A	G	C	A	A	C
HP600 (Jinbaoyin)	Indica I	China	G	A	C	G	C	T	G	T	C	G	A	A	A	C	N	ATGG	A	G	C	T	C	T	C	T	AT	A	C	A	T	T	A	A	A	C	A	G	AT	T	A	AG	T	AAATTTTCCAAAGAGAAGGGTAACATATTA TGGAGAACTAG	A	T	G	T	T
HP601 (Nuodao)	Indica I	China	G	A	C	G	C	T	G	T	C	G	G	G	G	C	N	ATGG	G	G	C	T	C	T	T	C	AT	C	C	A	C	A	G	A	A	C	A	A	AT	T	A	AG	C	AAATTTTCCAAAGAGAAGGGTAACATATTA TGGAGAACTAG	A	C	G	T	C
HP602 (Heiguzi)	Temperate Japonica	China	A	G	A	GT	CTTCGGGCATA	C	A	C	T	A	G	G	G	T	A	A	G	C	T	TTC	T	C	T	C	A	C	A	G	C	A	G	G	G	T	C	A	CT	C	ACC	A	C	A	G	C	A	A	C
HP603 (Salamagu-1)	Indica I	China	G	A	C	G	C	T	G	T	C	G	A	A	A	C	N	ATGG	A	G	C	T	C	T	C	T	AT	A	C	A	T	T	A	A	A	C	A	G	AT	T	A	AG	T	AAATTTTCCAAAGAGAAGGGTAACATATTA TGGAGAACTAG	A	T	G	T	T
HP604 (Xiaobaigu)	Indica Intermediate	China	G	A	C	G	C	T	G	T	C	G	G	G	G	C	N	ATGG	G	G	C	T	C	T	T	C	AT	C	C	A	C	A	G	A	A	C	A	A	AT	T	A	AG	C	AAATTTTCCAAAGAGAAGGGTAACATATTA TGGAGAACTAG	A	C	G	T	C
HP605 (Luonuo)	Japonica Intermediate	China	A	G	A	GT	CTTCGGGCATA	C	A	C	T	A	G	G	G	T	A	A	G	C	T	TTC	T	C	T	C	A	C	A	G	C	A	G	G	G	T	C	A	CT	C	ACC	A	C	A	G	C	A	A	C
HP606 (Ganhangunuo)	Indica I	China	G	A	C	G	C	T	G	T	C	G	G	G	G	C	G	ATGG	G	G	C	T	C	T	T	C	AT	C	C	A	C	A	G	A	A	C	A	A	AT	T	A	AG	C	AAATTTTCCAAAGAGAAGGGTAACATATTA TGGAGAACTAG	A	C	G	T	C
HP607 (Haonuobi)	Indica Intermediate	China	G	A	C	G	C	T	G	T	C	G	A	A	A	C	N	ATGG	A	G	C	T	C	T	C	T	AT	A	C	A	T	T	A	A	A	C	A	G	AT	T	A	AG	T	AAATTTTCCAAAGAGAAGGGTAACATATTA TGGAGAACTAG	A	T	G	T	T
HP608 (Haonuobixian)	Indica Intermediate	China	G	A	C	G	C	T	G	T	C	G	A	A	A	C	N	ATGG	A	G	C	T	C	T	C	T	AT	A	C	A	T	T	A	A	A	C	A	G	AT	T	A	AG	T	AAATTTTCCAAAGAGAAGGGTAACATATTA TGGAGAACTAG	A	T	G	T	T
HP609 (Wuke-4)	Indica Intermediate	China	G	A	C	G	C	T	G	T	C	G	A	A	A	C	N	ATGG	A	G	C	T	C	T	C	T	AT	A	C	A	T	T	A	A	A	C	A	G	AT	T	A	AG	T	AAATTTTCCAAAGAGAAGGGTAACATATTA TGGAGAACTAG	A	T	G	T	T
HP61 (Erzaogu)	Indica Intermediate	China	G	A	C	G	C	T	G	T	C	G	A	A	A	C	N	ATGG	A	G	C	T	C	T	C	T	AT	A	C	A	T	T	A	A	A	C	A	G	AT	T	A	AG	T	AAATTTTCCAAAGAGAAGGGTAACATATTA TGGAGAACTAG	A	T	G	T	T
HP610 (Qinglannuo)	Indica Intermediate	China	G	A	C	G	C	T	G	T	C	G	G	G	G	C	G	ATGG	G	G	C	T	C	T	T	C	AT	C	C	A	C	A	G	A	A	C	A	A	AT	T	A	AG	C	AAATTTTCCAAAGAGAAGGGTAACATATTA TGGAGAACTAG	A	C	G	T	C
HP611 (Guanghongba)	Indica Intermediate	China	G	A	C	G	C	T	G	T	C	G	A	A	A	C	N	ATGG	A	G	C	T	C	T	C	T	AT	A	C	A	T	T	A	A	A	C	A	G	AT	T	A	AG	T	AAATTTTCCAAAGAGAAGGGTAACATATTA TGGAGAACTAG	A	T	G	T	T
HP612 (Chongfubao)	Indica Intermediate	China	G	A	C	G	C	T	G	T	C	G	A	A	A	C	N	ATGG	A	G	C	T	C	T	C	T	AT	A	C	A	T	T	A	A	A	C	A	G	AT	T	A	AG	T	AAATTTTCCAAAGAGAAGGGTAACATATTA TGGAGAACTAG	A	T	G	T	T
HP613 (Nantexuan)	Indica Intermediate	China	G	A	C	G	C	T	G	T	C	G	A	A	A	C	N	ATGG	A	G	C	T	C	T	C	T	AT	A	C	A	T	T	A	A	A	C	A	G	AT	T	A	AG	T	AAATTTTCCAAAGAGAAGGGTAACATATTA TGGAGAACTAG	A	T	G	T	T
HP614 (Podao)	Japonica Intermediate	China	A	G	A	GT	CTTCGGGCATA	C	A	C	T	A	G	G	G	T	A	A	G	C	T	TTC	T	C	T	C	A	C	A	G	C	A	G	G	G	T	C	A	CT	C	ACC	A	C	A	G	C	A	A	C
HP62 (Xianggu)	Japonica Intermediate	China	A	G	A	GT	CTTCGGGCATA	C	A	C	T	A	G	G	G	T	A	A	G	C	T	TTC	T	C	T	C	A	C	A	G	C	A	G	G	G	N	C	A	CT	C	ACC	A	C	A	G	C	A	A	C
HP63 (Zhongjiaohuangmang)	Intermediate	China	G	A	C	G	C	T	G	T	C	G	G	G	G	C	N	ATGG	G	G	C	T	C	T	T	C	AT	C	C	A	C	A	G	A	A	C	A	A	AT	T	A	AG	C	AAATTTTCCAAAGAGAAGGGTAACATATTA TGGAGAACTAG	A	C	G	T	C
HP64 (Baikeainuo)	Temperate Japonica	China	A	G	A	GT	CTTCGGGCATA	C	A	C	T	A	G	G	G	T	A	A	G	C	T	TTC	T	C	T	C	A	C	A	G	C	A	G	G	G	T	C	A	CT	C	ACC	A	C	A	G	C	A	A	C
HP65 (Baiguonuo-1)	Temperate Japonica	China	A	G	A	GT	CTTCGGGCATA	C	A	C	T	A	G	G	G	T	A	A	G	C	T	TTC	T	C	T	C	A	C	A	G	C	A	G	G	G	C	C	A	CT	C	ACC	A	C	A	G	C	A	A	C
HP66 (Jizhuazi(Jing))	Temperate Japonica	China	A	G	A	GT	CTTCGGGCATA	C	A	C	T	A	G	G	G	T	A	A	G	C	T	TTC	T	C	T	C	A	C	A	G	C	A	G	G	G	T	C	A	CT	C	ACC	A	C	A	G	C	A	A	C
HP67 (Maomaogu)	Temperate Japonica	China	A	G	A	GT	CTTCGGGCATA	C	A	C	T	A	G	G	G	T	A	A	G	C	T	TTC	T	C	T	C	A	C	A	G	C	A	G	G	G	T	C	A	CT	C	ACC	A	C	A	G	C	A	A	C
HP68 (Heizhandaosong)	Temperate Japonica	China	A	G	A	GT	CTTCGGGCATA	C	A	C	T	A	G	G	G	T	A	A	G	C	T	TTC	T	C	T	C	A	C	A	G	C	A	G	G	G	T	C	A	CT	C	ACC	A	C	A	G	C	A	A	C
HP69 (Hongnuo)	Indica I	China	G	A	C	G	C	T	G	T	C	G	A	A	A	C	N	ATGG	A	G	C	T	C	T	C	T	AT	A	C	A	T	T	A	A	A	C	A	G	AT	T	A	AG	T	AAATTTTCCAAAGAGAAGGGTAACATATTA TGGAGAACTAG	A	T	G	T	T
HP7 (Wukedao)	Temperate Japonica	China	A	G	A	GT	CTTCGGGCATA	C	A	C	T	A	G	G	G	T	A	A	G	C	T	TTC	T	C	T	C	A	C	A	G	C	A	G	G	G	T	C	A	CT	C	ACC	A	C	A	G	C	A	A	C
HP70 (Hangu-2)	Temperate Japonica	China	A	G	A	GT	CTTCGGGCATA	C	A	C	T	A	G	G	G	T	A	A	G	C	T	TTC	T	C	T	C	A	C	A	G	C	A	G	G	G	C	C	A	CT	C	ACC	A	C	A	G	C	A	A	C
HP71 (Heixiaonuo)	Indica Intermediate	China	G	A	C	G	C	T	G	T	C	G	G	G	G	C	N	ATGG	G	G	C	T	C	T	T	C	AT	C	C	A	C	A	G	A	A	C	A	A	AT	T	A	AG	C	AAATTTTCCAAAGAGAAGGGTAACATATTA TGGAGAACTAG	A	C	G	T	C
HP72 (Koumalang)	Temperate Japonica	China	A	G	A	GT	CTTCGGGCATA	C	A	C	T	A	G	G	G	T	A	A	G	C	T	TTC	T	C	T	C	A	C	A	G	C	A	G	G	G	T	C	A	CT	C	ACC	A	C	A	G	C	A	A	C
HP73 (Bendishuidao)	Temperate Japonica	China	A	G	A	GT	CTTCGGGCATA	C	A	C	T	A	G	G	G	T	A	A	G	C	T	TTC	T	C	T	C	A	C	A	G	C	A	G	G	G	T	C	A	CT	C	ACC	A	C	A	G	C	A	A	C
HP74 (Shanlan-36)	Japonica Intermediate	China	A	G	A	GT	CTTCGGGCATA	C	A	C	T	A	G	G	G	T	A	A	G	C	T	TTC	T	C	T	C	A	C	A	G	C	A	G	G	G	C	C	A	CT	C	ACC	A	C	A	G	C	A	A	C
HP75 (Chengduhonggu)	Indica I	China	G	A	C	G	C	T	G	T	C	G	A	A	A	C	N	ATGG	A	G	C	T	C	T	C	T	AT	A	C	A	T	T	A	A	A	C	A	G	AT	T	A	AG	T	AAATTTTCCAAAGAGAAGGGTAACATATTA TGGAGAACTAG	A	T	G	T	T
HP76 (Huangkejin)	Indica I	China	G	A	C	G	C	T	G	T	C	G	A	A	A	C	N	ATGG	A	G	C	T	C	T	C	T	AT	A	C	A	T	T	A	A	A	C	A	G	AT	T	A	AG	T	AAATTTTCCAAAGAGAAGGGTAACATATTA TGGAGAACTAG	A	T	G	T	T
HP77 (Liaoyang-5)	Temperate Japonica	China	A	G	A	GT	CTTCGGGCATA	C	A	C	T	A	G	G	G	T	A	A	G	C	T	TTC	T	C	T	C	A	C	A	G	C	A	G	G	G	T	C	A	CT	C	ACC	A	C	A	G	C	A	A	C
HP78 (Lengshuidao)	Temperate Japonica	China	A	G	A	GT	CTTCGGGCATA	C	A	C	T	A	G	G	G	T	A	A	G	C	T	TTC	T	C	T	C	A	C	A	G	C	A	G	G	G	T	C	A	CT	C	ACC	A	C	A	G	C	A	A	C
HP79 (Wenziju)	Temperate Japonica	China	A	G	A	GT	CTTCGGGCATA	C	A	C	T	A	G	G	G	T	A	A	G	C	T	TTC	T	C	T	C	A	C	A	G	C	A	G	G	G	T	C	A	CT	C	ACC	A	C	A	G	C	A	A	C
HP8 (Wanjingbaimangdao)	Temperate Japonica	China	A	G	A	GT	CTTCGGGCATA	C	A	C	T	A	G	G	G	T	A	A	G	C	T	TTC	T	C	T	C	A	C	A	G	C	A	G	G	G	T	C	A	CT	C	ACC	A	C	A	G	C	A	A	C
HP80 (Wenjiaojing)	Temperate Japonica	China	A	G	A	GT	CTTCGGGCATA	C	A	C	T	A	G	G	G	T	A	A	G	C	T	TTC	T	C	T	C	A	C	A	G	C	A	G	G	G	T	C	A	CT	C	ACC	A	C	A	G	C	A	A	C
HP81 (Xiaohongguzi)	Temperate Japonica	China	A	G	A	GT	CTTCGGGCATA	C	A	C	T	A	G	G	G	T	A	A	G	C	T	TTC	T	C	T	C	A	C	A	G	C	A	G	G	G	T	C	A	CT	C	ACC	A	C	A	G	C	A	A	C
HP82 (Leinuo)	Temperate Japonica	China	A	G	A	GT	CTTCGGGCATA	C	A	C	T	A	G	G	G	T	A	A	G	C	T	TTC	T	C	T	C	A	C	A	G	C	A	G	G	G	T	C	A	CT	C	ACC	A	C	A	G	C	A	A	C
HP83 (Hongguzi)	Temperate Japonica	China	A	G	A	GT	CTTCGGGCATA	C	A	C	T	A	G	G	G	T	A	A	G	C	T	TTC	T	C	T	C	A	C	A	G	C	A	G	G	G	N	C	A	CT	C	ACC	A	C	A	G	C	A	A	C
HP84 (Hongkenuo(Jinkuazi))	Temperate Japonica	China	A	G	A	GT	CTTCGGGCATA	C	A	C	T	A	G	G	G	T	A	A	G	C	T	TTC	T	C	T	C	A	C	A	G	C	A	G	G	G	T	C	A	CT	C	ACC	A	C	A	G	C	A	A	C
HP85 (Gaoganbai)	Temperate Japonica	China	A	G	A	GT	CTTCGGGCATA	C	A	C	T	A	G	G	G	T	A	A	G	C	T	TTC	T	C	T	C	A	C	A	G	C	A	G	G	G	T	C	A	CT	C	ACC	A	C	A	G	C	A	A	C
HP86 (Hongdao(Jingualao))	Temperate Japonica	China	A	G	A	GT	CTTCGGGCATA	C	A	C	T	A	G	G	G	T	A	A	G	C	T	TTC	T	C	T	C	A	C	A	G	C	A	G	G	G	T	C	A	CT	C	ACC	A	C	A	G	C	A	A	C
HP87 (Huangjinnuojiugu)	Temperate Japonica	China	A	G	A	GT	CTTCGGGCATA	C	A	C	T	A	G	G	G	T	A	A	G	C	T	TTC	T	C	T	C	A	C	A	G	C	A	G	G	G	N	C	A	CT	C	ACC	A	C	A	G	C	A	A	C
HP88 (Xiaowujiaozhan)	Temperate Japonica	China	A	G	A	GT	CTTCGGGCATA	C	A	C	T	A	G	G	G	T	A	A	G	C	T	TTC	T	C	T	C	A	C	A	G	C	A	G	G	G	T	C	A	CT	C	ACC	A	C	A	G	C	A	A	C
HP89 (Heiguzi)	Temperate Japonica	China	A	G	A	GT	CTTCGGGCATA	C	A	C	T	A	G	G	G	T	A	A	G	C	T	TTC	T	C	T	C	A	C	A	G	C	A	G	G	G	N	C	A	CT	C	ACC	A	C	A	G	C	A	A	C
HP9 (Lizhidao)	Japonica Intermediate	China	A	G	A	GT	CTTCGGGCATA	C	A	C	T	A	G	G	G	T	A	A	G	C	T	TTC	T	C	T	C	A	C	A	G	C	A	G	G	G	N	C	A	CT	C	ACC	A	C	A	G	C	A	A	C
HP90 (Wangduhangjingzi)	Temperate Japonica	China	A	G	A	GT	CTTCGGGCATA	C	A	C	T	A	G	G	G	T	A	A	G	C	T	TTC	T	C	T	C	A	C	A	G	C	A	G	G	G	T	C	A	CT	C	ACC	A	C	A	G	C	A	A	C
HP91 (Changmadao-3)	Temperate Japonica	China	A	G	A	GT	CTTCGGGCATA	C	A	C	T	A	G	G	G	T	A	A	G	C	T	TTC	T	C	T	C	A	C	A	G	C	A	G	G	G	T	C	A	CT	C	ACC	A	C	A	G	C	A	A	C
HP92 (Hangdao-1)	Temperate Japonica	China	A	G	A	GT	CTTCGGGCATA	C	A	C	T	A	G	G	G	T	A	A	G	C	T	TTC	T	C	T	C	A	C	A	G	C	A	G	G	G	N	C	A	CT	C	ACC	A	C	A	G	C	A	A	C
HP93 (Wumangshuidao-2)	Temperate Japonica	China	A	G	A	GT	CTTCGGGCATA	C	A	C	T	A	G	G	G	T	A	A	G	C	T	TTC	T	C	T	C	A	C	A	G	C	A	G	G	G	C	C	A	CT	C	ACC	A	C	A	G	C	A	A	C
HP94 (Youmangshuidao-1)	Temperate Japonica	China	A	G	A	GT	CTTCGGGCATA	C	A	C	T	A	G	G	G	T	A	A	G	C	T	TTC	T	C	T	C	A	C	A	G	C	A	G	G	G	T	C	A	CT	C	ACC	A	C	A	G	C	A	A	C
HP95 (Hongjian)	Temperate Japonica	China	A	G	A	GT	CTTCGGGCATA	C	A	C	T	A	G	G	G	T	A	A	G	C	T	TTC	T	C	T	C	A	C	A	G	C	A	G	G	G	T	C	A	CT	C	ACC	A	C	A	G	C	A	A	C
HP96 (Erjiedao)	Temperate Japonica	China	A	G	A	GT	CTTCGGGCATA	C	A	C	T	A	G	G	G	T	A	A	G	C	T	TTC	T	C	T	C	A	C	A	G	C	A	G	G	G	N	C	A	CT	C	ACC	A	C	A	G	C	A	A	C
HP97 (Jinggou)	Temperate Japonica	China	A	G	A	GT	CTTCGGGCATA	C	A	C	T	A	G	G	G	T	A	A	G	C	T	TTC	T	C	T	C	A	C	A	G	C	A	G	G	G	T	C	A	CT	C	ACC	A	C	A	G	C	A	A	C
HP98 (Luyu132-1)	Temperate Japonica	China	A	G	A	GT	CTTCGGGCATA	C	A	C	T	A	G	G	G	T	A	A	G	C	T	TTC	T	C	T	C	A	C	A	G	C	A	G	G	G	T	C	A	CT	C	ACC	A	C	A	G	C	A	A	C
HP99 (Zhilishui)	Temperate Japonica	China	A	G	A	GT	CTTCGGGCATA	C	A	C	T	A	G	G	G	T	A	A	G	C	T	TTC	T	C	T	C	A	C	A	G	C	A	G	G	G	T	C	A	CT	C	ACC	A	C	A	G	C	A	A	C
HP990 (Zhonghua11)	Temperate Japonica	China	A	G	A	GT	CTTCGGGCATA	C	A	C	T	A	G	G	G	T	A	A	G	C	T	TTC	T	C	T	C	A	C	A	G	C	A	G	G	G	T	C	A	CT	C	ACC	A	C	A	G	C	A	A	C
HP991 (Nanjing-6)	Indica I	China	G	A	C	G	C	T	G	T	C	G	A	A	A	C	N	ATGG	A	G	C	T	C	T	C	T	AT	A	C	A	T	T	A	A	A	C	A	G	AT	T	A	AG	T	AAATTTTCCAAAGAGAAGGGTAACATATTA TGGAGAACTAG	A	T	G	T	T
HP992 (Chunjian-6)	Temperate Japonica	China	A	G	A	GT	CTTCGGGCATA	C	A	C	T	A	G	G	G	T	A	A	G	C	T	TTC	T	C	T	C	A	C	A	G	C	A	G	G	G	T	C	A	CT	C	ACC	A	C	A	G	C	A	A	C
HP993 (Zhefu-802)	Indica I	China	A	G	A	GT	CTTCGGGCATA	C	A	C	T	A	G	G	G	T	A	A	G	C	T	TTC	T	C	T	C	A	C	A	G	C	A	G	G	G	T	C	A	CT	C	ACC	A	C	A	G	C	A	A	C
HP994 (Tainan-1)	Indica I	China	G	A	C	G	C	T	G	T	C	G	A	A	A	C	N	ATGG	A	G	C	T	C	T	C	T	AT	A	C	A	T	T	A	A	A	C	A	G	AT	T	A	AG	T	AAATTTTCCAAAGAGAAGGGTAACATATTA TGGAGAACTAG	A	T	G	T	T
HP995 (Xiushui-11)	Temperate Japonica	China	A	G	A	GT	CTTCGGGCATA	C	A	C	T	A	G	G	G	T	A	A	G	C	T	TTC	T	C	T	C	A	C	A	G	C	A	G	G	G	T	C	A	CT	C	ACC	A	C	A	G	C	A	A	C
HP996 (Nongken-58)	Temperate Japonica	China	A	G	A	GT	CTTCGGGCATA	C	A	C	T	A	G	G	G	T	A	A	G	C	T	TTC	T	C	T	C	A	C	A	G	C	A	G	G	G	T	C	A	CT	C	ACC	A	C	A	G	C	A	A	C
HP997 (Nipponbare)	Temperate Japonica	China	A	G	A	GT	CTTCGGGCATA	C	A	C	T	A	G	G	G	T	A	A	G	C	T	TTC	T	C	T	C	A	C	A	G	C	A	G	G	G	T	C	A	CT	C	ACC	A	C	A	G	C	A	A	C
HP999 (Guangluai-4)	Indica I	China	G	A	C	G	C	T	G	T	C	G	A	A	A	C	G	ATGG	A	G	C	T	C	T	C	T	AT	A	C	A	T	T	A	A	A	C	A	G	AT	C	A	AG	T	AAATTTTCCAAAGAGAAGGGTAACATATTA TGGAGAACTAG	A	T	G	T	T
IRIS_313-10000 (SUWEON_311)	Indica II	Korea	G	A	C	G	C	T	G	T	C	G	A	A	A	C	G	ATGG	A	G	C	T	C	T	C	T	AT	A	C	A	T	T	A	A	A	C	A	G	AT	T	A	AG	T	AAATTTTCCAAAGAGAAGGGTAACATATTA TGGAGAACTAG	A	T	G	T	T
IRIS_313-10001 (C_662083)	Indica II	China	G	A	C	G	C	T	G	T	C	G	A	A	A	C	G	ATGG	A	G	C	T	C	T	C	T	AT	A	C	A	T	T	A	A	A	C	A	G	AT	T	A	AG	T	AAATTTTCCAAAGAGAAGGGTAACATATTA TGGAGAACTAG	A	T	G	T	T
IRIS_313-10002 (BW295-5)	Indica II	Sri Lanka	G	A	C	G	C	T	G	T	C	G	A	A	A	C	N	ATGG	A	G	C	T	C	T	C	T	AT	A	C	A	T	T	A	A	A	C	A	G	AT	T	A	AG	T	AAATTTTCCAAAGAGAAGGGTAACATATTA TGGAGAACTAG	A	T	G	T	T
IRIS_313-10007 (GARURA)	Indica III	Nepal	G	A	C	G	C	T	G	T	C	G	A	A	A	C	DEL	ATGG	A	G	C	T	C	T	C	T	AT	A	C	A	T	T	A	A	A	C	A	G	AT	T	A	AG	T	AAATTTTCCAAAGAGAAGGGTAACATATTA TGGAGAACTAG	A	T	G	T	T
IRIS_313-10010 (LALKA(LAL_DHAN))	Indica III	Fiji	G	A	C	G	C	T	G	T	C	G	A	A	A	C	G	ATGG	A	G	C	T	C	T	C	T	AT	A	C	A	T	T	A	A	A	C	A	G	AT	T	A	AG	T	AAATTTTCCAAAGAGAAGGGTAACATATTA TGGAGAACTAG	A	T	G	T	T
IRIS_313-10014 (SANT_ANDREA)	Temperate Japonica	Italy	A	G	A	GT	CTTCGGGCATA	C	A	C	T	A	G	G	G	T	A	A	G	C	T	TTC	T	C	T	C	A	C	A	G	C	A	G	G	G	T	C	A	CT	C	ACC	A	C	A	G	C	A	A	C
IRIS_313-10016 (BOHOTO_BALOOCHESTAN)	Indica Intermediate	Iran	G	G	C	GT	CTTCGGGCATA	C	G	T	C	A	G	A	G	T	G	G	G	C	C	TTC	C	T	T	C	A	C	C	G	C	A	G	G	G	C	C	A	CT	C	ACC	A	C	AAATTTTCCAAAGAGAAGGGTAACATATTA TGGAGAACTAG	A	C	G	T	C
IRIS_313-10020 (HODARAWALA)	Aus	Sri Lanka	G	G	C	GT	CTTCGGGCATA	T	G	C	T	G	G	A	G	T	G	G	G	C	T	TTC	C	T	T	C	A	C	C	G	C	A	G	G	G	C	C	A	CT	C	ACC	A	C	AAATTTTCCAAAGAGAAGGGTAACATATTA TGGAGAACTAG	A	C	G	T	C
IRIS_313-10025 (KALAPATLE)	Japonica Intermediate	Madagascar	A	G	A	GT	CTTCGGGCATA	C	A	C	T	A	G	G	G	T	A	A	G	C	T	TTC	T	C	T	C	A	C	A	G	C	A	G	G	G	T	C	A	CT	C	ACC	A	C	A	G	C	A	A	C
IRIS_313-10026 (KITRANA_1007)	Indica Intermediate	Madagascar	G	A	C	G	C	T	G	T	C	G	A	A	A	C	G	ATGG	A	G	C	T	C	T	C	T	AT	A	C	A	T	T	A	A	A	C	A	G	AT	T	A	AG	T	AAATTTTCCAAAGAGAAGGGTAACATATTA TGGAGAACTAG	A	T	G	T	T
IRIS_313-10030 (NS252)	Indica Intermediate	Madagascar	G	G	C	GT	CTTCGGGCATA	C	G	T	C	A	G	A	G	T	G	G	G	C	C	TTC	C	T	T	C	A	C	C	G	C	A	G	G	G	C	C	A	CT	C	ACC	A	C	AAATTTTCCAAAGAGAAGGGTAACATATTA TGGAGAACTAG	A	C	G	T	C
IRIS_313-10032 (NS1576)	VI/Aromatic	Madagascar	G	G	C	GT	CTTCGGGCATA	T	G	C	T	G	G	A	G	T	G	G	G	C	T	TTC	C	T	T	C	A	C	C	G	C	A	G	G	G	T	C	A	CT	C	ACC	A	C	AAATTTTCCAAAGAGAAGGGTAACATATTA TGGAGAACTAG	A	C	G	T	C
IRIS_313-10034 (RIZ_INDETERMINE)	Indica Intermediate	Niger	G	A	C	G	CTTCGGGCATA	T	G	T	C	G	G	G	G	C	G	ATGG	G	G	C	T	C	T	T	C	A	A	C	A	C	A	G	A	A	C	A	G	CT	T	A	AG	C	AAATTTTCCAAAGAGAAGGGTAACATATTA TGGAGAACTAG	A	C	G	T	T
IRIS_313-10035 (RIZ_TYPE_SORGHO)	Indica III	Madagascar	G	A	C	G	C	T	G	T	C	G	A	A	A	C	G	ATGG	A	G	C	T	C	T	C	T	AT	A	C	A	T	T	A	A	A	C	A	G	AT	T	A	AG	T	AAATTTTCCAAAGAGAAGGGTAACATATTA TGGAGAACTAG	A	T	G	T	T
IRIS_313-10040 (MILYANG_77)	Indica II	Korea	G	G	C	GT	CTTCGGGCATA	T	G	C	T	G	G	A	G	T	G	G	G	C	T	TTC	C	T	T	C	A	C	C	G	C	A	G	G	G	C	C	A	CT	C	ACC	A	C	AAATTTTCCAAAGAGAAGGGTAACATATTA TGGAGAACTAG	A	C	G	T	C
IRIS_313-10041 (BOTOHAVANA_MENA)	Tropical Japonica	Madagascar	G	A	C	G	C	T	G	T	C	G	A	A	A	C	DEL	ATGG	A	G	C	T	C	T	C	T	AT	A	C	A	T	T	A	A	A	C	A	G	AT	T	A	AG	T	AAATTTTCCAAAGAGAAGGGTAACATATTA TGGAGAACTAG	A	T	G	T	T
IRIS_313-10045 (BANTA_TIMA)	Indica III	Gambia	G	A	C	G	C	T	G	T	C	G	A	A	A	C	G	ATGG	A	G	C	T	C	T	C	T	AT	A	C	A	T	T	A	A	A	C	A	G	AT	T	A	AG	T	AAATTTTCCAAAGAGAAGGGTAACATATTA TGGAGAACTAG	A	T	G	T	T
IRIS_313-10046 (CHAMA(DWARF))	Indica II	Zambia	G	A	C	G	C	T	G	T	C	G	A	A	A	C	G	ATGG	A	G	C	T	C	T	C	T	AT	A	C	A	T	T	A	A	A	C	A	G	AT	T	A	AG	T	AAATTTTCCAAAGAGAAGGGTAACATATTA TGGAGAACTAG	A	T	G	T	T
IRIS_313-10047 (EX_MARABA-GURUKU)	Indica I	Nigeria	G	A	C	G	C	T	G	T	C	G	A	A	A	C	DEL	ATGG	A	G	C	T	C	T	C	T	AT	A	C	A	T	T	A	A	A	C	A	G	AT	T	A	AG	T	AAATTTTCCAAAGAGAAGGGTAACATATTA TGGAGAACTAG	A	T	G	T	T
IRIS_313-10048 (MOVE(MOKOLE))	Indica III	Benin	G	G	C	GT	CTTCGGGCATA	C	G	T	C	A	G	A	G	T	G	G	G	C	C	TTC	C	T	T	C	A	C	C	G	C	A	G	G	G	C	C	A	CT	C	ACC	A	C	AAATTTTCCAAAGAGAAGGGTAACATATTA TGGAGAACTAG	A	C	G	T	C
IRIS_313-10050 (TSIMATAHOPAOSA)	Indica III	Madagascar	G	A	C	G	C	T	G	T	C	G	G	G	G	C	G	ATGG	G	G	C	T	C	T	T	C	AT	C	C	A	C	A	G	A	A	C	A	A	AT	T	A	AG	C	AAATTTTCCAAAGAGAAGGGTAACATATTA TGGAGAACTAG	A	C	G	T	C
IRIS_313-10051 (TSIVIMBININA)	Tropical Japonica	Madagascar	A	G	A	GT	CTTCGGGCATA	C	A	C	T	A	G	G	G	T	A	A	G	C	T	TTC	T	C	T	C	A	C	A	G	C	A	G	G	G	C	C	A	CT	C	ACC	A	C	A	G	C	A	A	C
IRIS_313-10054 (TOC-5430)	Indica Intermediate	Panama	G	A	C	G	C	T	G	T	C	G	A	A	A	C	DEL	ATGG	A	G	C	T	C	T	C	T	AT	A	C	A	T	T	A	A	A	C	A	G	AT	T	A	AG	T	AAATTTTCCAAAGAGAAGGGTAACATATTA TGGAGAACTAG	A	T	G	T	T
IRIS_313-10056 (HOKURIKU_52)	Tropical Japonica	Japan	A	G	A	GT	CTTCGGGCATA	C	A	C	T	A	G	G	G	T	A	A	G	C	T	TTC	T	C	T	C	A	C	A	G	C	A	G	G	G	C	C	A	CT	C	ACC	A	C	A	G	C	A	A	C
IRIS_313-10057 (CHUGOKU_68_HEN)	Temperate Japonica	Japan	A	G	A	GT	CTTCGGGCATA	C	A	C	T	A	G	G	G	T	A	A	G	C	T	TTC	T	C	T	C	A	C	A	G	C	A	G	G	G	T	C	A	CT	C	ACC	A	C	A	G	C	A	A	C
IRIS_313-10059 (DACHEONGBYEO)	Temperate Japonica	South Korea	A	G	A	GT	CTTCGGGCATA	C	A	C	T	A	G	G	G	T	A	A	G	C	T	TTC	T	C	T	C	A	C	A	G	C	A	G	G	G	T	C	A	CT	C	ACC	A	C	A	G	C	A	A	C
IRIS_313-10061 (ESTRELA_A)	Japonica Intermediate	Portugal	G	A	C	G	C	T	G	T	C	G	A	A	A	C	G	ATGG	A	G	C	T	C	T	C	T	AT	A	C	A	T	T	A	A	A	C	A	G	AT	T	A	AG	T	AAATTTTCCAAAGAGAAGGGTAACATATTA TGGAGAACTAG	A	T	G	T	T
IRIS_313-10062 (REA)	Japonica Intermediate	Greece	A	G	A	GT	CTTCGGGCATA	C	A	C	T	A	G	G	G	T	A	A	G	C	T	TTC	T	C	T	C	A	C	A	G	C	A	G	G	G	T	C	A	CT	C	ACC	A	C	A	G	C	A	A	C
IRIS_313-10065 (JAERAERYUKDO)	Tropical Japonica	South Korea	A	G	A	GT	CTTCGGGCATA	C	A	C	T	A	G	G	G	T	A	A	G	C	T	TTC	T	C	T	C	A	C	A	G	C	A	G	G	G	C	C	A	CT	C	ACC	A	C	A	G	C	A	A	C
IRIS_313-10067 (JEONBUKGUNGWEONNA)	Tropical Japonica	South Korea	A	G	A	GT	CTTCGGGCATA	C	A	C	T	A	G	G	G	T	A	A	G	C	T	TTC	T	C	T	C	A	C	A	G	C	A	G	G	G	C	C	A	CT	C	ACC	A	C	A	G	C	A	A	C
IRIS_313-10071 (CHIYODA_WASE)	Tropical Japonica	Japan	A	G	A	GT	CTTCGGGCATA	C	A	C	T	A	G	G	G	T	A	A	G	C	T	TTC	T	C	T	C	A	C	A	G	C	A	G	G	G	C	C	A	CT	C	ACC	A	C	A	G	C	A	A	C
IRIS_313-10073 (OWARI_MOCHI)	Tropical Japonica	Japan	A	G	A	GT	CTTCGGGCATA	C	A	C	T	A	G	G	G	T	A	A	G	C	T	TTC	T	C	T	C	A	C	A	G	C	A	G	G	G	C	C	A	CT	C	ACC	A	C	A	G	C	A	A	C
IRIS_313-10074 (RIKU_AIKOKU)	Tropical Japonica	Japan	A	G	A	GT	CTTCGGGCATA	C	A	C	T	A	G	G	G	T	A	A	G	C	T	TTC	T	C	T	C	A	C	A	G	C	A	G	G	G	C	C	A	CT	C	ACC	A	C	A	G	C	A	A	C
IRIS_313-10075 (SANGOKU)	Tropical Japonica	Japan	A	G	A	GT	CTTCGGGCATA	C	A	C	T	A	G	G	G	T	A	A	G	C	T	TTC	T	C	T	C	A	C	A	G	C	A	G	G	G	C	C	A	CT	C	ACC	A	C	A	G	C	A	A	C
IRIS_313-10076 (SHINA_MOCHI)	Tropical Japonica	Japan	A	G	A	GT	CTTCGGGCATA	C	A	C	T	A	G	G	G	T	A	A	G	C	T	TTC	T	C	T	C	A	C	A	G	C	A	G	G	G	C	C	A	CT	C	ACC	A	C	A	G	C	A	A	C
IRIS_313-10077 (TAMASHIRO_HIKARI)	Indica III	Japan	G	A	C	G	C	T	G	T	C	G	A	A	A	C	DEL	ATGG	A	G	C	T	C	T	C	T	AT	A	C	A	T	T	A	A	A	C	A	G	AT	T	A	AG	T	AAATTTTCCAAAGAGAAGGGTAACATATTA TGGAGAACTAG	A	T	G	T	T
IRIS_313-10078 (YOSHINO_MOCHI)	Tropical Japonica	Japan	A	G	A	GT	CTTCGGGCATA	C	A	C	T	A	G	G	G	T	A	A	G	C	T	TTC	T	C	T	C	A	C	A	G	C	A	G	G	G	C	C	A	CT	C	ACC	A	C	A	G	C	A	A	C
IRIS_313-10079 (DANGO_MOCHI)	Tropical Japonica	Japan	A	G	A	GT	CTTCGGGCATA	C	A	C	T	A	G	G	G	T	A	A	G	C	T	TTC	T	C	T	C	A	C	A	G	C	A	G	G	G	C	C	A	CT	C	ACC	A	C	A	G	C	A	A	C
IRIS_313-10080 (HIRAKAWA_OKUTE)	Tropical Japonica	Japan	A	G	A	GT	CTTCGGGCATA	C	A	C	T	A	G	G	G	T	A	A	G	C	T	TTC	T	C	T	C	A	C	A	G	C	A	G	G	G	C	C	A	CT	C	ACC	A	C	A	G	C	A	A	C
IRIS_313-10082 (KYUUSHUU)	Tropical Japonica	Japan	A	G	A	GT	CTTCGGGCATA	C	A	C	T	A	G	G	G	T	A	A	G	C	T	TTC	T	C	T	C	A	C	A	G	C	A	G	G	G	C	C	A	CT	C	ACC	A	C	A	G	C	A	A	C
IRIS_313-10083 (BETIS)	Japonica Intermediate	Spain	A	G	A	GT	CTTCGGGCATA	C	A	C	T	A	G	G	G	T	A	A	G	C	T	TTC	T	C	T	C	A	C	A	G	C	A	G	G	G	T	C	A	CT	C	ACC	A	C	A	G	C	A	A	C
IRIS_313-10084 (SENIA)	Temperate Japonica	Spain	A	G	A	GT	CTTCGGGCATA	C	A	C	T	A	G	G	G	T	A	A	G	C	T	TTC	T	C	T	C	A	C	A	G	C	A	G	G	G	T	C	A	CT	C	ACC	A	C	A	G	C	A	A	C
IRIS_313-10089 (KALIN)	Temperate Japonica	Bulgaria	A	G	A	GT	CTTCGGGCATA	C	A	C	T	A	G	G	G	T	A	A	G	C	T	TTC	T	C	T	C	A	C	A	G	C	A	G	G	G	T	C	A	CT	C	ACC	A	C	A	G	C	A	A	C
IRIS_313-10092 (CHALBYEO)	Temperate Japonica	South Korea	A	G	A	GT	CTTCGGGCATA	C	A	C	T	A	G	G	G	T	A	A	G	C	T	TTC	T	C	T	C	A	C	A	G	C	A	G	G	G	T	C	A	CT	C	ACC	A	C	A	G	C	A	A	C
IRIS_313-10093 (CHEONJUDO)	Temperate Japonica	South Korea	A	G	A	GT	CTTCGGGCATA	C	A	C	T	A	G	G	G	T	A	A	G	C	T	TTC	T	C	T	C	A	C	A	G	C	A	G	G	G	T	C	A	CT	C	ACC	A	C	A	G	C	A	A	C
IRIS_313-10094 (GAWICHAL)	Tropical Japonica	South Korea	A	G	A	GT	CTTCGGGCATA	C	A	C	T	A	G	G	G	T	A	A	G	C	T	TTC	T	C	T	C	A	C	A	G	C	A	G	G	G	C	C	A	CT	C	ACC	A	C	A	G	C	A	A	C
IRIS_313-10096 (JOKJEBICHAL)	Japonica Intermediate	South Korea	A	G	A	GT	CTTCGGGCATA	C	A	C	T	A	G	G	G	T	A	A	G	C	T	TTC	T	C	T	C	A	C	A	G	C	A	G	G	G	C	C	A	CT	C	ACC	A	C	A	G	C	A	A	C
IRIS_313-10097 (MAEKJO)	Temperate Japonica	South Korea	A	G	A	GT	CTTCGGGCATA	C	A	C	T	A	G	G	G	T	A	A	G	C	T	TTC	T	C	T	C	A	C	A	G	C	A	G	G	G	T	C	A	CT	C	ACC	A	C	A	G	C	A	A	C
IRIS_313-10099 (MANONGAZATO)	Tropical Japonica	Madagascar	G	A	C	G	C	T	G	T	C	G	A	A	A	C	G	ATGG	A	G	C	T	C	T	C	T	AT	A	C	A	T	T	A	A	A	C	A	G	AT	T	A	AG	T	AAATTTTCCAAAGAGAAGGGTAACATATTA TGGAGAACTAG	A	T	G	T	T
IRIS_313-10102 (KELIRENY)	Indica Intermediate	Madagascar	G	G	C	GT	CTTCGGGCATA	C	G	T	C	A	G	A	G	T	G	G	G	C	C	TTC	C	T	T	C	A	C	C	G	C	A	G	G	G	C	C	A	CT	C	ACC	A	C	AAATTTTCCAAAGAGAAGGGTAACATATTA TGGAGAACTAG	A	C	G	T	C
IRIS_313-10103 (DALSUNG_41)	Indica I	Korea	G	A	C	G	C	T	G	T	C	G	A	A	A	C	G	ATGG	A	G	C	T	C	T	C	T	AT	A	C	A	T	T	A	A	A	C	A	G	AT	T	A	AG	T	AAATTTTCCAAAGAGAAGGGTAACATATTA TGGAGAACTAG	A	T	G	T	T
IRIS_313-10109 (EX_EBOKOZURU)	Indica III	Nigeria	G	A	C	G	C	T	G	T	C	G	A	A	A	C	DEL	ATGG	A	G	C	T	C	T	C	T	AT	A	C	A	T	T	A	A	A	C	A	G	AT	T	A	AG	T	AAATTTTCCAAAGAGAAGGGTAACATATTA TGGAGAACTAG	A	T	G	T	T
IRIS_313-10111 (MOLO)	Japonica Intermediate	Italy	A	G	A	GT	CTTCGGGCATA	C	A	C	T	A	G	G	G	T	A	A	G	C	T	TTC	T	C	T	C	A	C	A	G	C	A	G	G	G	T	C	A	CT	C	ACC	A	C	A	G	C	A	A	C
IRIS_313-10113 (EX_FOILAEIN(NAPUTO))	Indica Intermediate	Mozambique	G	A	C	G	C	T	G	T	C	G	G	G	G	C	G	ATGG	G	G	C	T	C	T	T	C	AT	C	C	A	C	A	G	A	A	C	A	A	AT	T	A	AG	C	AAATTTTCCAAAGAGAAGGGTAACATATTA TGGAGAACTAG	A	C	G	T	C
IRIS_313-10114 (FACAGRO_64)	Indica Intermediate	Burundi	G	G	C	GT	CTTCGGGCATA	C	G	T	C	A	G	A	G	T	G	G	G	C	C	TTC	C	T	T	C	A	C	C	G	C	A	G	G	G	C	C	A	CT	C	ACC	A	C	AAATTTTCCAAAGAGAAGGGTAACATATTA TGGAGAACTAG	A	C	G	T	C
IRIS_313-10119 (GITANO)	Japonica Intermediate	Italy	A	G	A	GT	CTTCGGGCATA	C	A	C	T	A	G	G	G	T	A	A	G	C	T	TTC	T	C	T	C	A	C	A	G	C	A	G	G	G	T	C	A	CT	C	ACC	A	C	A	G	C	A	A	C
IRIS_313-10124 (GALSAEGSSAL_SHAREI)	Temperate Japonica	South Korea	A	G	A	GT	CTTCGGGCATA	C	A	C	T	A	G	G	G	T	A	A	G	C	T	TTC	T	C	T	C	A	C	A	G	C	A	G	G	G	T	C	A	CT	C	ACC	A	C	A	G	C	A	A	C
IRIS_313-10129 (SAN_SHIH_TSI)	Indica I	China	G	A	C	G	C	T	G	T	C	G	A	A	A	C	N	ATGG	A	G	C	T	C	T	C	T	AT	A	C	A	T	T	A	A	A	C	A	G	AT	T	A	AG	T	AAATTTTCCAAAGAGAAGGGTAACATATTA TGGAGAACTAG	A	T	G	T	T
IRIS_313-10134 (PIN_GAEW_56)	Indica III	Thailand	G	A	C	G	C	T	G	T	C	G	G	G	G	C	DEL	ATGG	G	G	C	T	C	T	T	C	AT	C	C	A	C	A	G	A	A	C	A	A	AT	T	A	AG	C	AAATTTTCCAAAGAGAAGGGTAACATATTA TGGAGAACTAG	A	C	G	T	C
IRIS_313-10147 (RD19)	Indica III	Thailand	G	A	C	G	C	T	G	T	C	G	G	G	G	C	N	ATGG	G	G	C	T	C	T	T	C	AT	C	C	A	C	A	G	A	A	C	A	A	AT	T	A	AG	C	AAATTTTCCAAAGAGAAGGGTAACATATTA TGGAGAACTAG	A	C	G	T	C
IRIS_313-10148 (CAUVERY)	Indica Intermediate	India	G	A	C	G	C	T	G	T	C	G	A	A	A	C	N	ATGG	A	G	C	T	C	T	C	T	AT	A	C	A	T	T	A	A	A	C	A	G	AT	T	A	AG	T	AAATTTTCCAAAGAGAAGGGTAACATATTA TGGAGAACTAG	A	T	G	T	T
IRIS_313-10150 (N_22)	Aus	India	G	G	C	GT	CTTCGGGCATA	T	G	C	T	G	G	A	G	T	G	G	G	C	T	TTC	C	T	T	C	A	C	C	G	C	A	G	G	G	C	C	A	CT	C	ACC	A	C	AAATTTTCCAAAGAGAAGGGTAACATATTA TGGAGAACTAG	A	C	G	T	C
IRIS_313-10151 (RD15)	Indica III	Thailand	G	A	C	G	C	T	G	T	C	G	G	G	G	C	N	ATGG	G	G	C	T	C	T	T	C	AT	C	C	A	C	A	G	A	A	C	A	A	AT	T	A	AG	C	AAATTTTCCAAAGAGAAGGGTAACATATTA TGGAGAACTAG	A	C	G	T	C
IRIS_313-10152 (KETAN_MENAH)	Tropical Japonica	Indonesia	G	A	C	G	C	T	G	T	C	G	A	A	A	C	G	ATGG	A	G	C	T	C	T	C	T	AT	A	C	A	T	T	A	A	A	C	A	G	AT	T	A	AG	T	AAATTTTCCAAAGAGAAGGGTAACATATTA TGGAGAACTAG	A	T	G	T	T
IRIS_313-10154 (HE-GU-TSAO)	Indica I	China	G	A	C	G	C	T	G	T	C	G	A	A	A	C	G	ATGG	A	G	C	T	C	T	C	T	AT	A	C	A	T	T	A	A	A	C	A	G	AT	T	A	AG	T	AAATTTTCCAAAGAGAAGGGTAACATATTA TGGAGAACTAG	A	T	G	T	T
IRIS_313-10158 (PICO_NEGRO)	Indica III	Ecuador	G	G	C	GT	CTTCGGGCATA	C	G	T	C	A	G	A	G	T	DEL	G	G	C	C	TTC	C	T	T	C	A	C	C	G	C	A	G	G	G	C	C	A	CT	C	ACC	A	C	AAATTTTCCAAAGAGAAGGGTAACATATTA TGGAGAACTAG	A	C	G	T	C
IRIS_313-10161 (BR-IRGA-409)	Indica II	Brazil	G	G	C	GT	CTTCGGGCATA	T	G	C	T	G	G	A	G	T	G	G	G	C	T	TTC	C	T	T	C	A	C	C	G	C	A	G	G	G	C	C	A	CT	C	ACC	A	C	AAATTTTCCAAAGAGAAGGGTAACATATTA TGGAGAACTAG	A	C	G	T	C
IRIS_313-10164 (HAN_NUO)	Temperate Japonica	China	A	G	A	GT	CTTCGGGCATA	C	A	C	T	A	G	G	G	T	A	A	G	C	T	TTC	T	C	T	C	A	C	A	G	C	A	G	G	G	T	C	A	CT	C	ACC	A	C	A	G	C	A	A	C
[truncated: 2,729 more rows]
[truncated: 42 more columns]

## Sheet: Supplementary Table 3
Supplementary Table S3. Expression of bZIP transcription factors in 1-mm panicle from the rice mini-core collection with 533 accessions for corelationa analysis with GWY10.
Accessions	GWY10/LOC_Os10g36650	LOC_Os01g07880	LOC_Os01g17260	LOC_Os01g46970	LOC_Os01g59350	LOC_Os01g64730	LOC_Os02g07840	LOC_Os02g16680	LOC_Os02g33560	LOC_Os02g52780	LOC_Os03g20650	LOC_Os04g41820	LOC_Os05g03860	LOC_Os05g34050	LOC_Os05g36160	LOC_Os05g41070	LOC_Os05g49420	LOC_Os06g10880	bZIP47/LOC_Os06g15480	LOC_Os07g10890	LOC_Os07g48660	LOC_Os07g48820	LOC_Os08g36790	LOC_Os08g43090	LOC_Os09g36910	LOC_Os11g11100	LOC_Os12g06520	LOC_Os12g13170	LOC_Os12g37410
C003 (Gerdeh) Imputed	18.582	41.9	41.1	50.8	26.1	120	85.4	74.5	149	43.9	16.7	54	90.1	62.5	61	68.7	48.6	78	92.3	24.5	16.9	39	62.6	40.1	25.1	23.4	49.5	44.1	75.9
C004 (Li-Jiang-Xin-Tuan-Hei-Gu_) Imputed	8.024	33.7	36.1	33.9	34.1	90.6	55.7	39.9	86.6	28.9	17.1	67.2	78.2	44	43.2	59.6	58.1	82.3	69	33.9	41.8	24.1	62.3	32.3	16.2	25.3	50.4	52.4	97.8
C006 (Shan-Huang_Zhan-2-1_) Imputed
C007 (Shan-Huang_Zhan-2-2_) Imputed	36.901	48	38.5	33.1	38.6	69.7	24.7	25.1	96.9	50.8	61.7	63.5	108	45	56.6	56.8	40.2	76	131	41.7	50.9	36.6	54.9	33	30.8	33.4	53.5	55.4	257
C012 (Tainong67) Imputed
C013 (N_22) Imputed	14.08	30.1	36.9	48	29.7	100	68.3	31.2	129	55.3	25.3	64.8	97.3	51.9	40.5	56.4	53.5	134	117	43	35.6	48	71.9	37.1	32.1	28.1	59.6	57.4	170
C015 (Dular) Imputed	8.056	38.1	35.1	33.9	40.8	109	61.4	35.7	142	31.3	26.3	69.3	105	43.1	34.6	59.1	50.2	131	118	43	44.3	41.6	66.5	30.7	21.4	32.2	41.6	57.5	186
C016 (Laoguangtou83) Imputed
C017 (AnnongwangengB-1) Imputed
C018 (AnnongwangengB-2) Imputed
C023 (Funingzipi) Imputed
C026 (Weiguo) Imputed
C027 (Dianrui409B) Imputed	40.153	49.1	34.5	36.1	34.7	96.3	31	25.3	62.9	43.2	43.1	64.6	118	51	41.1	52.3	43.7	133	110	39.3	44.2	41.8	62.7	34.1	35.5	26.3	55.9	54.3	202
C028 (Liaogeng287) Imputed
C029 (Huhui628) Imputed	40.506	35.5	33.8	34.1	22.1	150	64.8	44.1	73.3	42.7	18.2	51.1	106	45.7	44.1	62.3	55.9	114	104	32.1	39.8	33.8	66.1	42.4	29.2	23.4	54.6	42.6	135
C032 (Longhuamaohu) Imputed
C034 (Zhonglouyihao1) Imputed
C035 (Yelicanghua) Imputed
C038 (Sankecui) Imputed	8.869	30	35.5	36.6	26.3	208	49.1	45.2	85.4	49.6	15.4	43	98.1	99.2	50.8	77.1	42.7	81.6	97.1	20.6	18.5	86.3	58.2	48.6	17.9	22	59.6	41.8	87.7
C041 (Taishannuo) Imputed	49.772	46.1	33.1	25.1	36.3	41.9	30.3	23.8	54.1	43.1	74.9	59.8	139	38.1	35.5	43.7	32.9	123	149	51.3	61.8	29.9	43.1	30.2	48.1	39.2	53.5	47.5	274
C045 (Huangsiguizhan) Imputed	32.153	35.8	36.8	41.5	39.1	149	54.2	39.5	77.4	50.2	38	58.2	104	55.3	53.4	58.5	49.4	89.2	105	37.5	39.4	53.2	70.4	38	38.6	30	59	48.5	173
C048 (Zaoshunonghu6) Imputed
C049 (Jinyou1hao) Imputed	62.389	41.2	31.2	25.8	34.8	23.5	24.8	21.6	87	34.4	94.5	71.4	137	33.4	35.1	42.3	30.5	76.5	117	48.5	75.2	24.6	37.5	29.6	43.9	40.3	52.1	46.8	311
C051 (PeiC122) Imputed
C052 (Guihuahuang) Imputed
C054 (Xiushui115) Imputed
C056 (Jindao1hao) Imputed
C057 (Dandongludao) Imputed	30.537	50	35.3	38.5	32.6	116	44.6	35.6	81.6	49.5	40	60.4	119	31.9	46.5	53.7	51.1	106	99.1	40.6	48.4	24.2	58.8	32.1	32.4	28.8	45.9	64.3	179
C061 (Yangdao2hao) Imputed
C062 (WH62) Imputed
C063 (Geng87-304) Imputed
C064 (Sugeng2hao) Imputed
C067 (Muxiqiu) Imputed
C069 (Dangyu5hao) Imputed	18.865	57.8	34.4	34.3	30.1	104	32.2	32.6	58.2	44.6	51.7	71.2	128	45.5	49.4	48.8	54.2	153	151	46.5	58.8	25.5	47.5	37.9	46	38.5	55.8	44.1	215
C070 (Youmangzaogeng) Imputed
C071 (Laohuzhong) Imputed
C074 (cunsanli) Imputed	20.212	21.6	41.9	71.5	17.1	226	64.3	56.6	92.6	80.3	19.1	49.3	80.1	59.2	60.6	72.6	116	153	94.4	31.3	31	45.3	111	41.1	28.7	22.3	56.3	51	101
C075 (Huangkezaonian) Imputed
C079 (Muguanuo-1) Imputed
C082 (Gaoyangdiandao) Imputed
C084 (Haobuka) Imputed	11.733	19.6	40.2	122	8.88	253	109	103	118	92.7	10.1	54.2	139	74.7	52.2	84.9	156	146	66.7	35.4	12.4	86.4	114	44.4	35.9	21.4	63.6	42.8	136
C085 (Shanjiugu) Imputed
C086 (Fanhaopi) Imputed	11.961	28	33.8	53	27.9	86.1	64.8	38.4	105	43.5	20.3	68.5	103	58.1	33.8	46.6	74.5	120	102	40.4	43.2	46.7	51.1	42.7	27.3	32.9	52.1	47.4	120
C087 (Lixingeng) Imputed	9.547	21.8	37.8	93.2	16.2	209	93.4	93.7	95	75.6	15.6	53.3	45.3	74	55.1	80.3	134	134	94.5	27.1	26.9	46.8	104	46.3	38.6	18.6	62.9	41.3	102
C089 (Tieganwu) Imputed	80.115	63.3	36.8	42	25.3	95.3	24.6	35	53.7	52.5	45.4	61.9	103	30.9	33.4	45.9	37.2	120	177	34.5	36.3	25.5	46.5	35.9	55.3	26.5	49.5	44.9	146
C090 (Sanlicun) Imputed	55.988	42.8	28	32.9	44.7	87.4	43.4	31.1	45.7	40.1	40.9	67.8	186	48.7	39.3	40	52.6	75.3	63.2	36	61.2	49	42.9	39.8	42.5	26.3	59.3	38	182
C093 (Xiangnuo-2) Imputed
C097 (Jinbaoyin) Imputed	42.752	51	30.9	39.7	29.7	91.1	35.7	37.2	43.6	52.2	49.8	69.2	136	41.1	41.9	39.2	61.6	78.3	119	34.8	68.4	35.5	38.3	36.2	46.4	30.3	58.6	41.5	158
C101 (Babaili) Imputed	40.981	55	34.2	27.1	34.3	78.8	45.3	39.6	59	31.9	34.9	61.8	129	45.2	37.5	38.5	54.1	83.6	131	36.1	59.5	31.7	36.2	29.2	35.5	33.7	40.7	42	191
C103 (Yuyannuo-1) Imputed	30.283	57.8	39.3	43.3	37.7	84.2	29.5	37.4	46.9	44.2	38	72	67.4	34.8	34.1	48.9	59.9	101	97.4	49.1	44	22.6	45.3	29.4	33.9	33.3	50.3	50.7	195
C106 (Hongkezhenuo) Imputed
C111 (Ximaxian) Imputed
C113 (Xiangzaoxian7hao) Imputed	37.74	42.6	36.2	30.1	44.9	36.7	29.2	22	46.6	45.5	70.7	57.3	178	21.4	49.1	43.1	37.4	53.9	147	47.4	69.3	14.8	42.6	21.7	67	36.8	46.4	61.4	228
C114 (80B) Imputed	77.001	55.7	31.7	40.9	45.6	39.5	34.6	32.2	38.1	56.3	42.8	64.3	158	24.1	40.4	42.1	58	131	91.7	54.6	68.1	14.8	46.2	24	58.4	40.3	53.5	62	207
C116 (LimingB) Imputed
C118 (Gu154) Imputed
C119 (Ninghui21) Imputed	31.51	37.1	37.5	58.7	25.3	132	43.8	26.2	50.9	89.5	31.9	62.4	92.9	42.3	49.8	56.4	91	146	89.8	42.3	40.2	26.2	80.1	31.5	42.3	27.5	51.9	56.6	179
C120 (Shuiyuan300li) Imputed
C121 (XiangaiB) Imputed	25.369	37	32.3	37.3	32.5	80.2	41.2	27.9	98.6	49.3	50.9	55.7	109	48.4	35.4	42.3	58.3	123	105	38.2	57.4	39.7	51.1	32.6	54.3	34.1	53.1	44.3	246
C123 (Taidongludao) Imputed	22.138	56.6	38	39.9	34.1	86.8	35.7	32.4	80.9	44.6	36.9	69.5	101	43	51.4	54.1	47.3	118	103	52.2	59.5	23.9	67.7	29.8	33.1	31.8	47.2	66.2	208
C124 (menjiading2) Imputed	20.277	44	34.8	36.3	38.5	126	43.9	36.2	61	41.5	74	57.2	119	52.7	46.6	62.4	48.3	142	103	46	63.9	54.3	72.5	36.7	34.5	35.3	53.6	46	264
C126 (Hongqi5hao) Imputed
C130 (Xiangnuo-1) Imputed
C132 (Jinzhinuo) Imputed	22.53	31.6	31	45.1	45.7	74	31.5	33.6	63.7	53.1	57.7	67.8	94.9	46.2	40.6	46.1	60.2	78.5	144	51.9	60.8	28.1	47.8	38.6	87.6	35.4	57.2	43.6	180
C133 (Muguanuo-2) Imputed
C134 (Wuzidui) Imputed
C136 (Zegu) Imputed	20.8	40.2	32.3	55.4	41.5	104	36.9	31.2	100	54.6	44	65.1	79	50.1	42.6	56.1	75.9	92.2	99.3	47.8	45.4	37.7	64.8	30.6	45.2	34.2	47	60	160
C137 (Cungunuo) Imputed	5.862	35.3	44.8	57.2	15.7	204	99.6	81	132	54.4	17.9	52.1	58	76.6	50	98.3	80.6	90.1	96	26.6	16.7	54.7	93.9	40.9	19.5	21.3	41.8	43.7	125
C138 (Lengshuigu) Imputed	10.505	35.5	34.9	55.6	25.1	131	63.4	77.7	158	42.7	19.9	54	58.7	64.5	39.4	76.9	55.3	93.9	131	29.1	19.1	43.5	58	49.6	19	24.2	52.7	45.2	94.4
C139 (WH139) Imputed	24.937	57.2	32.6	32.7	33.7	85.3	34.9	28.3	59.9	44.8	66.5	66.5	98.3	38.9	44.9	45.4	36.8	95.2	102	44.6	60	25.9	54.3	31.4	45.7	36.3	54	47.8	213
C144 (Huangpinuo) Imputed
C146 (Nipponbare) Imputed	21.549	50.8	37.3	36.8	39.1	130	44.6	36.1	67.1	45.9	28.5	64.5	108	35	48	49.7	63.9	111	93.4	41.1	74.8	25.3	64.3	27	25.4	27.9	41.6	53.1	172
C149 (Zhonghua11) Imputed
C150 (Balilla) Imputed
C152 (02428) Imputed	12.513	40.4	43.2	43.6	35.5	156	82.2	46	69.9	40.3	30.3	51.8	75	66.5	54.2	79.2	55.6	94.8	124	32.8	35.8	37.5	52.9	35.3	23.4	25.3	46.7	46.8	131
C153 (IRAT109) Imputed	28.084	43.4	39.7	41.4	25.4	109	54.4	42.1	81.1	49	36.3	64.1	94.8	50.6	53.1	60.3	67	99	86.2	41.4	48	31.8	72.6	34.1	43.3	26.8	50.1	56.5	177
C154 (Heigeng2hao) Imputed
C160 (Baoxie-7B) Imputed	74.549	50	40.2	23.1	39	27.4	23.1	29.4	49.7	29.8	70.1	75	141	27.9	40.1	40	23.9	102	84.2	52.1	83.9	20.4	45	27.6	49.3	38	52.9	58.3	257
C171 (Xingguo) Imputed	39.452	56.6	36.8	32.1	44.8	99.8	78.1	51.1	65.3	46.5	37.7	63	125	43.2	50	50.9	81.5	111	90.3	45.5	58.1	28.6	56.3	30.6	19.2	35.9	56.4	54.3	169
C172 (Zhonghua8hao) Imputed
C177 (Maguzi) Imputed
C178 (Aimi) Imputed	13.523	24.5	34.9	51	28.9	177	77.9	47.3	90.2	65.5	17.2	42.9	105	84.8	36.9	70.7	56.4	65	93.5	25.5	15.2	61.8	81.5	38.4	25.7	21.3	59.7	43.3	153
C179 (Haobayong1) Imputed	31.266	19.8	42	70.2	12.9	113	79.1	73.9	163	70.6	15.1	48.4	93.3	68.4	45.6	88.3	73.5	93.9	88.5	27.9	19.5	37.9	80.4	45.9	27.8	27.9	58.8	43.7	113
C181 (Feidongtangdao) Imputed	31.573	36.2	40.7	66.4	31.8	205	65.7	52.7	98.7	79.3	27.8	61.2	109	36.9	50.6	70.3	81.4	165	90.6	35.5	30.4	50.7	97.6	40.2	38.2	25.5	54.3	50.9	124
C182 (Hengxianliangchun) Imputed
C185 (Haomake(K)) Imputed	12.725	26.1	33.7	68.2	14.6	167	76.3	60.2	117	78.2	24.8	54.8	58.5	60.9	47.4	70.4	103	134	108	35.7	30	51.5	89.7	44.5	44.8	24.3	59.1	40.8	144
C186 (Sanbangqishiluo) Imputed	20.879	33.3	35.9	53.3	20.1	112	51.9	42	66.6	53.6	32.8	62	111	44.9	41.7	56.5	80.7	113	111	42.1	44	47.1	60.2	33.1	36.7	35.1	52.3	43.4	196
C187 (Niankenuo) Imputed
C188 (Yangkenuo) Imputed
C189 (Putaohuang) Imputed
C194 (Minbeiwanxian) Imputed	40.82	37.3	34.1	39.3	23.8	65.2	35.9	32.8	58.7	51.1	65.8	69	172	43.7	34	41.1	44.7	90.3	149	47.1	64.1	34.2	47	41.9	56.1	36.7	50.9	44.7	243
C195 (Hongmisandan) Imputed	67.733	59.5	35.4	77	28.8	114	41.9	42.3	53.4	67.9	30.4	61.7	80.4	35.9	29.4	45.9	71.8	109	142	35	33.5	31.2	49.4	41	53.2	25.2	53.8	52.2	155
C196 (Yuyannuo-2) Imputed
C201 (Yizhixiang) Imputed
C203 (Zaoxian240) Imputed
W001 (Mayang_Khang) Imputed	48.863	55.6	35.4	26.6	37.1	33.6	16.8	19.5	50.1	37.6	65	72.7	88.9	33.7	49.7	43.1	22.3	75.2	87	53.5	66.1	21.8	48.2	25.6	41.5	41.6	43.7	65.6	271
W003 (C_5560) Imputed	19.907	29	36.2	50	15.4	156	96.6	90.4	126	56.9	14.6	44.9	99.9	68	49.5	69.6	66.2	83.3	114	26.4	19.2	79.4	66.3	42.6	19.3	23	50.3	42.8	106
W010 (Sel._No._388) Imputed	14.126	33.1	34.5	43.8	21.6	111	80.7	58.4	108	44.5	32.3	49.9	75.2	56	47.3	69.1	73.5	104	76.7	36.3	40.5	29.8	61.9	36.1	41.6	23.7	44.2	42.9	143
W011 (SHIMIZU_MOCHI) Imputed
W012 (KRASNODARSKIJ_424) Imputed
W013 (Pergonil_15) Imputed
W014 (Red_Khosha_Cerma) Imputed
W015 (Safut_Khosha) Imputed
W016 (NORIN_11) Imputed
W018 (UZ_ROSZ_M38) Imputed	34.941	37.2	37.4	38.4	37.7	97.9	56.5	44.8	77.5	48.4	24.2	60.4	200	37.2	49.8	51.5	64.7	86	75.8	35.6	45.9	27.6	52.3	39.4	32.7	23.6	57.3	55.8	152
W019 (H57-3-1) Imputed
W021 (Khao_Luang) Imputed
W026 (Won_Son_Zo_No._11) Imputed	30.063	52.8	35.5	40	39.1	100	41.9	26.8	136	49.6	54	54.7	87.8	51.9	36.5	53.8	39	87.7	173	39.3	44.4	36.7	56.7	43	35.2	36.6	55.1	52.5	175
W027 (Chacareiro_Uruguay) Imputed	26.662	45.8	38	37.5	28	123	65	51.1	86.3	47.7	30	56.8	147	48.2	56	60	62.9	94.1	71.9	35.1	40.6	35.6	65	32.6	30.8	20.2	45.1	54.1	146
W029 (Ai_Chueh_Ta_Pai_Ku) Imputed	34.934	41.2	36.7	39.2	36.8	80.7	32.3	27.5	63.1	50.9	60.2	59.8	87.5	44.9	51.6	53.2	52.4	89.3	125	42.1	49.7	38.3	67	35.4	58.5	34.9	53.5	56.5	238
W031 (Sipirasikkam) Imputed	48.815	63.2	35.1	31.3	32.2	31	25.8	22.5	46.4	43.2	90	72.3	108	33.7	36.7	47.3	33.5	80.4	142	61.1	72.9	21.3	52.3	25.3	48.7	45.9	45.4	63.6	275
W032 (TJ) Imputed
W034 (PATNAI_6) Imputed	13.93	41.1	38.2	42.2	32.7	67.5	51.7	28	88.6	41.2	49.5	72.9	135	41.2	36.6	48.1	53.5	160	113	46.6	59.1	47.5	42.4	39.8	40.3	37.9	54.3	49.1	230
W037 (Manga_Kely_694) Imputed	15.633	26.5	30.5	25.9	31.3	64.7	60.8	36.7	93.9	26.1	39.1	65.7	139	62.2	44.9	48.2	59	72.2	76.4	38.8	53.2	34	35.1	39.9	26.2	36.2	41.9	44.5	165
W038 (BLUE_STICK) Imputed
W040 (INIAP_7) Imputed	26.982	25.9	30.9	37.5	20.4	130	30.3	43.9	102	44.9	15.7	41.2	106	83.8	44.3	55.9	43.2	84.6	87.5	26	16.5	46.6	53.9	52.3	27.4	25.9	54.5	40.6	124
W041 (Onu_B) Imputed	10.101	28.2	41	60.6	10.6	184	75.4	77.5	141	57.3	15	42.2	97.6	70.4	60.3	85.7	104	96	76.6	31.5	14.1	56.3	104	49.8	31	26.4	58.8	54.4	121
W043 (Dichroa_Alef_Uslkij) Imputed	32.421	27.4	29.1	64.8	17.7	249	79.8	50.9	157	54.6	10.7	43	123	113	41.1	72.7	75.3	69.1	115	25.4	14.4	62.6	73	64.1	24.6	23.4	65.1	39.5	139
W045 (KUBANETS_508) Imputed
W047 (Jumli_dhan) Imputed	14.963	34.7	34.6	40.8	25.7	72.5	41.9	34.1	114	31.7	35	63.5	59.2	46.5	34.2	56.2	43.4	117	124	42.1	48.7	25.2	51.5	34.7	43.6	26.1	48.6	46	193
W048 (N-2703) Imputed	5.379	25.6	32.8	47.1	26.8	66.8	69.6	36.4	88.2	53.3	27.6	70.4	89.8	52.5	43	58.6	67.1	115	117	41.9	43.1	40.7	57.2	40.4	45.2	34.2	58.9	52.4	180
W050 (Ak_Tokhum) Imputed	11.238	27.5	36.3	37.6	13	99.7	87.1	68.9	214	31.6	20.7	51.5	75	72.1	45.9	56.7	51.2	45.4	136	28.3	21.6	34	44.8	50.2	15.8	22.6	40.3	47.5	103
W052 (HB-6-2) Imputed
W055 (Ragasu) Imputed	65.637	52	32.7	30.4	23	59.7	33.5	31.6	73	50.1	77.5	58.9	140	32.8	38.5	50	44.3	150	178	46	75.1	24.3	56	31.9	84.4	44.9	64.8	49	334
W056 (Tamanishiki) Imputed
W059 (Niwahutaw_Mochi) Imputed
W060 (Somewake) Imputed
W061 (Ardito) Imputed	20.933	43.9	44.4	45.5	33.8	106	54.8	41.1	82.3	46.6	24.1	68.7	114	37.7	48.3	57.9	61.7	111	73.6	36.2	43.8	30.3	63.8	39	29.3	20.8	48.1	52.8	149
W062 (NANTON_NO._131) Imputed	91.268	46.2	35.4	36.5	13.3	74.4	36.6	25	47.9	58.1	55.2	65.8	81.4	29.3	31.2	47.3	53.9	116	122	42.5	47	13.4	46.4	30.8	67.1	37.1	56.4	55.1	257
W063 (Vary_Tarva_Osla) Imputed
W064 (CSORNUJ) Imputed
W068 (Gazan) Imputed	25.024	61.5	38.3	47.8	40.3	80.4	46.1	42.8	67.4	46.4	40.7	76.7	91.4	40.4	44.8	57.8	66.9	85.9	102	44.3	61.6	24.1	67.6	29.9	37.2	36.6	40	56.8	182
W069 (99216) Imputed
W075 (Sapundali_Local) Imputed	14.762	43	32.5	38.5	28.6	195	32.9	32.6	89.2	45.1	23.3	44.2	106	80.8	52.2	62.7	36.3	76.9	130	30.2	21.9	64.2	69.6	55.2	19.6	25.2	58.7	50.3	100
W076 (Tauli) Imputed
W077 (79) Imputed	48.479	71.5	34.8	32	24.2	79.1	33.2	33.9	58.5	38.7	73	82.4	119	41	36.4	40.7	54.5	73	140	47.5	58.8	22.9	39.9	40.1	109	32.5	55.2	50.8	207
W078 (B805D-MR-16-8-3) Imputed	32.939	45.1	36.1	29.8	24.5	66.6	23.7	20	58.3	37.5	59	63.2	127	44.9	42.8	45.9	38.4	77.6	151	39.7	53	21.5	45.2	33.9	52.5	41	59.5	46.8	253
W081 (Gasym_Hany) Imputed
W082 (Celiaj) Imputed
W088 (CHUNJIANGZAO_NO._1) Imputed	15.921	32.5	37.3	45.7	41.7	96.3	53	38.5	89.8	45.9	20.6	62.5	105	35.1	56.6	56.4	71.9	73.1	90.7	33.3	35.4	24.4	59.7	30.6	26.2	20.7	40	61.6	120
W089 (Egyptian_Wild_Type) Imputed	75.536	79.6	35.4	28.3	32.5	52.6	30.2	24.7	44.1	50.5	74.2	82.6	164	33.5	41	41.4	30.7	65.2	142	65	67	29.9	42.2	28.2	38.9	44.3	45.5	66.2	295
W090 (C.B._II) Imputed
W091 (Gallawa) Imputed	4.363	22.8	38.9	60.6	26.8	160	86.1	71.6	197	60.8	10.1	73.2	90.3	66.3	34.6	91.1	69.7	90.5	93.2	23.6	8.55	49	101	53.9	17.6	22.1	60.2	41.2	85.4
W092 (Karayal) Imputed
W093 (Srav_Prapay) Imputed
W094 (Nang_Bang_Bentre) Imputed	8.032	34.6	37.6	50.9	32	201	91.5	53.5	182	47.4	11.3	61.8	80.3	67.5	40.5	98.8	45.2	82.9	111	27.1	10.7	87.3	85.3	72.6	16	23.9	50.3	56.5	118
W096 (DJ_102) Imputed
W097 (Santhi_990) Imputed	30.935	53.1	36	27.2	17.4	88	32.7	27.4	65.1	37.6	50.4	72.1	86.6	40	35.6	43.7	45.2	84.9	82.5	52.3	41.4	28.8	89	38	28.7	39.3	60.6	54.2	236
W098 (UZ_ROS_7-13) Imputed
W099 (SL_22-620) Imputed
W100 (Spin_Mere) Imputed	2.816	25.6	38	32	24.2	173	78.3	74.4	322	26.8	11.5	46.8	85.3	66.4	44	83.4	40.2	65.9	176	26.4	11.1	62.1	61.7	59	26.5	21.2	51.1	47.1	94
W103 (P_35) Imputed	17.762	46.9	36.7	37.8	31.4	116	43.9	30	136	51.3	32.6	54.8	99.3	43	39.1	57.8	42.9	155	97.7	36.5	42	42.1	55.9	49.3	53.5	27.2	52.2	50.2	187
W104 (CAROLINO_164) Imputed	9.086	33.9	37.8	41.4	29.1	87.8	51.8	26.6	102	46.5	23.8	59.4	82.9	34.9	35.8	52.6	44.5	165	94.4	42	47.5	43.3	68.8	28.9	23.3	27.1	50.2	52.6	178
W105 (HKG_98) Imputed	59.315	75.9	40.7	21.5	40.7	47.5	33.3	24.2	65.4	32.3	61	67.6	135	26.1	36	46.7	44.8	95	146	41.7	50.7	18.2	41.3	31.1	56.3	42.2	51.8	52.7	245
W108 (Hi_Muke) Imputed
W109 (WIR_911) Imputed
W116 (WC_10253) Imputed
W117 (KRASNODARSKIJ_3352) Imputed
W121 (TCHAMPA) Imputed	6.257	25.8	37.8	92.1	30.9	275	93.9	79.4	151	75.3	14.2	58.5	102	67.1	52.9	85.6	93.6	106	102	29.9	16.5	75.6	104	92.9	25.5	17.7	66	51.5	133
W122 (BHIM_DHAN) Imputed	1.62	25.9	40.7	55.2	13.3	136	91.6	80.7	202	50.9	16.2	51.2	35.9	84	44.7	101	51.5	93.9	162	24.8	18.4	36.9	66.8	46.1	24.3	22.2	39.5	38.6	80.1
W124 (Kin_Shan_Zim) Imputed	46.073	39.2	28.2	27.6	45.3	59.7	28.9	26.6	119	46	49.4	55.4	193	35.7	36.7	34.1	39.9	66.4	78.9	38.8	47	32.5	47.7	31.7	44.9	23.2	52.3	48.8	155
W125 (Yong_Chal_Byo) Imputed
W127 (Buphopa) Imputed	106.327	44	36.1	24.4	11.5	57.9	34	28	46.1	51.7	66.4	62.4	254	27.4	33.7	35.1	40.2	87.9	134	39.8	55	27.2	31.5	35.3	61.5	28.9	58.4	42.3	303
W128 (TAINO_38) Imputed	60.105	40	34.4	35.4	24	34.2	34.3	27.3	37.6	76.5	36.1	55.6	120	27.7	35	44.1	58.5	138	97.9	45	38.1	13.7	54	32.1	71	38.5	54.8	54.2	332
W129 (2) Imputed	18.673	43.8	48.1	50.5	21.2	125	65.5	63.5	153	48.9	19.6	57.7	79.4	56.8	59.1	71.8	58.8	80.4	118	34.3	29	31.1	73.6	41.2	27.7	32.1	49.6	55.4	138
W130 (LUSITANO) Imputed
W131 (IARI_6621) Imputed
W134 (Dara) Imputed	1.76	24.7	41.5	49.5	23.6	109	97.9	56.1	236	48.5	16	54.4	68.7	72.6	43.6	91.9	49.4	72.3	126	27.7	24.9	56.4	56.7	82.8	28	22.4	51.9	46.4	109
W136 (LA_PLATA_GENA_F.A.) Imputed
W139 (A_5) Imputed
W140 (Ittikulama) Imputed	6.479	21.2	45.7	32.3	34.6	110	69.8	43.4	131	43.7	14.4	37.4	93	78.2	34.3	83.7	49.1	59.2	112	27.9	16.5	35.2	79.2	45.9	16.7	27.5	66.7	54.5	83.4
W142 (DNJ_121) Imputed	39.453	64.5	38.3	35.5	41.1	41.6	33.3	22.3	55.1	39	45.8	71.2	86.5	28.3	40	43.2	47.4	135	112	57.1	63.8	35	51	25.3	27.4	42.4	42.9	63.6	202
W143 (Jyanak) Imputed
W145 (GUYANE_1) Imputed	19.759	27.3	29.8	47.3	35	101	59	32.7	55.6	57.5	38.4	54.6	76.5	50.5	43.7	49.7	67.3	110	60.9	35.6	43.4	32.8	46.4	42.5	67.7	34.3	53.2	38.9	198
W149 (93072) Imputed	62.349	70.3	35.2	39.1	32.8	54	44.5	34.1	64.2	55.2	71.7	73.1	156	39.3	48.8	44.7	52	93	155	53.6	60.9	29	55.1	31.4	36.5	37.2	64.8	51.9	257
W158 (M3122) Imputed
W160 (Shennong265) Imputed
W162 (Yuanjing7) Imputed	6.676	24.8	36.9	61.3	23.4	126	99.3	83.6	127	42.1	17	49.9	60.9	82	43.1	84.8	68.4	86.8	114	19.6	19.6	39.6	61.4	43.9	33.8	19.3	44.1	32.5	85
W166 (Zhongyouzao81) Imputed	12.009	26.1	31.4	64	30	129	41.2	39.6	88	68.7	30.6	51.3	99.1	79.6	32.7	68.2	70.5	77.5	101	29.7	28.4	54.3	65.5	48.1	61.7	25.1	64.8	39.2	158
W167 (Zihui100) Imputed
W168 (Bg90-2) Imputed
W169 (IR72) Imputed	28.689	47.6	36.8	42.5	38.7	99.9	31.5	27.6	122	57.5	71.1	67.6	127	61.3	34.9	50.4	45.9	178	162	43.4	50.2	43	58.6	46.5	72.8	32.1	65.4	45.4	247
W171 (TKM9) Imputed	25.952	39.8	35.2	31.5	40.3	75.1	42.1	25.3	62.6	39.4	38.7	58.6	96.4	49.8	60.1	51.5	37.3	120	105	43	47	42.7	60.3	32.8	41.6	26.4	53.8	54.8	193
W173 (Khazar) Imputed	8.852	25.3	48.3	42	30.3	151	69.6	83.8	132	37.6	14.9	50.2	60.5	72.1	39.3	86.5	62.3	72.7	85.8	27.3	18.9	87.4	83.6	39.1	18.8	27	50.8	52	108
W180 (Bg300) Imputed
W182 (CR203) Imputed
W184 (PSB_RC_28) Imputed
W185 (PSB_RC_66) Imputed	14.353	41.4	34	49.8	40.5	118	27.5	29	108	36.6	35.3	59	91.7	87.1	32.5	63.5	38.7	119	155	32.9	37.1	41.3	53	53.4	52.5	30.3	63.3	39.7	206
W190 (Dhan4) Imputed
W191 (Pusa_(Basmatil)) Imputed
W192 (ASD16) Imputed	135.332	50.1	40.7	31.1	15.5	52.7	16.2	23.5	58.3	45.4	49.2	56.5	157	33.6	32.1	40.8	37.6	115	146	39.1	58.4	25.7	34.3	35.9	109	30.7	53.1	45.9	176
W193 (Dianjing) Imputed
W196 (NAN-29-2) Imputed
W200 (Heiheaihui) Imputed	48.714	57.3	34.1	26.2	37.5	52.1	25.2	23.2	69.4	40.5	101	75.1	106	39.6	44.2	47.1	33	90.6	171	53.3	76.6	36.8	56.2	32.4	44.5	43.5	60.1	51.5	310
W201 (Jiangxisimiao) Imputed
W202 (Laohudao) Imputed
W204 (Mengguandamagu) Imputed
W205 (Pengshantieganzhan) Imputed
W207 (Yunguang8hao) Imputed
W208 (Zhongchao123) Imputed	10.048	39.1	35.6	56.6	29.1	118	60.1	56.9	113	47	25.2	59.5	57	65.6	41.8	78.9	58.3	117	148	26	35	34.8	60.5	41.4	23.8	23.8	47	42.3	109
W209 (Gizal159) Imputed
W213 (IR50) Imputed	27.415	31.8	33.4	40.6	24.4	102	57.7	29.2	70.6	45.3	37.4	63.1	101	51.3	41.2	49.4	47.3	82.5	120	37.9	52.8	31.6	51.9	31.3	58.1	32.9	54.4	42.9	221
W214 (Jhona349) Imputed
W215 (Karnal_Local) Imputed	14.311	33.2	36.5	54.2	24.5	243	49	59.5	237	63.3	18.6	48.9	100	84.3	44.4	86	61	85.2	173	24.6	8.59	69.8	76.5	68	34	26.6	69.9	47.4	151
W217 (IRAT352) Imputed
W218 (TB154E-TB-2) Imputed	20.199	27.4	34.8	35.4	26.5	71.1	41.3	37.6	79.8	39.5	44.4	65.1	93.8	57.9	46.4	48.8	45.9	57.1	129	42.6	50.4	33.1	41.1	34.8	79.8	35	45.4	43.2	247
W219 (Domsiah) Imputed
W220 (Tarommolai1) Imputed
W222 (ir6) Imputed
W223 (At354) Imputed	95.857	52.3	34.6	24.1	20.6	41.8	22.2	18	52.1	43.7	103	61.8	143	33	37.1	41.4	29	80.4	184	46.5	69.9	27.2	41.6	32.9	84.9	38.7	55.3	44.7	351
W227 (OM1706) Imputed	35.343	52.7	34.5	27.4	34.9	65.7	34.6	23.8	64.8	39.2	65.7	70.8	109	43.1	42.6	47.4	40.5	148	154	50.9	58.1	34.7	51.8	33.7	41.8	41.4	57.9	50.2	284
W232 (C71) Imputed
W237 (Govnd) Imputed	23.859	25.6	33.5	64.2	34.7	178	71.9	49.3	183	62	25.4	49.5	134	101	44.5	68.9	67.3	84.4	118	32.4	26.6	56.6	72	58.1	48.4	29	69.1	41.5	157
W241 (Phalguna) Imputed
W245 (TKM6) Imputed	123.513	53	32	27.9	16.4	54.6	26.2	24.9	44.9	60.5	99.9	61.2	158	28.5	41	40.1	47.8	64.6	133	44	61.5	14.3	39	33.1	128	32.1	70.1	45.7	248
W249 (Teksichut) Imputed	13.395	48.3	39	59.4	22.5	190	74.8	75.3	114	52.5	19.5	50.5	91	71.3	53.6	66.7	61.8	96.8	85.9	25.1	16.4	40.9	64.1	45.2	29	16.7	41.3	41	98
W250 (Eiko) Imputed
W252 (SADRI_RICE_1) Imputed
W255 (ZIRI) Imputed
W256 (Dacca6) Imputed	80.085	51.3	36.8	30	11.4	31.3	31.8	24.6	44.3	40.5	58.1	69.9	128	25.2	33	35.2	41.8	65.1	140	54.7	47.6	9.34	39.5	25.9	96.8	44.7	40.5	58.8	325
W258 (Amareles) Imputed
W261 (Ginga) Imputed	3.437	26.7	51	64.4	29.3	151	78.3	59.4	158	44.2	7.37	51.4	56.8	59.9	49	85	75.6	88.4	117	26.6	15.1	42.5	82.1	52.2	14.2	19	43.4	53.7	82.4
W263 (SADAJIRA-19-303) Imputed
W265 (La110) Imputed	19.644	28.4	30.7	36.8	23.1	89	51.4	33.9	68.5	50.4	56.1	64.2	96.4	51.5	39.7	50.2	51.5	81.8	146	40.8	55.5	34.7	48.2	37.4	67.8	37.9	57.8	39.2	277
W267 (Yunhui72) Imputed	83.947	67.4	32.7	26.8	48.5	30	40.8	26.3	43.9	30.6	98.3	79.1	169	28	47.3	39.9	44.6	55.1	124	52.5	90.5	24.1	39.9	24.4	34.2	36.1	51.5	51.9	251
W269 (IR65600-27-1-2-2) Imputed	38.357	47.9	35.6	32.2	43.1	37.6	22.2	22.6	53.4	40	71.4	70.4	108	37.6	37.5	45.4	27.9	70.7	90.5	50.6	63	26.1	44.2	24.7	54.5	44.1	43	56.4	303
W277 (Lakkhi_kajal) Imputed
W278 (Moisdol) Imputed
W281 (Sholay) Imputed	5.015	17.7	32.6	69.5	17.3	127	119	98.7	220	54.8	16.8	44.6	46.4	107	42.8	94.9	76.8	86.4	87.8	24.1	16.4	36.2	82.1	49.3	38.9	21.6	48.6	37.7	82.2
W283 (Daegujo) Imputed
W286 (Garia) Imputed	9.234	28.5	35	25.5	44.9	98.8	62.4	33.7	299	38.4	15.9	36.6	75.5	54.9	33.3	60.3	29.4	63.2	202	24.8	14.5	60.1	57.2	42.1	15.5	21	49.4	50.5	101
W287 (AUS_449) Imputed	15.862	50.1	35.2	46	28.9	119	58	36.9	96.3	52.4	26.6	76.3	95.4	47.5	41.4	58.1	46.6	167	100	44.2	47	55.3	65.9	37.1	26.7	31.6	65.2	46.4	178
W290 (Aichi_Asahi) Imputed
W291 (IR_2071-625-1-252) Imputed
W292 (Khoia_boro) Imputed
W294 (LABELLE) Imputed
W296 (AUS_371) Imputed	6.799	19.7	42.8	55.3	23.5	170	79.8	45.1	218	67.5	10.2	54.4	96.5	81.7	42	76.4	74.2	98.3	130	22.2	9.08	70.5	83.6	68.7	22.8	19.2	74.5	55.3	63.7
W297 (AUS_373) Imputed
W298 (IR_36) Imputed	44.668	26	31.3	55.5	31.9	270	81.2	53.7	114	60.5	12.4	53.6	170	110	33.8	59.3	66.9	67.3	93.6	25.7	12	75.1	81.6	66.1	24.5	26	73.8	42.6	126
W299 (JAYA) Imputed	48.193	51.4	35.9	35.8	39.1	62.4	27.8	20.1	79.3	50.2	92.1	62.9	102	40.7	37.7	44.1	36.8	174	177	52.5	72.1	33	57.3	34.1	74.8	46.1	58.6	56.8	319
W302 (KUNTLAN) Imputed	28.758	45.1	38	44.3	17.4	92.4	42.8	47.9	80.8	54	40	60	101	42.3	42.3	57.1	60.3	156	116	38.9	55.2	26	62.2	36.4	34.8	37.8	47.6	48	226
W305 (AKITAKOMACHI) Imputed
W306 (BASMATI_385) Imputed	17.242	32.2	31.5	34.9	40.2	97.5	37.7	25	88.7	32.3	54.4	67.9	73.5	47	35.6	48	49.9	69.2	107	39	59.8	29.3	40.7	37.4	130	37.3	40.5	42	228
W307 (AGNO_(PSBRC28)) Imputed
W308 (PSBRC82) Imputed	9.511	31.3	32.8	42.6	34.8	192	52.7	40.1	167	42	20.4	56.3	77.7	85.5	49	62.5	37.6	80	117	25.7	23.4	57.2	46.2	48.8	26.3	24.3	52.1	36.1	140
[truncated: 288 more rows]

## Sheet: Supplementary Table S4
Supplementary Table S4. Primer pairs used for QTL mapping, sequencing, expression vector construction and functional analysis.
[truncated: 47 more rows]
